# Supplementary material for: Genome-scale metabolic network model and phenome of solvent-tolerant Pseudomonas putida S12
Source: BMC Genomics. 2024 Jan 16;25:63. doi: 10.1186/s12864-023-09940-y (PMC10790481; doi:10.1186/s12864-023-09940-y)
Supplement: Supplementary file 2 — Additional file 2: Table S1. Metabolic reactions observed only in the GEM of P. putida S12 (iSH1474) compared to GEMs of P. putida KT2440 (iJN1462) and P. aeruginosa PAO1 (iPAE1146). [file 12864_2023_9940_MOESM2_ESM.xlsx]

## Sheet: Sheet1
Table S1. Metabolic reactions observed only in the GEM of P. putida S12 (iSH1474) compared to GEMs of P. putida KT2440 (iJN1462) and P. aeruginosa PAO1 (iPAE1146)
Reaction ID	Enzyme	Reaction	Gene-protein-reaction (GPR) rules	Source
EX_tcb_e	Tricarballylate Exchange	tcb_e -->		PM test
TCBt2ex	Tricarballylate transport into periplasm	tcb_e --> tcb_p		PM test
TCBt2pp	Tricarballylate transport into periplasm	h_p + tcb_p --> h_c + tcb_c	RPPX_RS24160	PM test
EX_pppi_e	Inorganic triphosphate exchange	pppi_e -->		PM test
PPPItex	Inorganic triphosphate transport into periplasm	pppi_e --> pppi_p		PM test
G1Ptex	D-glucose 1-phosphate transport via diffusion	g1p_e <=> g1p_p		PM test
G6Ptex	Glucose 6-phosphate transport via diffusion (extracellular to periplasm)	g6p_e <=> g6p_p		PM test
EX_pser__L_e	O-Phospho-L-serine exchange	pser__L_e -->		PM test
PSERtex	Phospho-L-serine transport via diffusion (extracellular to periplasm)	pser__L_e <=> pser__L_p		PM test
PSP_Lpp	Phospho-L-serine phosphatase (periplasmic)	h2o_p + pser__L_p --> pi_p + ser__L_p	RPPX_RS11960	PM test
EX_2ameph_e	AEP exchange	2ameph_e -->		PM test
PUNP5	Purine-nucleoside phosphorylase (Inosine)	ins_c + pi_c <=> hxan_c + r1p_c	RPPX_RS01335	RAVEN
GLYOX3	Glyoxalase III	h2o_c + mthgxl_c --> h_c + lac__D_c	RPPX_RS24280	RAVEN
PUNP7	Purine-nucleoside phosphorylase (Xanthosine)	pi_c + xtsn_c --> r1p_c + xan_c	RPPX_RS01335	RAVEN
PUNP3	Purine-nucleoside phosphorylase (Guanosine)	gsn_c + pi_c <=> gua_c + r1p_c	RPPX_RS01335	RAVEN
ACP1_FMN	Acid phosphatase (FMN)	fmn_c + h2o_c --> pi_c + ribflv_c	RPPX_RS10330	RAVEN
PUNP1	Purine-nucleoside phosphorylase (Adenosine)	adn_c + pi_c <=> ade_c + r1p_c	RPPX_RS01335	RAVEN
HPYRP	3-phosphohydroxypyruvate phosphatase	3php_c + h2o_c -> hpyr_c + pi_c	RPPX_RS14975	RAVEN
PHACTE	Phenylacetyl CoA thioesterase	h2o_c + phaccoa_c --> coa_c + pac_c	RPPX_RS22175	RAVEN
GLYCK2	Glycerate kinase	atp_c + glyc__R_c --> 2pg_c + adp_c + h_c	RPPX_RS01610 or RPPX_RS22580	RAVEN
ALATA_D2	D-alanine transaminase	ala__D_c + pydx5p_c <=> pyam5p_c + pyr_c	RPPX_RS05840 or RPPX_RS07670	RAVEN
OXGDC	2 oxoglutarate decarboxylase	akg_c + h_c --> co2_c + sucsal_c	RPPX_RS03350 or RPPX_RS21475	RAVEN
QUINDH	Quinate dehydrogenase	nad_c + quin_c --> 3dhq_c + 2.0 h_c + nadh_c	RPPX_RS19230 or RPPX_RS20255	RAVEN
AGTi	Alanine glyoxylate aminotransferase irreversible	ala__L_c + glx_c --> gly_c + pyr_c	RPPX_RS00895 or RPPX_RS21495	RAVEN
GGCLUT2	Glutathione-specific gamma-glutamylcyclotransferase	gthrd_c -> cgly_c + 5oxpro_c	RPPX_RS10430	RAVEN
EX_octanol_e	octanol exchange	octanol_e -->		Weber et al., 1993
OCTANOLpp	octanol transport via proton symport	octanol_p --> octanol_c		Weber et al., 1993
OCTANOLtex	octanol transport via diffusion	octanol_e -->octanol_p		Weber et al., 1993
EX_styrene_e	Styrene exchange	styrene_e -->		Weber et al., 1993
styrenepp	Styrene transport periplasm to intracellular	styrene_p --> styrene_c		Weber et al., 1993
styreneex	Styrene transport via diffusion extracellular to periplasm	styrene_e --> styrene_p	RPPX_RS27670	pTTS12
RXN-12764	Styrene degradation	fadh2_c + o2_c + styrene_c --> fad_c + h2o_c + pheoxr__S_c	RPPX_RS27650	pTTS12
RXN-12765	Styrene degradation	pheoxr__S_c --> pacald_c	RPPX_RS27660	pTTS12
styrenet5	Styrene transport out via proton antiport cytosolexternal	h_p + styrene_c --> h_c + styrene_e	(RPPX_RS27965 and RPPX_RS27970 and RPPX_RS27975)	pTTS12
styrenet6	Styrene transport out via proton antiport periplasmexternal	h_p + styrene_p --> h_c + styrene_e	(RPPX_RS27965 and RPPX_RS27970 and RPPX_RS27975)	pTTS12
HGR	Mercury(II) reductase	hg2_c + nadph_c --> h_c + hg0_c + nadp_c	RPPX_RS27490	pTTS12
IMPN	inosinate nucleosidase	h2o_c + imp_c --> hxan_c + rf5p__D_c	RPPX_RS25160	BLASTP
1MDATPDM	1-methyl-dATP demethylase	akg_c + mdatp_c + o2_c --> co2_c + datp_c + fald_c + succ_c	RPPX_RS21350	BLASTP
1MDAMPDM	1-methyl-dAMP demethylase	akg_c + mdamp_c + o2_c --> co2_c + damp_c + fald_c + succ_c	RPPX_RS21350	BLASTP
ELBB	glyoxalase	glyoxal_c + h2o_c --> glyclt_c + h_c	RPPX_RS10385	BLASTP
R5PF1D	D-ribulose 5-phosphate 1-dehydrogenase	h_c + nadh_c + ru5p__D_c --> dxyl5p_c + h2o_c + nad_c	RPPX_RS21450	BLASTP
CXSAMS	carboxy-S-adenosyl-L-methionine synthase	amet_c + pphn_c --> cxsam_c + h2o_c + phpyr_c	RPPX_RS14915	BLASTP
GTHHQNR	S-glutathionyl-hydroquinone reductase	6glumthqn_c + gthrd_c --> gthox_c + mthqn_c	RPPX_RS00320	BLASTP
BRACDH	bromoacetate dehalogenase	brac_c + gthrd_c --> acgth_c + br_c + h_c	RPPX_RS16935	BLASTP
NGG	N-acetylglutaminylglutamine synthase	accoa_c + 2.0 gln__L_c --> coa_c + h2o_c + h_c + naggn_c	RPPX_RS16200	BLASTP
CODSCL5BMT	cobalt-precorrin-5B (C1)-methyltransferase	amet_c + codscl5b_c --> ahcys_c + copre6_c + h_c	RPPX_RS12565	BLASTP
GTP8DETOX	8-oxo-GTP-diphosphatase;8-oxo-7,8-dihydro-guanosine-triphosphate pyrophosphohydrolase	8oxgtp_c + h2o_c --> 8oxgmp_c + h_c + ppi_c	RPPX_RS14450	BLASTP
DGTP8DETOX	8-oxo-dGTP diphosphatase;8-oxo-7,8-dihydro-deoxyguanosine-triphosphate pyrophosphohydrolase	8oxdgtp_c + h2o_c --> 8oxdgmp_c + h_c + ppi_c	RPPX_RS14450	BLASTP
LGALCTND	L-galactonate dehydratase	galctn__L_c --> 2dh3lgal_c + h2o_c	RPPX_RS24055	BLASTP
HORNAT	N-hydroxyornithine: acetyl CoA N-transacetylase;N-hydroxyornithine acetyltransferase	accoa_c + n5horn_c --> coa_c + n5acn5horn_c	RPPX_RS01320	BLASTP
MN2OX	Mn(II) oxidase;Mn(III) oxidase	4 MN+2 + 2 o2 + 4 h2o -> 4 CPD-12610 + 8 h	RPPX_RS20910	BLASTP
TCBO	Tricarballylate dehydrogenase	q8_c + tcb_c --> acon_C_c + q8h2_c	RPPX_RS24170	BLASTP
AMPEP4	Aminopeptidase	alagly_c + h2o_c --> ala__L_c + gly_c	RPPX_RS17435	BLASTP
BCS	Butanoyl-CoA synthetase	atp_c + but_c + coa_c --> amp_c + btcoa_c + ppi_c	RPPX_RS20615	BLASTP
BUTCT	Acetyl-CoA:butyrate-CoA transferase	accoa_c + but_c <--> ac_c + btcoa_c	RPPX_RS22855 and RPPX_RS22850	BLASTP
ITPh	inorganic triphosphatase	h2o_p + pppi_p --> h_p + pi_p + ppi_p	RPPX_RS06515	BLASTP
G1PPpp	Glucose-1-phosphatase	g1p_p + h2o_p --> glc__D_p + pi_p	RPPX_RS14795	BLASTP
OCTANOLD	octanol dehydrogenase	octanol_c + nad_c --> octal_c + h_c + nadh_c	RPPX_RS09100	BLASTP
NCNLH	Nicotinonitrile hydratase	h2o_c + ncnl_c --> ncam_c	RPPX_RS23430 and RPPX_RS23435	BLASTP
CDPGLC46DH	CDP glucose 4 6 dehydratase	cdpglc_c --> cdp4dh6doglc_c + h2o_c	RPPX_RS02025	BLASTP
G1PCTYT	Alpha-D-glucose cytidylyltransferase	ctp_c + g1p_c + h_c --> cdpglc_c + ppi_c	RPPX_RS02030	BLASTP
LACZ	B-galactosidase	h2o_c + lcts_c --> gal_c + glc__D_c	RPPX_RS03515	BLASTP
AMID	GUANIDINOBUTANAMIDE-NH3-RXN	4gudbd_c + h2o_c --> 4gudbutn_c + nh4_c	RPPX_RS06110	BLASTP
DGUNC	Diguanylate cyclase	2.0 gtp_c --> cdigmp_c + 2.0 ppi_c	RPPX_RS06390 or RPPX_RS03385 or RPPX_RS14775 or RPPX_RS17825 or RPPX_RS23280	BLASTP
