# Supplementary material for: Genome-scale metabolic network model and phenome of solvent-tolerant Pseudomonas putida S12
Source: BMC Genomics. 2024 Jan 16;25:63. doi: 10.1186/s12864-023-09940-y (PMC10790481; doi:10.1186/s12864-023-09940-y)
Supplement: Supplementary file 3 — Additional file 3. Table S2. iSH1474 in Excel format. [file 12864_2023_9940_MOESM3_ESM.xls]

## Sheet: Reaction List
Abbreviation	Description	Reaction	GPR	Lower bound	Upper bound	Objective	Subsystem	EC Number	KEGG ID
13DAMPPabcpp	1 3 diaminopromane transport via ABC system periplasm	h2o_c + 13dampp_p + atp_c -> 13dampp_c + adp_c + h_c + pi_c		0	999999	0	Transport ABC system
13DAMPPtex	1 3 Diaminopropane transport via diffusion extracellular to periplasm	13dampp_e <=> 13dampp_p		-999999	999999	0	Transport Outer Membrane
15DAPabcpp	Cadaverine transport via ABC system periplasm	h2o_c + atp_c + 15dap_p -> adp_c + h_c + pi_c + 15dap_c		0	999999	0	Transport ABC system
1MDAMPDM	1-methyl-dAMP demethylase	o2_c + akg_c + mdamp_c -> co2_c + succ_c + fald_c + damp_c	RPPX_RS21350	0	999999	0	Lipid Metabolism	1.14.11.33
1MDATPDM	1-methyl-dATP demethylase	o2_c + akg_c + mdatp_c -> co2_c + succ_c + datp_c + fald_c	RPPX_RS21350	0	999999	0	Lipid Metabolism	1.14.11.33
1P2CBXLCYCL	1 Pyrroline 2 carboxylate cyclation	5a2opntn_c <=> h2o_c + h_c + 1p2cbxl_c	PP_s0001	-999999	999999	0	Alternate Carbon and Nitrogen source Dipeptide Metabolism
1P2CBXLR	Delta1 piperideine 2 carboxylate reductase	2 h_c + 1p2cbxl_c + nadph_c -> nadp_c + pro__L_c	RPPX_RS20420	0	999999	0	Alternate Carbon and Nitrogen source D Amino acids Metabolism
1PPDCRc	L PipecolateNADP 2 oxidoreductase	h_c + nadph_c + 1pipdn2c_c -> nadp_c + Lpipecol_c	RPPX_RS20420	0	999999	0	Lysine Metabolism	1.5.1.1 or 1.5.1.25 or 1.5.1.21	R02203
1PQQS	Pyrroloquinoline quinone biosynthesis 1pqq	2pqq_c + o2_c <=> 1pqq_c		-999999	999999	0	Cofactor and Prosthetic Group Biosynthesis Pyrroloquinoline quinone biosynthesis
1PY4h3cAH	1 Pyrroline 4 hydroxy 2 carboxylate aminohydrolase decyclizing	h2o_c + h_c + 1py4h3c_c -> 25dop_c + nh4_c	RPPX_RS02905	0	999999	0	Alternate Carbon and Nitrogen source Hydroxy proline metabolism
23CTI1	Decenyl coa cis trans isomerization cis dec 3 enoyl CoA	decoa_c -> dc2coa_c	RPPX_RS18010	0	999999	0	Fatty Acid Metabolism
23CTI2	Dodecenyl coa cis trans isomerization cis dodec 3 enoyl CoA	dded3coa_c -> dd2coa_c	RPPX_RS18010	0	999999	0	Fatty Acid Metabolism
23CTI3	Cis trans isomerization cis trans isomerization 3Z 6Z dodec dienoyl CoA	dd_3_6_coa_c -> dd6_2_coa_c	RPPX_RS18010	0	999999	0	Fatty Acid Metabolism
24DECOAR	2 4 dienoyl CoA reductase	h_c + nadph_c + dec4_2_coa_c -> nadp_c + dc2coa_c	RPPX_RS17390	0	999999	0	Fatty Acid Metabolism
25DKGLCNt2rpp	2 5 diketo D gluconate transport via proton symport reversible periplasm	25dkglcn_p + h_p <=> h_c + 25dkglcn_c		-999999	999999	0	Transport Inner Membrane
25DKGLCNtex	2 5 diketo D gluconate transport via diffusion extracellular to periplasm	25dkglcn_e <=> 25dkglcn_p		-999999	999999	0	Transport Outer Membrane
26DAHtex	Meso-2,6-Diaminoheptanedioate transport via diffusion (extracellular to periplasm)	26dap__M_e <=> 26dap__M_p		-999999	999999	0	Transport Outer Membrane
2AACLPGT160	2 acyl acyl carrier protein glycerophospho glycerol acyltransferase n C160	2agpg160_c + palmACP_c -> ACP_c + pg160_c	RPPX_RS15930	0	999999	0	Glycerophospholipid Metabolism
2AACLPGT161	2 acyl acyl carrier protein glycerophospho glycerol acyltransferase n C160	2agpg161_c + hdeACP_c -> ACP_c + pg161_c	RPPX_RS15930	0	999999	0	Glycerophospholipid Metabolism
2AACLPGT180	2 acyl acyl carrier protein glycerophospho glycerol acyltransferase n C160	2agpg180_c + ocdcaACP_c -> ACP_c + pg180_c	RPPX_RS15930	0	999999	0	Glycerophospholipid Metabolism
2AACLPGT181	2 acyl acyl carrier protein glycerophospho glycerol acyltransferase n C160	2agpg181_c + octeACP_c -> ACP_c + pg181_c	RPPX_RS15930	0	999999	0	Glycerophospholipid Metabolism
2AACLPPEAT160	2 acyl acyl carrier protein glycerophospho glycerol acyltransferase n C160	palmACP_c + 2agpe160_c -> ACP_c + pe160_c	RPPX_RS15930	0	999999	0	Glycerophospholipid Metabolism
2AACLPPEAT161	2 acyl acyl carrier protein glycerophospho glycerol acyltransferase n C160	hdeACP_c + 2agpe161_c -> ACP_c + pe161_c	RPPX_RS15930	0	999999	0	Glycerophospholipid Metabolism
2AACLPPEAT180	2 acyl acyl carrier protein glycerophospho glycerol acyltransferase n C160	ocdcaACP_c + 2agpe180_c -> ACP_c + pe180_c	RPPX_RS15930	0	999999	0	Glycerophospholipid Metabolism
2AACLPPEAT181	2 acyl acyl carrier protein glycerophospho glycerol acyltransferase n C160	octeACP_c + 2agpe181_c -> ACP_c + pe181_c	RPPX_RS15930	0	999999	0	Glycerophospholipid Metabolism
2AGPE160tipp	2-Acyl-sn-glycero-3-phosphoethanolamine (n-C16:0) transporter via facilitated diffusion (periplasm)	2agpe160_p -> 2agpe160_c	RPPX_RS15930	0	999999	0	Glycerophospholipid Metabolism
2AGPE161tipp	2-Acyl-sn-glycero-3-phosphoethanolamine (n-C16:1) transporter via facilitated diffusion (periplasm)	2agpe161_p -> 2agpe161_c	RPPX_RS15930	0	999999	0	Glycerophospholipid Metabolism
2AGPE180tipp	2-Acyl-sn-glycero-3-phosphoethanolamine (n-C18:0) transporter via facilitated diffusion (periplasm)	2agpe180_p -> 2agpe180_c	RPPX_RS15930	0	999999	0	Glycerophospholipid Metabolism
2AGPE181tipp	2-Acyl-sn-glycero-3-phosphoethanolamine (n-C18:1) transporter via facilitated diffusion (periplasm)	2agpe181_p -> 2agpe181_c	RPPX_RS15930	0	999999	0	Glycerophospholipid Metabolism
2AGPG160tipp	2-Acyl-sn-glycero-3-phosphoglycerol (n-C16:0) transporter via facilitated diffusion (periplasm)	2agpg160_p -> 2agpg160_c	RPPX_RS15930	0	999999	0	Glycerophospholipid Metabolism
2AGPG161tipp	2-Acyl-sn-glycero-3-phosphoglycerol (n-C16:1) transporter via facilitated diffusion (periplasm)	2agpg161_p -> 2agpg161_c	RPPX_RS15930	0	999999	0	Glycerophospholipid Metabolism
2AGPG180tipp	2-Acyl-sn-glycero-3-phosphoglycerol (n-C18:0) transporter via facilitated diffusion (periplasm)	2agpg180_p -> 2agpg180_c	RPPX_RS15930	0	999999	0	Glycerophospholipid Metabolism
2AGPG181tipp	2-Acyl-sn-glycero-3-phosphoglycerol (n-C18:1) transporter via facilitated diffusion (periplasm)	2agpg181_p -> 2agpg181_c	RPPX_RS15930	0	999999	0	Glycerophospholipid Metabolism
2DGLCNRx	2-dehydro-D-gluconate reductase (NADH)	h_c + 2dhglcn_c + nadh_c <=> nad_c + glcn_c	RPPX_RS14040	-999999	999999	0	Alternate Carbon Metabolism	4.1.1.49	R00341
2DGLCNRy	2-dehydro-D-gluconate reductase (NADPH)	h_c + nadph_c + 2dhglcn_c -> nadp_c + glcn_c	RPPX_RS14040 or RPPX_RS21420	0	999999	0	Alternate Carbon Metabolism
2DHGLCK	Dehydrogluconokinase	atp_c + 2 h_c + 2dhglcn_c -> adp_c + 6p2dhglcn_c	RPPX_RS21410	0	999999	0	Glycolysis	2.7.1.13	R02658
2DHGLCNkt_tpp	2 ketogluconate transporter	h_p + 2dhglcn_p -> h_c + 2dhglcn_c	RPPX_RS21415	0	999999	0	Transport Inner Membrane
2DHGLCNtex	Ketogluconate transport via diffusion extracellular to periplasm	2dhglcn_e <=> 2dhglcn_p		-999999	999999	0	Transport Outer Membrane
2HESR	2-hydroxyethyldisulfide reductase	2 gthrd_c + dtgcl_c -> gthox_c + 2 mercpeth_c	RPPX_RS23540	0	999999	0	Alternate Carbon	2.3.1.30	R00586
2PQQS	Pyrroloquinoline quinone biosynthesis 2pqq	3pqq_c <=> h2o_c + 2pqq_c		-999999	999999	0	Cofactor and Prosthetic Group Biosynthesis Pyrroloquinoline quinone biosynthesis
3_4DHBZ1t_pp	3,4DHBZ1t LPAREN pp RPAREN	h_p + 34dhbz_p <=> h_c + 34dhbz_c	RPPX_RS14595	-999999	999999	0	Transport Inner Membrane
3_4DHBZt2	Protocatechuate outher membrane transport	34dhbz_e <=> 34dhbz_p	RPPX_RS14625	-999999	999999	0	Transport Outer Membrane
34DHCINMtex	DHCINM transport via diffusion extracellular to periplasm	34dhcinm_e <=> 34dhcinm_p		-999999	999999	0	Transport Outer Membrane
34DHCINMtpp	DHCINM transport via diffusion periplasm	34dhcinm_p <=> 34dhcinm_c		-999999	999999	0	Transport Inner Membrane
34DHPHEtex	3 4 Dihydroxy L phenylalanine transport	34dhphe_e <=> 34dhphe_p		-999999	999999	0	Transport Outer Membrane
34DHPHEtpp	3 4 Dihydroxy L phenylalanine transport	h_p + 34dhphe_p -> h_c + 34dhphe_c		0	999999	0	Transport Inner Membrane
34HPPOR	4 Hydroxyphenylpyruvateoxygen oxidoreductase	o2_c + 34hpp_c -> co2_c + hgentis_c	RPPX_RS21180	0	999999	0	Aromatic Compounds Degradation Homogentisate pathway	1.13.11.27	R02521
3AIBT2	L 3 aminoisobutyrate transaminase	ala__L_c + mmtsa_c <=> 3aib_c + pyr_c	RPPX_RS06225	-999999	999999	0	Valine Leucine and Isoleucine Metabolism
3HAACOAT100	3 Hydroxyacyl ACPCoA Transacylase	3hdecACP_c + coa_c <=> ACP_c + R_3hdcoa_c	RPPX_RS14760	-999999	999999	0	PHAs Metabolism
3HAACOAT120	3 Hydroxyacyl ACPCoA Transacylase	coa_c + 3hddecACP_c <=> ACP_c + R_3hddcoa_c	RPPX_RS14760	-999999	999999	0	PHAs Metabolism
3HAACOAT121	3 Hydroxyacyl ACPCoA Transacylase	coa_c + 3hcddec5eACP_c <=> ACP_c + R_3hcddec5ecoa_c	RPPX_RS14760	-999999	999999	0	PHAs Metabolism
3HAACOAT140	3 Hydroxyacyl ACPCoA Transacylase	coa_c + 3hmrsACP_c <=> ACP_c + R_3hmrscoa_c	RPPX_RS14760	-999999	999999	0	PHAs Metabolism
3HAACOAT141	3 Hydroxyacyl ACPCoA Transacylase	coa_c + 3hcmrs7eACP_c <=> ACP_c + R_3hcmrs7ecoa_c	RPPX_RS14760	-999999	999999	0	PHAs Metabolism
3HAACOAT60	3 Hydroxyacyl ACPCoA Transacylase	coa_c + 3hhexACP_c <=> ACP_c + R_3hhcoa_c	RPPX_RS14760	-999999	999999	0	PHAs Metabolism
3HAACOAT80	3 Hydroxyacyl ACPCoA Transacylase	coa_c + 3hoctACP_c <=> ACP_c + R_3hocoa_c	RPPX_RS14760	-999999	999999	0	PHAs Metabolism
3HAD100	3-hydroxyacyl-[acyl-carrier-protein] dehydratase (n-C10:0)	3hdecACP_c -> h2o_c + tdec2eACP_c	RPPX_RS15450 or RPPX_RS00990	0	999999	0	Fatty Acid Biosynthesis	2.3.1.85 or 4.2.1.58 or 4.2.1.60 or 2.3.1.86 or 4.2.1.61 or 4.2.1.59 or 2.3.1.-	R04535
3HAD120	3-hydroxyacyl-[acyl-carrier-protein] dehydratase (n-C12:0)	3hddecACP_c -> h2o_c + tddec2eACP_c	RPPX_RS00990 or RPPX_RS15450	0	999999	0	Fatty Acid Biosynthesis	2.3.1.85 or 4.2.1.58 or 4.2.1.60 or 2.3.1.86 or 4.2.1.61 or 4.2.1.59 or 2.3.1.-	R04965
3HAD121	3-hydroxyacyl-[acyl-carrier-protein] dehydratase (n-C12:1)	3hcddec5eACP_c -> h2o_c + t3c5ddeceACP_c	RPPX_RS00990 or RPPX_RS15450	0	999999	0	Fatty Acid Biosynthesis	4.2.1.61
3HAD140	3-hydroxyacyl-[acyl-carrier-protein] dehydratase (n-C14:0)	3hmrsACP_c -> h2o_c + tmrs2eACP_c	RPPX_RS15450 or RPPX_RS00990	0	999999	0	Fatty Acid Biosynthesis	2.3.1.85 or 2.3.1.86 or 4.2.1.61 or 4.2.1.59 or 2.3.1.-	R04568
3HAD141	3-hydroxyacyl-[acyl-carrier-protein] dehydratase (n-C14:1)	3hcmrs7eACP_c -> h2o_c + t3c7mrseACP_c	RPPX_RS00990 or RPPX_RS15450	0	999999	0	Fatty Acid Biosynthesis	4.2.1.61
3HAD160	3-hydroxyacyl-[acyl-carrier-protein] dehydratase (n-C16:0)	3hpalmACP_c -> h2o_c + tpalm2eACP_c	RPPX_RS15450 or RPPX_RS00990	0	999999	0	Fatty Acid Biosynthesis	2.3.1.85 or 2.3.1.86 or 4.2.1.61 or 4.2.1.59 or 2.3.1.-	R04544
3HAD161	3-hydroxyacyl-[acyl-carrier-protein] dehydratase (n-C16:1)	3hcpalm9eACP_c -> h2o_c + t3c9palmeACP_c	RPPX_RS00990 or RPPX_RS15450	0	999999	0	Fatty Acid Biosynthesis	4.2.1.61
3HAD180	3-hydroxyacyl-[acyl-carrier-protein] dehydratase (n-C18:0)	3hoctaACP_c -> h2o_c + toctd2eACP_c	RPPX_RS15450 or RPPX_RS00990	0	999999	0	Fatty Acid Biosynthesis	4.2.1.61 or 4.2.1.- or 2.3.1.-	R07764
3HAD181	3-hydroxyacyl-[acyl-carrier-protein] dehydratase (n-C18:1)	3hcvac11eACP_c -> h2o_c + t3c11vaceACP_c	RPPX_RS15450 or RPPX_RS00990	0	999999	0	Fatty Acid Biosynthesis	4.2.1.61	R07764
3HAD40	3-hydroxyacyl-[acyl-carrier-protein] dehydratase (n-C4:0)	3haACP_c -> h2o_c + but2eACP_c	RPPX_RS15450 or RPPX_RS00990	0	999999	0	Fatty Acid Biosynthesis	4.2.1.58
3HAD60	3-hydroxyacyl-[acyl-carrier-protein] dehydratase (n-C6:0)	3hhexACP_c -> h2o_c + thex2eACP_c	RPPX_RS00990 or RPPX_RS15450	0	999999	0	Fatty Acid Biosynthesis	2.3.1.85 or 4.2.1.58 or 2.3.1.86 or 4.2.1.59 or 2.3.1.-	R04954
3HAD80	3-hydroxyacyl-[acyl-carrier-protein] dehydratase (n-C8:0)	3hoctACP_c -> h2o_c + toct2eACP_c	RPPX_RS15450 or RPPX_RS00990	0	999999	0	Fatty Acid Biosynthesis	2.3.1.85 or 4.2.1.58 or 2.3.1.86 or 4.2.1.61 or 4.2.1.59 or 2.3.1.-	R04537
3HBCOAHL	3-hydroxyisobutyryl-CoA hydrolase	h2o_c + 3hibutcoa_c -> h_c + coa_c + 3hmp_c	RPPX_RS12650	0	999999	0	Valine Leucine and Isoleucine Metabolism	3.1.2.4
3HLYTCL	3-Hydroxy-L-tyrosine carboxy-lyase	h_c + 34dhphe_c -> co2_c + dopa_c	RPPX_RS20000	0	999999	0	Plant growth promoting	4.1.1.28
3HPTNCOAR	3R 3 Hydroxypentanoyl CoA reductase	nadp_c + 3hptcoa_c -> h_c + nadph_c + 3oxptcoa_c	RPPX_RS18010	0	999999	0	Fatty Acid Metabolism
3MBt2pp	H+/Isovalerate symport (periplasm)	h_p + 3mb_p -> h_c + 3mb_c	RPPX_RS20000	0	999999	0	Transport Inner Membrane	4.1.1.28
3MBtex	3-methylbutanoic acid transport via diffusion (extracellular to periplasm)	3mb_e <=> 3mb_p		-999999	999999	0	Transport Outer Membrane
3OADPCOAT	3-oxoadipate CoA-transferase	succoa_c + 3oxoadp_c -> succ_c + oxadpcoa_c	RPPX_RS00165 and RPPX_RS00170	0	999999	0	Aromatic Compounds Degradation B Ketoadipate pathway	2.8.3.6	R02990
3OAR100	3-oxoacyl-[acyl-carrier-protein] reductase (n-C10:0)	h_c + nadph_c + 3odecACP_c <=> nadp_c + 3hdecACP_c	( RPPX_RS17040 and RPPX_RS24125 ) or RPPX_RS06300	-999999	999999	0	Fatty Acid Biosynthesis	2.3.1.86 or 2.3.1.- or 2.3.1.85 or 1.1.1.100	R04534
3OAR120	3-oxoacyl-[acyl-carrier-protein] reductase (n-C12:0)	h_c + nadph_c + 3oddecACP_c <=> nadp_c + 3hddecACP_c	RPPX_RS17040 or RPPX_RS06300	-999999	999999	0	Fatty Acid Biosynthesis	2.3.1.86 or 2.3.1.- or 2.3.1.85 or 1.1.1.100	R04964
3OAR121	3-oxoacyl-[acyl-carrier-protein] reductase (n-C12:1)	h_c + nadph_c + 3ocddec5eACP_c -> nadp_c + 3hcddec5eACP_c	RPPX_RS17040 or RPPX_RS06300	0	999999	0	Fatty Acid Biosynthesis	1.1.1.100	R04964
3OAR140	3-oxoacyl-[acyl-carrier-protein] reductase (n-C14:0)	h_c + nadph_c + 3omrsACP_c <=> nadp_c + 3hmrsACP_c	( RPPX_RS17040 and RPPX_RS24125 ) or RPPX_RS06300	-999999	999999	0	Fatty Acid Biosynthesis	2.3.1.86 or 2.3.1.- or 2.3.1.85 or 1.1.1.100	R04566
3OAR141	3-oxoacyl-[acyl-carrier-protein] reductase (n-C14:1)	h_c + nadph_c + 3ocmrs7eACP_c -> nadp_c + 3hcmrs7eACP_c	RPPX_RS17040 or RPPX_RS06300	0	999999	0	Fatty Acid Biosynthesis	1.1.1.100	R04566
3OAR160	3-oxoacyl-[acyl-carrier-protein] reductase (n-C16:0)	h_c + nadph_c + 3opalmACP_c <=> 3hpalmACP_c + nadp_c	RPPX_RS17040 or RPPX_RS06300	-999999	999999	0	Fatty Acid Biosynthesis	2.3.1.86 or 2.3.1.- or 2.3.1.85 or 1.1.1.100	R04543
3OAR161	3-oxoacyl-[acyl-carrier-protein] reductase (n-C16:1)	h_c + nadph_c + 3ocpalm9eACP_c -> nadp_c + 3hcpalm9eACP_c	RPPX_RS17040 or RPPX_RS06300	0	999999	0	Fatty Acid Biosynthesis	1.1.1.100	R04543
3OAR180	3-oxoacyl-[acyl-carrier-protein] reductase (n-C18:0)	h_c + nadph_c + 3ooctdACP_c <=> nadp_c + 3hoctaACP_c	RPPX_RS17040 or RPPX_RS06300	-999999	999999	0	Fatty Acid Biosynthesis	1.1.1.100
3OAR181	3-oxoacyl-[acyl-carrier-protein] reductase (n-C18:1)	h_c + nadph_c + 3ocvac11eACP_c -> nadp_c + 3hcvac11eACP_c	RPPX_RS17040 or RPPX_RS06300	0	999999	0	Fatty Acid Biosynthesis	1.1.1.100
3OAR40	3-oxoacyl-[acyl-carrier-protein] reductase (n-C4:0)	h_c + nadph_c + actACP_c <=> nadp_c + 3haACP_c	RPPX_RS17040 or RPPX_RS06300	-999999	999999	0	Fatty Acid Biosynthesis	1.1.1.100
3OAR60	3-oxoacyl-[acyl-carrier-protein] reductase (n-C6:0)	h_c + nadph_c + 3ohexACP_c <=> nadp_c + 3hhexACP_c	RPPX_RS17040 or RPPX_RS06300	-999999	999999	0	Fatty Acid Biosynthesis	2.3.1.86 or 2.3.1.- or 2.3.1.85 or 1.1.1.100	R04953
3OAR80	3-oxoacyl-[acyl-carrier-protein] reductase (n-C8:0)	h_c + nadph_c + 3ooctACP_c <=> nadp_c + 3hoctACP_c	( RPPX_RS17040 and RPPX_RS24125 ) or RPPX_RS06300	-999999	999999	0	Fatty Acid Biosynthesis	2.3.1.86 or 2.3.1.- or 2.3.1.85 or 1.1.1.100	R04536
3OAS100	3-oxoacyl-[acyl-carrier-protein] synthase (n-C10:0)	h_c + ocACP_c + malACP_c -> ACP_c + co2_c + 3odecACP_c	RPPX_RS17050 or RPPX_RS00995 or RPPX_RS21695	0	999999	0	Fatty Acid Biosynthesis	2.3.1.86	R04536
3OAS120	3-oxoacyl-[acyl-carrier-protein] synthase (n-C12:0)	h_c + dcaACP_c + malACP_c -> ACP_c + co2_c + 3oddecACP_c	RPPX_RS17050 or RPPX_RS00995 or RPPX_RS21695	0	999999	0	Fatty Acid Biosynthesis	2.3.1.86
3OAS121	3-oxoacyl-[acyl-carrier-protein] synthase (n-C12:1)	h_c + malACP_c + cdec3eACP_c -> ACP_c + co2_c + 3ocddec5eACP_c	RPPX_RS00995	0	999999	0	Fatty Acid Biosynthesis	2.3.1.41
3OAS140	3-oxoacyl-[acyl-carrier-protein] synthase (n-C14:0)	h_c + ddcaACP_c + malACP_c -> ACP_c + co2_c + 3omrsACP_c	RPPX_RS17050 or RPPX_RS00995 or RPPX_RS21695	0	999999	0	Fatty Acid Biosynthesis	2.3.1.86
3OAS141	3-oxoacyl-[acyl-carrier-protein] synthase (n-C14:1)	h_c + malACP_c + cddec5eACP_c -> ACP_c + co2_c + 3ocmrs7eACP_c	RPPX_RS00995	0	999999	0	Fatty Acid Biosynthesis	2.3.1.41
3OAS160	3-oxoacyl-[acyl-carrier-protein] synthase (n-C16:0)	h_c + myrsACP_c + malACP_c -> ACP_c + co2_c + 3opalmACP_c	RPPX_RS17050 or RPPX_RS00995 or RPPX_RS21695	0	999999	0	Fatty Acid Biosynthesis	2.3.1.86
3OAS161	3-oxoacyl-[acyl-carrier-protein] synthase (n-C16:1)	h_c + tdeACP_c + malACP_c -> ACP_c + co2_c + 3ocpalm9eACP_c	RPPX_RS00995	0	999999	0	Fatty Acid Biosynthesis	2.3.1.41
3OAS180	3-oxoacyl-[acyl-carrier-protein] synthase (n-C18:0)	h_c + palmACP_c + malACP_c -> ACP_c + co2_c + 3ooctdACP_c	RPPX_RS00995	0	999999	0	Fatty Acid Biosynthesis	2.3.1.41
3OAS181	3-oxoacyl-[acyl-carrier-protein] synthase (n-C18:1)	h_c + hdeACP_c + malACP_c -> ACP_c + co2_c + 3ocvac11eACP_c	RPPX_RS00995	0	999999	0	Fatty Acid Biosynthesis	2.3.1.179
3OAS60	3-oxoacyl-[acyl-carrier-protein] synthase (n-C6:0)	h_c + malACP_c + butACP_c -> ACP_c + co2_c + 3ohexACP_c	RPPX_RS17050 or RPPX_RS00995 or RPPX_RS21695	0	999999	0	Fatty Acid Biosynthesis	2.3.1.86
3OAS80	3-oxoacyl-[acyl-carrier-protein] synthase (n-C8:0)	h_c + malACP_c + hexACP_c -> ACP_c + co2_c + 3ooctACP_c	RPPX_RS17050 or RPPX_RS00995 or RPPX_RS21695	0	999999	0	Fatty Acid Biosynthesis	2.3.1.86
3OXCOAT	3-oxoadipyl-CoA thiolase	coa_c + oxadpcoa_c -> accoa_c + succoa_c	RPPX_RS22180 or RPPX_RS14600 or RPPX_RS27565	0	999999	0	Aromatic Compounds Degradation B Ketoadipate pathway	2.3.1.16 or 2.3.1.174	R00829
3OXOADPt_ex	3OXOADPt LPAREN ex RPAREN	3oxoadp_e <=> 3oxoadp_p	RPPX_RS22180 or RPPX_RS14600 or RPPX_RS27565	-999999	999999	0	Transport Outer Membrane	2.3.1.16 or 2.3.1.174	R00829
3OXOADPt_pp	3OXOADPt LPAREN pp RPAREN	h_p + 3oxoadp_p <=> h_c + 3oxoadp_c	RPPX_RS14605	-999999	999999	0	Transport Inner Membrane
3PEPTabcpp	Tripeptide (LalaDgluMdap) transport via ABC system (periplasm)	h2o_c + atp_c + LalaDgluMdap_p -> adp_c + h_c + pi_c + LalaDgluMdap_c	RPPX_RS00870 or RPPX_RS00875 or RPPX_RS00880 or RPPX_RS00885	0	999999	0	Murein Recycling
3PQQS	Pyrroloquinolone quinone biosynthesis 3pqq	4pqq_c <=> 3pqq_c	RPPX_RS14605	-999999	999999	0	Cofactor and Prosthetic Group Biosynthesis Pyrroloquinoline quinone biosynthesis
4ABUTabcpp	GABA transport via ABC system periplasm	h2o_c + atp_c + 4abut_p -> adp_c + h_c + pi_c + 4abut_c	RPPX_RS25655 and RPPX_RS25660 and RPPX_RS25665 and RPPX_RS25670	0	999999	0	Transport ABC system
4CMCOAS	4-Coumarate:Coa Ligase (AMP-Forming)	atp_c + coa_c + T4hcinnm_c -> amp_c + ppi_c + coucoa_c	RPPX_RS21520	0	999999	0	Aromatic Compounds Degradation B Ketoadipate pathway	6.2.1.12	R01616
4CMLCL_kt	4-CARBOXYMUCONOLACTONE-DECARBOXYLASE-RXN	h_c + 4cml_c -> co2_c + 5odhf2a_c	RPPX_RS14620 or RPPX_RS25075	0	999999	0	Aromatic Compounds Degradation B Ketoadipate pathway	4.1.1.44	R03470
4HBADH	4 hydroxy benzyl alcohol dehydrogenase	nad_c + 4hba_c <=> h_c + nadh_c + 4hbald_c	RPPX_RS14620 or RPPX_RS25075	-999999	999999	0	Cofactor and Prosthetic Group Biosynthesis Thiamine Metabolism	4.1.1.44	R03470
4HBHYOX	4 hydroxybenzoate NADPHoxygen oxidoreductase 3 hydroxylating	h_c + nadph_c + o2_c + 4hbz_c -> h2o_c + nadp_c + 34dhbz_c	RPPX_RS20695	0	999999	0	Aromatic Compounds Degradation B Ketoadipate pathway	1.14.13.33 or 1.14.13.2	R01298
4HBZtex	4-Hydroxybenzoate transport (extracellular)	4hbz_e <=> 4hbz_p	RPPX_RS14630	-999999	999999	0	Transport Outer Membrane	1.14.13.33 or 1.14.13.2	R01298
4HDPROO	Cis 4 hydroxy D proline oxidase	2 ficytc_c + 4hpro_DC_c -> h_c + 1py4h3c_c + 2 focytc_c	RPPX_RS02915	0	999999	0	Alternate Carbon and Nitrogen source Hydroxy proline metabolism
4HPRODCabcpp	Cis 4 Hydroxy D proline transport via ABC system	h2o_c + atp_c + 4hpro_DC_p -> adp_c + h_c + pi_c + 4hpro_DC_c	RPPX_RS02895	0	999999	0	Transport ABC system
4HPRODCtex	Cis 4 hydroxy L proline transport extracellular	4hpro_DC_e <=> 4hpro_DC_p	RPPX_RS02895	-999999	999999	0	Transport Outer Membrane
4HPROE	4 hydroxyproline epimerase	4hpro_LT_c <=> 4hpro_DC_c	RPPX_RS02900	-999999	999999	0	Alternate Carbon and Nitrogen source Hydroxy proline metabolism
4HPROLTabcpp	Trans 4 Hydroxy D proline transport via ABC system	h2o_c + atp_c + 4hpro_LT_p -> adp_c + h_c + pi_c + 4hpro_LT_c	RPPX_RS02895	0	999999	0	Transport ABC system
4HPROLTtex	Trans 4 hydroxy L proline transport extracellular	4hpro_LT_e <=> 4hpro_LT_p	RPPX_RS02895	-999999	999999	0	Transport Outer Membrane
4HPTNtex	4 Hydroxypentanoate transport via diffusion	4hptn_e <=> 4hptn_p	RPPX_RS00870 or RPPX_RS00875 or RPPX_RS00880 or RPPX_RS00885	-999999	999999	0	Transport Outer Membrane
4HTHRS	4-Hydroxy-L-threonine synthase	h2o_c + phthr_c -> pi_c + 4hthr_c	RPPX_RS15065 or RPPX_RS05870	0	999999	0	Cofactor and Prosthetic Group Biosynthesis Vitamin B6 Metabolism	4.2.3.1 or 4.2.3	R05086
4OT	4 oxalocrotonate tautomerase	2hmc_c <=> oxalc_c	RPPX_RS19745	-999999	999999	0	Aromatic Compounds Degradation Toluene Pathway	5.3.2.6	R03966
4OT2	4 oxalocrotonate tautomerase pXylene	hmccm_c <=> 2omcm_c	RPPX_RS19745	-999999	999999	0	Aromatic Compounds Degradation Toluene Pathway	5.3.2.6	R05389
4OXPTNtex	4 Oxopentanoate transport via diffusion	4oxptn_e <=> 4oxptn_p		-999999	999999	0	Transport Outer Membrane
4PCP	Tetrapeptide L,D-carboxypeptidase	h2o_c + LalaDgluMdapDala_c -> LalaDgluMdap_c + ala__D_c	RPPX_RS12740	0	999999	0	Cell Envelope Biosynthesis Peptidoglycan Biosynthesis	5.3.2.6	R05389
4PCPpp	Tetrapeptide L,D-carboxypeptidase (periplasm)	h2o_p + LalaDgluMdapDala_p -> ala__D_p + LalaDgluMdap_p	RPPX_RS12740	0	999999	0	Cell Envelope Biosynthesis Peptidoglycan Biosynthesis
4PEPTabcpp	Tetrapeptide (LalaDgluMdapDala) transport via ABC system (periplasm)	h2o_c + atp_c + LalaDgluMdapDala_p -> adp_c + h_c + pi_c + LalaDgluMdapDala_c	RPPX_RS00870 or RPPX_RS00875 or RPPX_RS00880 or RPPX_RS00885	0	999999	0	Murein Recycling
5APTNabcpp	D amino valeric acid transport via ABC system periplasm	h2o_c + atp_c + 5aptn_p -> adp_c + h_c + pi_c + 5aptn_c	RPPX_RS03470 and RPPX_RS03465 and RPPX_RS03460 and RPPX_RS03455 and RPPX_RS03450	0	999999	0	Transport ABC system
5APTNtex	D amino valeric acid transport via diffusion extracellular to periplasm	5aptn_e <=> 5aptn_p	RPPX_RS03470 and RPPX_RS03465 and RPPX_RS03460 and RPPX_RS03455 and RPPX_RS03450	-999999	999999	0	Transport Outer Membrane
5DH4DGLCD	5 dehydro 4 deoxyglucarate dehydratase decarboxylating	h_c + 5dh4dglc_c -> h2o_c + 25dop_c + co2_c	RPPX_RS20380	0	999999	0	Alternate Carbon Ascorbate and Aldarate Metabolism
5DOAN	5'-deoxyadenosine nuclosidase	h2o_c + dad_5_c -> ade_c + 5drib_c	RPPX_RS20380	0	999999	0	Purine Metabolism
5HPUDICDC_c	5-Hydroxy-2-oxo-4-ureido-2,5-dihydro-1H-imidazole-5-carboxylate decarboxylase, spontaneous	h_c + 5houdic_c -> co2_c + alltn_c	RPPX_RS01550	0	999999	0	Alternate Carbon and Nitrogen source Nucleotide Metabolism
5OXPROabcpp	L oxoproline transport via ABC system	h2o_c + atp_c + 5oxpro_p -> adp_c + h_c + pi_c + 5oxpro_c		0	999999	0	Transport ABC system
5OXPROtex	L oxoproline transport via diffusion extracellular	5oxpro_e <=> 5oxpro_p		-999999	999999	0	Transport Outer Membrane
6ATHAtexi	6 acetylthiohexanoic acid transport via diffusion extracellular to periplasm	6atha_e -> 6atha_p	RPPX_RS15880	0	999999	0	Transport Outer Membrane
6HNACMO	6 hydroxynicotinic acid monooxygenase	2 h_c + o2_c + nadh_c + 6hnac_c -> h2o_c + co2_c + nad_c + dhpyr_c	RPPX_RS00130	0	999999	0	Aromatic Compounds Degradation Nicotinic acid pathway	1.14.13.114	R08764
6HNACt1pp	6 Hydroxy Nicotinic acid transport via proton symport periplasm	h_p + 6hnac_p <=> h_c + 6hnac_c	RPPX_RS00110	-999999	999999	0	Transport Inner Membrane	1.14.13.114	R08764
6HNACtex	Nicotinic acid transport	6hnac_e <=> 6hnac_p	RPPX_RS00105	-999999	999999	0	Transport Outer Membrane
A5PISO	Arabinose-5-phosphate isomerase	ru5p__D_c <=> ara5p_c	RPPX_RS04330 or RPPX_RS16460	-999999	999999	0	Cell Envelope Biosynthesis	5.3.1.13	R01530
AACOAT	Acetoacetyl-CoA:acetate CoA-transferase	atp_c + coa_c + acac_c -> amp_c + ppi_c + aacoa_c	RPPX_RS23035	0	999999	0	Butanoate Metabolism	6.2.1.16	R01357
AACTOOR	Aminoacetone:oxygen oxidoreductase(deaminating)(flavin-containing)	h2o_c + o2_c + aact_c -> nh4_c + h2o2_c + mthgxl_c	RPPX_RS23035	0	999999	0	Unassigned	1.4.3.4 or 1.4.3.21 or 1.4.3.6	R02529
AADSACYCL	AAPSAS	h2o_c + h_c + thp2c_c <=> L2aadp6sa_c	PP_s0001	-999999	999999	0	Lysine Metabolism	1.4.1.18 or 1.2.1.31	R02317
AALDCDLsi	Aminoacetaldehyde CO2 ligase spontaneous reaction	h_c + 2amsa_c -> co2_c + aacald_c	PP_s0001	0	999999	0	Glycine Serine and threonine metabolism	1.4.1.18 or 1.2.1.31	R02317
AATA	2 aminoadipate transaminase	glu__L_c + 2oxoadp_c <=> akg_c + L2aadp_c	RPPX_RS01110 or RPPX_RS03585 or RPPX_RS10115 or RPPX_RS19950 or RPPX_RS20660 or RPPX_RS24730	-999999	999999	0	Lysine Metabolism	2.6.1.39	R01939
ABTA	4-aminobutyrate transaminase	akg_c + 4abut_c -> glu__L_c + sucsal_c	RPPX_RS08280 or RPPX_RS00680	0	999999	0	Glutamate Metabolism	2.6.1.19	R01648
ABUTD	Aminobutyraldehyde dehydrogenase	h2o_c + nad_c + 4abutn_c -> 2 h_c + nadh_c + 4abut_c	RPPX_RS10100 or RPPX_RS15130	0	999999	0	Alternate Carbon and Nitrogen source Amines and Polyamines Metabolism	1.2.1.19 or 1.2.1.3 or 1.2.1.-	R02549
ABUTt2pp	4-aminobutyrate transport in via proton symport (periplasm)	h_p + 4abut_p -> h_c + 4abut_c	RPPX_RS00670 or RPPX_RS19955 or RPPX_RS23645 or RPPX_RS12965	0	999999	0	Transport Inner Membrane	1.2.1.19 or 1.2.1.3 or 1.2.1.-	R02549
ABUTtex	4-aminobutyrate transport via diffusion (extracellular to periplasm)	4abut_e <=> 4abut_p	RPPX_RS00670 or RPPX_RS19955 or RPPX_RS23645 or RPPX_RS12965	-999999	999999	0	Transport Outer Membrane
ACACT10	3-ketoacyl-CoA thiolase	coa_c + 3oddcoa_c -> dcacoa_c + accoa_c	RPPX_RS18015 or RPPX_RS18415	0	999999	0	Fatty Acid Metabolism
ACACT11	3-ketoacyl-CoA thiolase	coa_c + 3ohcoa_c -> accoa_c + btcoa_c	RPPX_RS18015 or RPPX_RS18415	0	999999	0	Fatty Acid Metabolism
ACACT12	3-ketoacyl-CoA thiolase	coa_c + 3ohdcoa_c -> tdcoa_c + accoa_c	RPPX_RS18015 or RPPX_RS18415	0	999999	0	Fatty Acid Metabolism
ACACT13	3-ketoacyl-CoA thiolase	coa_c + 3odcoa_c -> occoa_c + accoa_c	RPPX_RS18015 or RPPX_RS18415	0	999999	0	Fatty Acid Metabolism
ACACT1r	Acetyl-CoA C-acetyltransferase	2 accoa_c <=> coa_c + aacoa_c	RPPX_RS17605 or RPPX_RS13870 or RPPX_RS25450 or RPPX_RS06295	-999999	999999	0	Butanoate Metabolism	2.3.1.9	R00238
ACACt2pp	Acetoacetate transport via proton symport (periplasm)	h_p + acac_p <=> h_c + acac_c	RPPX_RS22845	-999999	999999	0	Transport Inner Membrane	2.3.1.9	R00238
ACACT8	3-ketoacyl-CoA thiolase	coa_c + 3oocoa_c -> accoa_c + hxcoa_c	RPPX_RS18015 or RPPX_RS18415	0	999999	0	Fatty Acid Metabolism
ACACT8r	Acetyl-CoA acyltransferase (hexadecanoyl-CoA), (r)	coa_c + 3ohodcoa_c -> pmtcoa_c + accoa_c	RPPX_RS18015 or RPPX_RS18415	0	999999	0	Fatty Acid Metabolism
ACACT9	3-ketoacyl-CoA thiolase	coa_c + 3otdcoa_c -> ddcacoa_c + accoa_c	RPPX_RS18015 or RPPX_RS18415	0	999999	0	Fatty Acid Metabolism
ACACtex	Acetoacetate transport via diffusion (extracellular to periplasm)	acac_e <=> acac_p	RPPX_RS22845	-999999	999999	0	Transport Outer Membrane
ACALDtex	Acetaldehyde transport via diffusion (extracellular to periplasm)	acald_e <=> acald_p		-999999	999999	0	Transport Outer Membrane
ACALDtpp	Acetaldehyde reversible transport (periplasm)	acald_p <=> acald_c		-999999	999999	0	Transport Inner Membrane
ACBIPGT	Adenosyl cobinamide phosphate guanyltransferase	h_c + gtp_c + adocbip_c -> ppi_c + agdpcbi_c	RPPX_RS15830	0	999999	0	Cofactor and Prosthetic Group Biosynthesis Porphyrin and Chlorophyll Metabolism	2.7.7.62	R05222
ACCOAC	Acetyl-CoA carboxylase	atp_c + accoa_c + hco3_c -> adp_c + h_c + pi_c + malcoa_c	RPPX_RS15475 and RPPX_RS06410 and RPPX_RS06415 and RPPX_RS17220	0	999999	0	Fatty Acid Biosynthesis	6.4.1.2	R00742
ACGAMT	UDP-N-acetylglucosamine:undecaprenylphosphate N-acetylglucosamine -1-phosphate transferase	udcpp_c + uacgam_c -> ump_c + unaga_c	RPPX_RS16380	0	999999	0	Cell Envelope Biosynthesis O antigen Biosynthesis	6.4.1.2	R00742
ACGK	Acetylglutamate kinase	atp_c + acglu_c -> adp_c + acg5p_c	RPPX_RS10050	0	999999	0	Urea cycleamino group metabolism	2.7.2.8	R02649
ACGS	N-acetylglutamate synthase	accoa_c + glu__L_c -> h_c + coa_c + acglu_c	RPPX_RS10560	0	999999	0	Urea cycleamino group metabolism	2.3.1.1	R00259
ACHBS	2-aceto-2-hydroxybutanoate synthase	h_c + pyr_c + 2obut_c -> co2_c + 2ahbut_c	RPPX_RS13620 and RPPX_RS13615	0	999999	0	Valine Leucine and Isoleucine Metabolism	2.2.1.6	R08648
ACLS	Acetolactate synthase	h_c + 2 pyr_c -> co2_c + alac__S_c	( RPPX_RS13620 and RPPX_RS13615 ) or RPPX_RS03350 or RPPX_RS21475	0	999999	0	Cofactor and Prosthetic Group Biosynthesis Pantothenate and CoA Biosynthesis	2.2.1.6	R00226
ACMTSOXINtex	N Acetylmethionine sulfoximine transport periplasm	acmtsoxin_e <=> acmtsoxin_p	RPPX_RS00870 or RPPX_RS00875 or RPPX_RS00880 or RPPX_RS00885	-999999	999999	0	Transport Outer Membrane
ACMTSOXINtpp	N Acetylmethionine sulfoximine transport citoplasm	acmtsoxin_p <=> acmtsoxin_c		-999999	999999	0	Transport Inner Membrane
ACOAD10f	Acyl CoA dehydrogenase heptanoyl CoA	fad_c + hptcoa_c <=> fadh2_c + hp2coa_c	RPPX_RS16930	-999999	999999	0	Fatty Acid Metabolism	2.2.1.6	R00226
ACOAD11f	Acyl CoA dehydrogenase nonanoyl CoA	fad_c + nonacoa_c <=> fadh2_c + nona2coa_c	RPPX_RS16930	-999999	999999	0	Fatty Acid Metabolism
ACOAD12f	Acyl CoA dehydrogenase Phenyldecanoyl CoA	fad_c + pdcacoa_c <=> fadh2_c + pdca2coa_c	RPPX_RS16930 or RPPX_RS07420	-999999	999999	0	Fatty Acid Metabolism
ACOAD13f	Acyl CoA dehydrogenase Phenylnonanoyl CoA	fad_c + pnonacoa_c <=> fadh2_c + pnona2coa_c	RPPX_RS16930 or RPPX_RS07420	-999999	999999	0	Fatty Acid Metabolism
ACOAD14f	Acyl CoA dehydrogenase Phenyloctanoyl CoA	fad_c + poctacoa_c <=> fadh2_c + pocta2coa_c	RPPX_RS16930 or RPPX_RS07420	-999999	999999	0	Fatty Acid Metabolism
ACOAD15f	Acyl CoA dehydrogenase Phenylheptanoyl CoA	fad_c + phpcoa_c <=> fadh2_c + php2coa_c	RPPX_RS16930 or RPPX_RS07420	-999999	999999	0	Fatty Acid Metabolism
ACOAD16f	Acyl CoA dehydrogenase Phenylhexanoyl CoA	fad_c + phxacoa_c <=> fadh2_c + phxa2coa_c	RPPX_RS16930 or RPPX_RS07420	-999999	999999	0	Fatty Acid Metabolism
ACOAD17f	Acyl CoA dehydrogenase Phenylpentanoyl CoA	fad_c + pptcoa_c <=> fadh2_c + ppt2coa_c	RPPX_RS16930 or RPPX_RS07420	-999999	999999	0	Fatty Acid Metabolism
ACOAD18f	Acyl CoA dehydrogenase Phenylbutyryl CoA	fad_c + pbcoa_c <=> fadh2_c + pb2coa_c	RPPX_RS16930 or RPPX_RS07420	-999999	999999	0	Fatty Acid Metabolism
ACOAD19f	Acyl CoA dehydrogenase Phenylpropionyl CoA	fad_c + phppcoa_c <=> fadh2_c + cinmcoa_c	RPPX_RS16930 or RPPX_RS07420	-999999	999999	0	Fatty Acid Metabolism
ACOAD1f	Acyl-CoA dehydrogenase (butanoyl-CoA)	fad_c + btcoa_c <=> fadh2_c + b2coa_c	RPPX_RS16930 or RPPX_RS18420	-999999	999999	0	Fatty Acid Metabolism	1.3.99.3 or 1.3.8.1 or 1.3.99.- or 1.3.3.6 or 1.3.8.7	R01175
ACOAD20	Acyl CoA dehydrogenase 2 methylbutnoyl CoA	o2_c + 2 2mbcoa_c -> 2 h2o_c + 2 2mb2coa_c	RPPX_RS11780	0	999999	0	Lipid Metabolism	1.3.99.2	R06363
ACOAD20f	Acyl CoA dehydrogenase 6 acetylthiohexanoyl CoA	fad_c + 6athcoa_c <=> fadh2_c + 6ath2coa_c	RPPX_RS16930	-999999	999999	0	Fatty Acid Metabolism	1.3.99.3 or 1.3.8.1 or 1.3.99.- or 1.3.3.6 or 1.3.8.7	R01175
ACOAD21f	Acyl CoA dehydrogenase 4 acetylthiobutanoyl CoA	fad_c + 4atbcoa_c <=> fadh2_c + 4atb2coa_c	RPPX_RS16930	-999999	999999	0	Fatty Acid Metabolism
ACOAD22f	Acyl CoA dehydrogenase vaccenyl CoA	fad_c + vacccoa_c <=> fadh2_c + vacc2coa_c	RPPX_RS16930	-999999	999999	0	Fatty Acid Metabolism
ACOAD23f	Acyl CoA dehydrogenase cis hexadec 9 enoyl CoA	fad_c + hdcoa_c <=> fadh2_c + hd2coa_c	RPPX_RS16930	-999999	999999	0	Fatty Acid Metabolism
ACOAD24f	Acyl CoA dehydrogenase cis tetradec 7 enoyl CoA	fad_c + tdecoa_c <=> fadh2_c + tde2coa_c	RPPX_RS16930	-999999	999999	0	Fatty Acid Metabolism
ACOAD25f	Acyl CoA dehydrogenase cis dodedec 5 enoyl CoA C121d5	fad_c + ddecoa_c <=> fadh2_c + dde2coa_c	RPPX_RS16930	-999999	999999	0	Fatty Acid Metabolism
ACOAD26f	Acyl CoA dehydrogenase acyl CoA dehydrogenase oleicyl CoA C181d9	fad_c + odecoa_c <=> fadh2_c + ode2coa_c	RPPX_RS16930	-999999	999999	0	Fatty Acid Metabolism
ACOAD27f	Acyl CoA dehydrogenase cis hexadec 7 enoyl CoA	fad_c + hdd7coa_c <=> fadh2_c + hdd7_2_coa_c	RPPX_RS16930	-999999	999999	0	Fatty Acid Metabolism
ACOAD28f	Acyl CoA dehydrogenase cis tetradec 5 enoyl CoA	fad_c + tded5coa_c <=> fadh2_c + tded5_2_coa_c	RPPX_RS16930	-999999	999999	0	Fatty Acid Metabolism
ACOAD29f	Acyl CoA dehydrogenase petroselenyl CoA	fad_c + ptslacoa_c <=> fadh2_c + ptsla2coa_c	RPPX_RS16930	-999999	999999	0	Fatty Acid Metabolism
ACOAD2f	Acyl-CoA dehydrogenase (hexanoyl-CoA)	fad_c + hxcoa_c <=> fadh2_c + hx2coa_c	RPPX_RS18420 or RPPX_RS16930 or RPPX_RS17590 or RPPX_RS17540	-999999	999999	0	Fatty Acid Metabolism	1.3.99.3
ACOAD30f	Acyl CoA dehydrogenase cis hexadec 4 enoyl CoA	fad_c + hdd4coa_c <=> fadh2_c + hdd4_2_coa_c	RPPX_RS16930	-999999	999999	0	Fatty Acid Metabolism	1.3.99.3
ACOAD31f	Acyl CoA dehydrogenase linoleic coenzyme A	fad_c + lnlccoa_c <=> fadh2_c + lnlc2coa_c	RPPX_RS16930	-999999	999999	0	Fatty Acid Metabolism
ACOAD32f	Acyl CoA dehydrogenase cis cis hexadec 7 10 dienoyl CoA	fad_c + hd_7_10_coa_c <=> fadh2_c + hd710_2_coa_c	RPPX_RS16930	-999999	999999	0	Fatty Acid Metabolism
ACOAD33f	Acyl CoA dehydrogenase cis cis tetradec 5 8 dienoyl CoA	fad_c + td_5_8_coa_c <=> fadh2_c + td58_2_coa_c	RPPX_RS16930	-999999	999999	0	Fatty Acid Metabolism
ACOAD34f	Acyl CoA dehydrogenase 4 cis decenoyl CoA	fad_c + dec4coa_c <=> dec4_2_coa_c + fadh2_c	RPPX_RS16930	-999999	999999	0	Fatty Acid Metabolism
ACOAD3f	Acyl-CoA dehydrogenase (octanoyl-CoA)	fad_c + occoa_c <=> fadh2_c + oc2coa_c	RPPX_RS16930 or RPPX_RS17590 or RPPX_RS17540	-999999	999999	0	Fatty Acid Metabolism	1.3.99.3 or 1.3.99.- or 1.3.3.6 or 1.3.8.8 or 1.3.8.7	R03777
ACOAD4f	Acyl-CoA dehydrogenase (decanoyl-CoA)	fad_c + dcacoa_c <=> dc2coa_c + fadh2_c	RPPX_RS16930 or RPPX_RS17590 or RPPX_RS17540 or RPPX_RS19395	-999999	999999	0	Fatty Acid Metabolism	1.3.99.3
ACOAD5f	Acyl-CoA dehydrogenase (dodecanoyl-CoA)	fad_c + ddcacoa_c <=> dd2coa_c + fadh2_c	RPPX_RS16930 or RPPX_RS17590 or RPPX_RS17540 or RPPX_RS19395	-999999	999999	0	Fatty Acid Metabolism	1.3.99.3 or 1.3.99.- or 1.3.3.6 or 1.3.8.8 or 1.3.8.7	R03857
ACOAD6f	Acyl-CoA dehydrogenase (tetradecanoyl-CoA)	fad_c + tdcoa_c <=> fadh2_c + td2coa_c	RPPX_RS16930 or RPPX_RS17590 or RPPX_RS17540 or RPPX_RS19395	-999999	999999	0	Fatty Acid Metabolism	1.3.99.3 or 1.3.8.9 or 1.3.99.- or 1.3.3.6 or 1.3.8.8 or 1.3.8.7	R03990
ACOAD7f	Acyl-CoA dehydrogenase (hexadecanoyl-CoA)	fad_c + pmtcoa_c <=> fadh2_c + hdd2coa_c	RPPX_RS16930 or RPPX_RS07420	-999999	999999	0	Fatty Acid Metabolism	1.3.99.3 or 1.3.8.9 or 1.3.99.- or 1.3.3.6 or 1.3.8.8 or 1.3.8.7	R01279
ACOAD8f	Acyl-CoA dehydrogenase (octadecanoyl-CoA)	fad_c + stcoa_c <=> fadh2_c + od2coa_c	RPPX_RS16930 or RPPX_RS07420	-999999	999999	0	Fatty Acid Metabolism
ACOADH1	2-oxoisovalerate dehydrogenase (acylating; 3-methyl-2-oxopentanoate)	fad_c + 2mbcoa_c -> fadh2_c + 2mb2coa_c		0	999999	0	Valine Leucine and Isoleucine Metabolism	1.3.99.3
ACOADH2	Acyl CoA dehydrogenase isobutyryl CoA	o2_c + 2 ibcoa_c -> 2 h2o_c + 2 2mp2coa_c		0	999999	0	Valine Leucine and Isoleucine Metabolism	1.3.99.2
ACOATA	Acetyl-CoA ACP transacylase	ACP_c + accoa_c <=> coa_c + acACP_c	RPPX_RS17045 and RPPX_RS00995	-999999	999999	0	Fatty Acid Biosynthesis	2.3.1.180 or 2.3.1.85 or 2.3.1.86 or 2.3.1.179 or 2.3.1.- or 2.3.1.38 or 2.3.1.41	R01624
ACODA	Acetylornithine deacetylase	h2o_c + acorn_c -> ac_c + orn_c	RPPX_RS10555 or RPPX_RS14440 or RPPX_RS20525	0	999999	0	Urea cycleamino group metabolism	3.5.1.16 or 3.5.1.14	R00669
ACONCt4pp	Citrate transport via sodium symport periplasm	acon_C_p + na1_p -> acon_C_c + na1_c	RPPX_RS14805 and RPPX_RS14810 and RPPX_RS14815	0	999999	0	Transport Inner Membrane
ACONCtex	Cisaconitat transport via diffusion extracellular to periplasm	acon_C_e <=> acon_C_p	RPPX_RS14820 or RPPX_RS17640	-999999	999999	0	Transport Outer Membrane
ACONIs	Aconitate isomerase (spontaneous)	acon_T_c <=> acon_C_c		-999999	999999	0	Alternate Carbon	5.3.3.7	R02244
ACONMT	Trans-aconitate methyltransferase	acon_T_c + amet_c -> aconm_c + ahcys_c	RPPX_RS19965	0	999999	0	Alternate Carbon	2.1.1.144	R05763
ACONTa	Aconitase (half-reaction A, Citrate hydro-lyase)	cit_c <=> h2o_c + acon_C_c	RPPX_RS17900 or RPPX_RS18910	-999999	999999	0	TCA Cycle	4.2.1.3	R01325
ACONTb	Aconitase (half-reaction B, Isocitrate hydro-lyase)	h2o_c + acon_C_c <=> icit_c	RPPX_RS18910 or RPPX_RS17900	-999999	999999	0	TCA Cycle	4.2.1.3	R01900
ACOTA	Acetylornithine transaminase	acorn_c + akg_c <=> acg5sa_c + glu__L_c	RPPX_RS02295	-999999	999999	0	Urea cycleamino group metabolism	2.6.1.11	R02283
ACP1_FMN	Acid phosphatase (FMN)	h2o_c + fmn_c -> pi_c + ribflv_c	RPPX_RS10330	0	999999	0	Cofactor and Prosthetic Group Biosynthesis	3.1.3.102 or 3.1.3.2	R00548
ACPHPHITRNtex	N Acetylphosphinothricin transport periplasm	acpptrn_e <=> acpptrn_p		-999999	999999	0	Transport Outer Membrane
ACPHPHITRNtpp	N Acetylphosphinothricin transport citoplasm	acpptrn_p <=> acpptrn_c		-999999	999999	0	Transport Inner Membrane
ACPPAT120	Acyl-(acyl carrier protein):phosphate acyltransferase (C12:0)	h_c + pi_c + ddcaACP_c -> ACP_c + ddcap_c	RPPX_RS17045 and RPPX_RS17030	0	999999	0	Glycerophospholipid Metabolism
ACPPAT140	Acyl-(acyl carrier protein):phosphate acyltransferase (C14:0)	h_c + pi_c + myrsACP_c -> ACP_c + ttdcap_c	RPPX_RS17045 and RPPX_RS17030	0	999999	0	Glycerophospholipid Metabolism
ACPPAT141	Acyl-(acyl carrier protein):phosphate acyltransferase (C14:1)	h_c + pi_c + tdeACP_c -> ACP_c + ttdceap_c	RPPX_RS17045 and RPPX_RS17030	0	999999	0	Glycerophospholipid Metabolism
ACPPAT160	Acyl-(acyl carrier protein):phosphate acyltransferase (C16:0)	h_c + pi_c + palmACP_c -> ACP_c + hdcap_c	RPPX_RS17045 and RPPX_RS17030	0	999999	0	Glycerophospholipid Metabolism
ACPPAT161	Acyl-(acyl carrier protein):phosphate acyltransferase (C16:1)	h_c + pi_c + hdeACP_c -> ACP_c + hdceap_c	RPPX_RS17045 and RPPX_RS17030	0	999999	0	Glycerophospholipid Metabolism
ACPPAT180	Acyl-(acyl carrier protein):phosphate acyltransferase (C18:0)	h_c + pi_c + ocdcaACP_c -> ACP_c + ocdcap_c	RPPX_RS17045 and RPPX_RS17030	0	999999	0	Glycerophospholipid Metabolism
ACPPAT181	Acyl-(acyl carrier protein):phosphate acyltransferase (C18:1)	h_c + pi_c + octeACP_c -> ACP_c + ocdceap_c	RPPX_RS17045 and RPPX_RS17030	0	999999	0	Glycerophospholipid Metabolism
ACPS1	Acyl-carrier protein synthase	coa_c + apoACP_c -> h_c + ACP_c + pap_c	RPPX_RS03250	0	999999	0	Cell Envelope Biosynthesis	2.7.8.7
ACS	Acetyl-CoA synthetase	atp_c + coa_c + ac_c -> accoa_c + amp_c + ppi_c	RPPX_RS02325 or RPPX_RS13500 or RPPX_RS23035	0	999999	0	Gluconeogenesis	6.2.1.1	R00235
ACS2	Acetyl-CoA synthase (propionate)	atp_c + coa_c + ppa_c -> amp_c + ppi_c + ppcoa_c	RPPX_RS18960	0	999999	0	Alternate Carbon Propanoate Metabolism	6.2.1.17
ACSERtex	O-Acetyl-L-serine transport via diffusion (extracellular to periplasm)	acser_e <=> acser_p		-999999	999999	0	Transport Outer Membrane
ACSERtpp	O-Acetyl-L-serine export via facilitated transport	acser_c -> acser_p	RPPX_RS23855	0	999999	0	Transport Inner Membrane
ACSPHAC100	R 3 Hydroxyacid Acyl CoA Synthetase C100	atp_c + coa_c + R_3hdcaa_c -> R_3hdcoa_c + amp_c + ppi_c	RPPX_RS02630 or RPPX_RS02635 or RPPX_RS05335	0	999999	0	PHAs Metabolism
ACSPHAC101	R 3 Hydroxyacid Acyl CoA Synthetase C101	atp_c + coa_c + R3hdec4e_c -> amp_c + ppi_c + R3hdec4coa_c	RPPX_RS02630 or RPPX_RS02635 or RPPX_RS05335	0	999999	0	PHAs Metabolism
ACSPHAC120	R 3 Hydroxyacid Acyl CoA Synthetase C120	atp_c + coa_c + R_3hdda_c -> R_3hddcoa_c + amp_c + ppi_c	RPPX_RS02630 or RPPX_RS02635 or RPPX_RS05335	0	999999	0	PHAs Metabolism
ACSPHAC121	R 3 Hydroxyacid Acyl CoA Synthetase C121	atp_c + coa_c + R_3hdd5ea_c -> R_3hcddec5ecoa_c + amp_c + ppi_c	RPPX_RS02630 or RPPX_RS02635 or RPPX_RS05335	0	999999	0	PHAs Metabolism
ACSPHAC121d6	R 3 Hydroxyacid Acyl CoA Synthetase C121d6	atp_c + coa_c + R_3hdd6e_c -> amp_c + ppi_c + R_3hdd6coa_c	RPPX_RS02630 or RPPX_RS02635 or RPPX_RS05335	0	999999	0	PHAs Metabolism
ACSPHAC140	R 3 Hydroxyacid Acyl CoA Synthetase C140	atp_c + coa_c + R_3httdca_c -> R_3hmrscoa_c + amp_c + ppi_c	RPPX_RS02630 or RPPX_RS02635 or RPPX_RS05335	0	999999	0	PHAs Metabolism
ACSPHAC141	R 3 Hydroxyacid Acyl CoA Synthetase C141	atp_c + coa_c + R_3hcmrs7e_c -> R_3hcmrs7ecoa_c + amp_c + ppi_c	RPPX_RS02630 or RPPX_RS02635 or RPPX_RS05335	0	999999	0	PHAs Metabolism
ACSPHAC141d5	R 3 Hydroxyacid Acyl CoA Synthetase C141	atp_c + coa_c + R_3htd5e_c -> amp_c + ppi_c + R_3htd5coa_c	RPPX_RS02630 or RPPX_RS02635 or RPPX_RS05335	0	999999	0	PHAs Metabolism
ACSPHAC142	R 3 Hydroxyacid Acyl CoA Synthetase C142	atp_c + coa_c + R_3htd58e_c -> amp_c + ppi_c + R_3htd58coa_c	RPPX_RS02630 or RPPX_RS02635 or RPPX_RS05335	0	999999	0	PHAs Metabolism
ACSPHAC160	R 3 Hydroxyacid Acyl CoA Synthetase C160	atp_c + coa_c + R_3hhdca_c -> amp_c + ppi_c + R_3hhdcoa_c	RPPX_RS05335 or RPPX_RS02630 or RPPX_RS02635	0	999999	0	PHAs Metabolism
ACSPHAC40	R 3 Hydroxyacid Acyl CoA Synthetase C40	atp_c + coa_c + bhb_c -> amp_c + ppi_c + 3hbcoa__R_c	RPPX_RS02630 or RPPX_RS02635 or RPPX_RS05335	0	999999	0	PHAs Metabolism
ACSPHAC50	R 3 Hydroxyacid Acyl CoA Synthetase C50	atp_c + coa_c + R_3hpt_c -> amp_c + ppi_c + R_3hptcoa_c	RPPX_RS02630 or RPPX_RS02635 or RPPX_RS05335	0	999999	0	PHAs Metabolism
ACSPHAC60	R 3 Hydroxyacid Acyl CoA Synthetase C60	atp_c + coa_c + R_3hhxa_c -> R_3hhcoa_c + amp_c + ppi_c	RPPX_RS02630 or RPPX_RS02635 or RPPX_RS05335	0	999999	0	PHAs Metabolism
ACSPHAC70	R 3 Hydroxyacid Acyl CoA Synthetase C70	atp_c + coa_c + R_3hhpa_c -> amp_c + ppi_c + R_3hhpcoa_c	RPPX_RS02630 or RPPX_RS02635 or RPPX_RS05335	0	999999	0	PHAs Metabolism
ACSPHAC80	R 3 Hydroxyacid Acyl CoA Synthetase C80	atp_c + coa_c + R_3hocta_c -> R_3hocoa_c + amp_c + ppi_c	RPPX_RS02630 or RPPX_RS02635 or RPPX_RS05335	0	999999	0	PHAs Metabolism
ACSPHAC90	R 3 Hydroxyacid Acyl CoA Synthetase C90	atp_c + coa_c + R_3hnonaa_c -> amp_c + ppi_c + R_3hnonacoa_c	RPPX_RS02630 or RPPX_RS02635 or RPPX_RS05335	0	999999	0	PHAs Metabolism
ACSPHACP100	R 3 Hydroxyacid Acyl CoA Synthetase Phenyl C100	atp_c + coa_c + R_3hpdeca_c -> amp_c + ppi_c + R_3hpdecacoa_c	RPPX_RS02630 or RPPX_RS02635	0	999999	0	PHAs Metabolism
ACSPHACP40	R 3 Hydroxyacid Acyl CoA Synthetase Phenyl C40	atp_c + coa_c + R_3hpba_c -> amp_c + ppi_c + R_3hpbcoa_c	RPPX_RS02630 or RPPX_RS02635	0	999999	0	PHAs Metabolism
ACSPHACP50	R 3 Hydroxyacid Acyl CoA Synthetase Phenyl C50	atp_c + coa_c + R_3hppta_c -> amp_c + ppi_c + R_3hpptcoa_c	RPPX_RS02630 or RPPX_RS02635	0	999999	0	PHAs Metabolism
ACSPHACP60	R 3 Hydroxyacid Acyl CoA Synthetase Phenyl C60	atp_c + coa_c + R_3hphxa_c -> amp_c + ppi_c + R_3hphxacoa_c	RPPX_RS02630 or RPPX_RS02635	0	999999	0	PHAs Metabolism
ACSPHACP70	R 3 Hydroxyacid Acyl CoA Synthetase Phenyl C70	atp_c + coa_c + R_3hphpa_c -> amp_c + ppi_c + R_3hphpcoa_c	RPPX_RS02630 or RPPX_RS02635	0	999999	0	PHAs Metabolism
ACSPHACP80	R 3 Hydroxyacid Acyl CoA Synthetase Phenyl C80	atp_c + coa_c + R_3hpocta_c -> amp_c + ppi_c + R_3hpoctacoa_c	RPPX_RS02630 or RPPX_RS02635	0	999999	0	PHAs Metabolism
ACSPHACP90	R 3 Hydroxyacid Acyl CoA Synthetase Phenyl C90	atp_c + coa_c + R_3hpnona_c -> amp_c + ppi_c + R_3hpnonacoa_c	RPPX_RS02630 or RPPX_RS02635	0	999999	0	PHAs Metabolism
ACSPHACT40	R 3 Hydroxyacid Acyl CoA Synthetase Acetylthio C40	atp_c + coa_c + R_3h4atba_c -> amp_c + ppi_c + R_3h4atbcoa_c	RPPX_RS02630 or RPPX_RS02635	0	999999	0	PHAs Metabolism
ACSPHACT60	R 3 Hydroxyacid Acyl CoA Synthetase Acetylthio C60	atp_c + coa_c + R_3h6atha_c -> amp_c + ppi_c + R_3h6athcoa_c	RPPX_RS02630 or RPPX_RS02635	0	999999	0	PHAs Metabolism
ACt2rpp	Acetate reversible transport via proton symport (periplasm)	h_p + ac_p <=> h_c + ac_c		-999999	999999	0	Transport Inner Membrane
ACt4pp	Na+/Acetate symport (periplasm)	na1_p + ac_p -> ac_c + na1_c	RPPX_RS16145	0	999999	0	Transport Inner Membrane
ACt5pp	Acetate transport in via proton symport	2 h_p + ac_p -> 2 h_c + ac_c	RPPX_RS03220	0	999999	0	Transport Inner Membrane
ACTD2	Acetoin dehydrogenase	coa_c + nad_c + actn__R_c -> h_c + accoa_c + nadh_c + acald_c	RPPX_RS06430 and RPPX_RS06435 and RPPX_RS06440 and RPPX_RS06425	0	999999	0	Alternate Carbon Butanediol Metabolism
ACtex	Acetate transport via diffusion (extracellular to periplasm)	ac_e <=> ac_p	RPPX_RS03220	-999999	999999	0	Transport Outer Membrane
ACTNtex	Acetoin transpor external	actn__R_e <=> actn__R_p	RPPX_RS06430 and RPPX_RS06435 and RPPX_RS06440 and RPPX_RS06425	-999999	999999	0	Transport Outer Membrane
ACTNtpp	R acetoin transport via proton symport periplasm	h_p + actn__R_p -> h_c + actn__R_c		0	999999	0	Transport Inner Membrane
ADA	Adenosine deaminase	h2o_c + h_c + adn_c -> nh4_c + ins_c	RPPX_RS06250	0	999999	0	Purine Metabolism	3.5.4.4	R01560
ADCL	4-aminobenzoate synthase	4adcho_c -> h_c + pyr_c + 4abz_c	RPPX_RS17055	0	999999	0	Cofactor and Prosthetic Group Biosynthesis Folate Biosynthesis	4.1.3.38	R05553
ADCPS1	Adenosylcobinamide-phosphate synthase	atp_c + appl_c + adcobhex_c -> adp_c + h_c + pi_c + adocbi_c	RPPX_RS15820 and RPPX_RS15815	0	999999	0	Cofactor and Prosthetic Group Biosynthesis Porphyrin and Chlorophyll Metabolism	6.3.1.10	R07302
ADCPS2	Adenosylcobinamide-phosphate synthase	atp_c + adcobhex_c + applp_c -> adp_c + h_c + pi_c + adocbip_c	RPPX_RS15820 and RPPX_RS15815	0	999999	0	Cofactor and Prosthetic Group Biosynthesis Porphyrin and Chlorophyll Metabolism	6.3.1.10	R06529
ADCS	4-amino-4-deoxychorismate synthase	gln__L_c + chor_c -> glu__L_c + 4adcho_c	RPPX_RS18860	0	999999	0	Cofactor and Prosthetic Group Biosynthesis Folate Biosynthesis	2.6.1.85	R01716
ADCYRS	Adenosylcobyric acid synthase (glutamine-hydrolysing)	4 h2o_c + 4 atp_c + 4 gln__L_c + adcobdam_c -> 4 adp_c + 4 h_c + 4 pi_c + 4 glu__L_c + adcobhex_c	RPPX_RS15825	0	999999	0	Cofactor and Prosthetic Group Biosynthesis Porphyrin and Chlorophyll Metabolism	6.3.5.10	R01716
ADD	Adenine deaminase	h2o_c + h_c + ade_c -> nh4_c + hxan_c	RPPX_RS06250	0	999999	0	Purine Metabolism	3.5.4.2	R01244
ADEt2rpp	Adenine transport via proton symport (reversible) (periplasm)	h_p + ade_p <=> h_c + ade_c	RPPX_RS13785	-999999	999999	0	Transport Inner Membrane	6.3.5.10
ADEtex	Adenine transport via diffusion (extracellular to periplasm)	ade_e <=> ade_p	RPPX_RS13785	-999999	999999	0	Transport Outer Membrane
ADK1	Adenylate kinase	atp_c + amp_c <=> 2 adp_c	RPPX_RS15250	-999999	999999	0	Purine Metabolism	2.7.4.3	R00127
ADK3	Adentylate kinase (GTP)	amp_c + gtp_c <=> adp_c + gdp_c	RPPX_RS15250	-999999	999999	0	Purine Metabolism	2.7.4.10 or 2.7.4.4	R00127
ADK4	Adentylate kinase (ITP)	amp_c + itp_c <=> adp_c + idp_c	RPPX_RS15250	-999999	999999	0	Purine Metabolism	2.7.4.10 or 2.7.4.4
ADNCYC	Adenylate cyclase	atp_c -> ppi_c + camp_c	RPPX_RS10375	0	999999	0	Purine Metabolism	4.6.1.1	R00089
ADNK1	Adenosine kinase	atp_c + adn_c -> adp_c + h_c + amp_c	RPPX_RS15250	0	999999	0	Purine Metabolism	2.7.1.74 or 2.7.1.20	R00185
ADNt2pp	Adenosine transport in via proton symport (periplasm)	h_p + adn_p -> h_c + adn_c	RPPX_RS25110	0	999999	0	Transport Inner Membrane
ADNtex	Adenosine transport via diffusion (extracellular to periplasm)	adn_e <=> adn_p	RPPX_RS01570 or RPPX_RS01575	0	0	0	Transport Outer Membrane	3.2.2.8 or 3.2.2.7 or 3.2.2.1	R01245
ADNUC	Adenosine hydrolase	h2o_c + adn_c -> ade_c + rib__D_c	RPPX_RS19530	0	999999	0	Purine Metabolism	3.2.2.8 or 3.2.2.7 or 3.2.2.1	R01245
ADOCBIK	Adenosyl cobinamide kinase	atp_c + adocbi_c -> adp_c + h_c + adocbip_c	RPPX_RS15830	0	999999	0	Cofactor and Prosthetic Group Biosynthesis Porphyrin and Chlorophyll Metabolism	2.7.1.156	R05221
ADOCBLabcpp	Adenosylcobalamin transport via ABC system (periplasm)	h2o_c + atp_c + adocbl_p -> adp_c + h_c + pi_c + adocbl_c	( RPPX_RS06580 and RPPX_RS13580 and RPPX_RS13575 ) or ( RPPX_RS06580 and RPPX_RS19270 and RPPX_RS19265 )	0	999999	0	Transport ABC system	2.7.8.26	R05223
ADOCBLS	Adenosylcobalamin 5'-phosphate synthase	rdmbzi_c + agdpcbi_c -> h_c + adocbl_c + gmp_c	RPPX_RS15845	0	999999	0	Cofactor and Prosthetic Group Biosynthesis Porphyrin and Chlorophyll Metabolism	2.7.8.26	R05223
ADOCBLtonex	Adenosylcobalimin transport via ton system (extermal)	h_p + adocbl_e -> h_c + adocbl_p	RPPX_RS06575 and RPPX_RS09970 and RPPX_RS09965 and RPPX_RS09960	0	999999	0	Transport Outer Membrane
ADPRDP	ADPribose diphosphatase	h2o_c + adprib_c -> 2 h_c + amp_c + r5p_c	RPPX_RS11910 or RPPX_RS08050	0	999999	0	Purine Metabolism	3.6.1.13
ADPT	Adenine phosphoribosyltransferase	ade_c + prpp_c -> amp_c + ppi_c	RPPX_RS01425	0	999999	0	Purine Metabolism	2.4.2.8 or 2.4.2.7	R00190
ADSELK	Adenylyl-selenate kinase	atp_c + adsel_c -> adp_c + h_c + 3padsel_c	RPPX_RS14240 and RPPX_RS14245	0	999999	0	Unassigned	2.7.1.25	R00190
ADSELR	Phosphoadenylyl selenate reductase thioredoxin	trdrd_c + 3padsel_c -> 2 h_c + pap_c + trdox_c + slnt_c	( RPPX_RS18855 and RPPX_RS10410 ) or ( RPPX_RS18855 and RPPX_RS11160 ) or ( RPPX_RS18855 and RPPX_RS06650 )	0	999999	0	Unassigned	2.7.1.25
ADSELR2	Phosphoadenylyl selenate reductase glutaredoxin	grxrd_c + 3padsel_c -> 2 h_c + pap_c + grxox_c + slnt_c	( RPPX_RS18855 and RPPX_RS23360 ) or ( RPPX_RS18855 and RPPX_RS11255 )	0	999999	0	Unassigned
ADSK	Adenylyl-sulfate kinase	atp_c + aps_c -> adp_c + h_c + paps_c	RPPX_RS14240 and RPPX_RS14245	0	999999	0	Sulfur Metabolism	2.7.1.25	R00509
ADSL1r	Adenylsuccinate lyase	dcamp_c <=> amp_c + fum_c	RPPX_RS00410	-999999	999999	0	Purine Metabolism	4.3.2.2	R01083
ADSL2r	Adenylosuccinate lyase	25aics_c <=> fum_c + aicar_c	RPPX_RS00410	-999999	999999	0	Purine Metabolism	4.3.2.2	R04559
ADSS	Adenylosuccinate synthase	asp__L_c + gtp_c + imp_c -> 2 h_c + pi_c + gdp_c + dcamp_c	RPPX_RS12060	0	999999	0	Purine Metabolism	6.3.4.4	R01135
AEPabcpp	AEP transport via ABC system periplasm	h2o_c + atp_c + 2ameph_p -> adp_c + h_c + pi_c + 2ameph_c	( RPPX_RS05005 and RPPX_RS05010 and RPPX_RS05000 and RPPX_RS04995 ) or ( RPPX_RS10825 and RPPX_RS10815 and RPPX_RS10820 )	0	999999	0	Transport ABC system	6.3.4.4	R01135
AEPTA	2 aminoethylphosphonate pyruvate transaminase	pyr_c + 2ameph_c <=> ala__L_c + pald_c	RPPX_RS18385	-999999	999999	0	Phosphonate and phosphinate metabolism
AEPtex	AEP transport via diffusion extracellular to periplasm	2ameph_e <=> 2ameph_p	RPPX_RS18385	-999999	999999	0	Transport Outer Membrane
AGM3PA	N-Acetyl-D-glucosamine(anhydrous)N-Acetylmuramyl-tripeptide amidase	h2o_c + anhgm3p_c -> LalaDgluMdap_c + anhgm_c	RPPX_RS05215	0	999999	0	Cell Envelope Biosynthesis Peptidoglycan Biosynthesis
AGM3PApp	N-Acetyl-D-glucosamine(anhydrous)N-Acetylmuramyl-tripeptide amidase (periplasm)	h2o_p + anhgm3p_p -> LalaDgluMdap_p + anhgm_p	RPPX_RS12020	0	999999	0	Cell Envelope Biosynthesis Peptidoglycan Biosynthesis
AGM3PH	N-Acetyl-D-glucosamine(anhydrous)N-Acetylmuramyl-tripeptide beta -1,4-N-acetylglucosaminidase	h2o_c + anhgm3p_c -> anhm3p_c + acgam_c	RPPX_RS18055	0	999999	0	Cell Envelope Biosynthesis Peptidoglycan Biosynthesis
AGM3Pt2pp	GlcNAc-anhMurNAc tripeptide transport in via proton symport (periplasm)	h_p + anhgm3p_p -> h_c + anhgm3p_c	RPPX_RS14490	0	999999	0	Transport Inner Membrane
AGM4PA	N-Acetyl-D-glucosamine(anhydrous)N-Acetylmuramyl-tetrapeptide amidase	h2o_c + anhgm4p_c -> LalaDgluMdapDala_c + anhgm_c	RPPX_RS05215	0	999999	0	Cell Envelope Biosynthesis Peptidoglycan Biosynthesis
AGM4PApp	N-Acetyl-D-glucosamine(anhydrous)N-Acetylmuramyl-tetrapeptide amidase (periplasm)	h2o_p + anhgm4p_p -> LalaDgluMdapDala_p + anhgm_p	RPPX_RS12020	0	999999	0	Cell Envelope Biosynthesis Peptidoglycan Biosynthesis
AGM4PCP	N-Acetyl-D-glucosamine(anhydrous)N-Acetylmuramyl-tetrapeptide L,D-carboxypeptidase	h2o_c + anhgm4p_c -> ala__D_c + anhgm3p_c	RPPX_RS12740	0	999999	0	Cell Envelope Biosynthesis Peptidoglycan Biosynthesis
AGM4PCPpp	N-Acetyl-D-glucosamine(anhydrous)N-Acetylmuramyl-tetrapeptide L,D-carboxypeptidase (periplasmic)	h2o_p + anhgm4p_p -> ala__D_p + anhgm3p_p	RPPX_RS12740	0	999999	0	Cell Envelope Biosynthesis Peptidoglycan Biosynthesis
AGM4PH	N-Acetyl-D-glucosamine(anhydrous)N-Acetylmuramyl-tetrapeptide beta -1,4-N-acetylglucosaminidase	h2o_c + anhgm4p_c -> anhm4p_c + acgam_c	RPPX_RS18055	0	999999	0	Cell Envelope Biosynthesis Peptidoglycan Biosynthesis
AGM4Pt2pp	GlcNAc-anhMurNAc tetrapeptide transport in via proton symport (periplasm)	h_p + anhgm4p_p -> h_c + anhgm4p_c	RPPX_RS14490	0	999999	0	Transport Inner Membrane
AGMabcpp	Agmatine transport via ABC system periplasm	h2o_c + atp_c + agm_p -> adp_c + h_c + pi_c + agm_c	RPPX_RS18320	0	999999	0	Transport ABC system	3.5.3.11	R01157
AGMDA	Agmatine deaminase	h2o_c + agm_c -> h_c + nh4_c + Ncbmpts_c	RPPX_RS08020	0	999999	0	Arginine and Proline Metabolism	3.5.3.12	R01416
AGMH	N-Acetyl-D-glucosamine(anhydrous)N-Acetylmuramyl beta -1,4-N-acetylglucosaminidase	h2o_c + anhgm_c -> anhm_c + acgam_c	RPPX_RS18055	0	999999	0	Cell Envelope Biosynthesis Peptidoglycan Biosynthesis	3.5.3.12	R01416
AGMHE	ADP-D-glycero-D-manno-heptose epimerase	adphep_DD_c -> adphep_LD_c	RPPX_RS06705	0	999999	0	Cell Envelope Biosynthesis Biosynthesis of L glycero D manno heptose Hep	5.1.3.20	R05176
AGMT	Agmatinase	h2o_c + agm_c -> ptrc_c + urea_c	RPPX_RS18320	0	999999	0	Urea cycleamino group metabolism	3.5.3.11	R01157
AGMt2pp	GlcNAc-anhMurNAc transport in via proton symport (periplasm)	h_p + anhgm_p -> h_c + anhgm_c	RPPX_RS14490	0	999999	0	Transport Inner Membrane
AGMtex	Agmatine transport via diffusion (extracellular to periplasm)	agm_e <=> agm_p	RPPX_RS14490	-999999	999999	0	Transport Outer Membrane
AGPAT120	1-tetradecanoyl-sn-glycerol 3-phosphate O-acyltransferase (n-C12:0)	ddcaACP_c + 1ddecg3p_c -> ACP_c + pa120_c	RPPX_RS16685 or RPPX_RS09090	0	999999	0	Glycerophospholipid Metabolism	2.3.1.51
AGPAT140	1-tetradecanoyl-sn-glycerol 3-phosphate O-acyltransferase (n-C14:0)	myrsACP_c + 1tdecg3p_c -> ACP_c + pa140_c	RPPX_RS16685 or RPPX_RS09090	0	999999	0	Glycerophospholipid Metabolism	2.3.1.51
AGPAT141	1-tetradec-7-enoyl-sn-glycerol 3-phosphate O-acyltransferase (n-C14:1)	tdeACP_c + 1tdec7eg3p_c -> ACP_c + pa141_c	RPPX_RS09090 or RPPX_RS16685	0	999999	0	Glycerophospholipid Metabolism	2.3.1.51
AGPAT160	1-hexadecanoyl-sn-glycerol 3-phosphate O-acyltransferase (n-C16:0)	palmACP_c + 1hdecg3p_c -> ACP_c + pa160_c	RPPX_RS16685 or RPPX_RS09090	0	999999	0	Glycerophospholipid Metabolism	2.3.1.51
AGPAT161	1-hexadec-7-enoyl-sn-glycerol 3-phosphate O-acyltransferase (n-C16:1)	hdeACP_c + 1hdec9eg3p_c -> ACP_c + pa161_c	RPPX_RS16685 or RPPX_RS09090	0	999999	0	Glycerophospholipid Metabolism	2.3.1.51
AGPAT180	1-octadecanoyl-sn-glycerol 3-phosphate O-acyltransferase (n-C18:0)	ocdcaACP_c + 1odecg3p_c -> ACP_c + pa180_c	RPPX_RS16685 or RPPX_RS09090	0	999999	0	Glycerophospholipid Metabolism	2.3.1.51
AGPAT181	1-octadec-7-enoyl-sn-glycerol 3-phosphate O-acyltransferase (n-C18:1)	octeACP_c + 1odec11eg3p_c -> ACP_c + pa181_c	RPPX_RS16685 or RPPX_RS09090	0	999999	0	Glycerophospholipid Metabolism	2.3.1.51
AGPOP	DGTP:pyruvate 2-O-phosphotransferase, cytosol	h_c + pep_c + dgdp_c -> pyr_c + dgtp_c	RPPX_RS14525 or RPPX_RS01615	0	999999	0	Gluconeogenesis	2.7.1.40	R01858
AGPR	N-acetyl-g-glutamyl-phosphate reductase	pi_c + nadp_c + acg5sa_c <=> h_c + nadph_c + acg5p_c	RPPX_RS24985 or RPPX_RS07110	-999999	999999	0	Urea cycleamino group metabolism	1.2.1.38	R03443
AGt3	Silver transport out via proton antiport	h_e + ag_c -> h_c + ag_e	RPPX_RS09345 and RPPX_RS09340 and RPPX_RS09335 and RPPX_RS09330	0	999999	0	Heavy Metal Tolerance	1.2.1.38	R03443
AGtex	Copper Ag transport via diffusion extracellular to periplasm	ag_e <=> ag_p	RPPX_RS09345 and RPPX_RS09340 and RPPX_RS09335 and RPPX_RS09330	-999999	999999	0	Transport Outer Membrane
AGTi	Alanine glyoxylate aminotransferase irreversible	ala__L_c + glx_c -> pyr_c + gly_c	RPPX_RS00895 or RPPX_RS21495	0	999999	0	Glycine and Serine Metabolism	1.1.1.24 or 1.1.1.282	R01872
AGtpp	Copper transport in via permease no H	ag_p -> ag_c		0	999999	0	Transport Inner Membrane
AHCi	Adenosylhomocysteinase	h2o_c + ahcys_c <=> hcys__L_c + adn_c	RPPX_RS11640	-999999	999999	0	Methionine Metabolism	3.3.1.1	R00192
AHSERL2	O acetylhomoserine thiol lyase	h2s_c + achms_c -> h_c + ac_c + hcys__L_c	RPPX_RS19855 or RPPX_RS17245	0	999999	0	Methionine Metabolism	2.5.1.49	R01287
AICART	Phosphoribosylaminoimidazolecarboxamide formyltransferase	10fthf_c + aicar_c <=> thf_c + fprica_c	RPPX_RS12625	-999999	999999	0	Purine Metabolism	2.1.2.3	R04560
AIRC2	Phosphoribosylaminoimidazole carboxylase	atp_c + air_c + hco3_c -> adp_c + h_c + pi_c + 5caiz_c	RPPX_RS09830	0	999999	0	Purine Metabolism	6.3.4.18	R04560
AIRC3	Phosphoribosylaminoimidazole carboxylase (mutase rxn)	5aizc_c <=> 5caiz_c	RPPX_RS09825	-999999	999999	0	Purine Metabolism	5.4.99.18	R07405
AKGDa	Oxoglutarate dehydrogenase (lipoamide)	h_c + akg_c + lpam_c <=> co2_c + sdhlam_c	RPPX_RS01065	-999999	999999	0	TCA Cycle	1.2.4.2	R08549
AKGDb_copy1	Oxoglutarate dehydrogenase (dihydrolipoamide S-succinyltransferase)	coa_c + sdhlam_c <=> succoa_c + dhlam_c	RPPX_RS01060	-999999	999999	0	TCA Cycle	2.3.1.61
AKGDb_copy2	Oxoglutarate dehydrogenase (dihydrolipoamide S-succinyltransferase)	coa_c + sdhlam_c -> succoa_c + dhlam_c	RPPX_RS01060	0	999999	0	TCA Cycle	2.3.1.61
AKGDH	2-Oxogluterate dehydrogenase	coa_c + akg_c + nad_c -> co2_c + nadh_c + succoa_c	RPPX_RS01065 and RPPX_RS01060 and RPPX_RS01055	0	999999	0	TCA Cycle	1.2.1.52 or 2.3.1.61 or 1.8.1.4 or 1.2.4.2	R08549
AKGt2rpp	2-oxoglutarate reversible transport via symport (periplasm)	h_p + akg_p <=> h_c + akg_c	RPPX_RS14710	-999999	999999	0	Transport Inner Membrane	2.3.1.61
AKGtex	Alpha-ketoglutarate transport via diffusion (extracellular to periplasm)	akg_e <=> akg_p	RPPX_RS14710	-999999	999999	0	Transport Outer Membrane
ALAabcpp	L-alanine transport via ABC system (periplasm)	h2o_c + atp_c + ala__L_p -> adp_c + h_c + pi_c + ala__L_c	RPPX_RS03470 and RPPX_RS03465 and RPPX_RS03460 and RPPX_RS03455 and RPPX_RS03450	0	999999	0	Transport ABC system	6.1.1.7
ALAALAabcpp	D-alanyl-D-alanine (DalaDala) transport via ABC system (periplasm)	h2o_c + atp_c + alaala_p -> adp_c + h_c + pi_c + alaala_c	( RPPX_RS04700 or RPPX_RS04690 or RPPX_RS04685 ) and RPPX_RS04705 and RPPX_RS04710 and RPPX_RS04715 and RPPX_RS04720	0	999999	0	Transport ABC system
ALAALAr	D-alanine-D-alanine ligase (reversible)	atp_c + 2 ala__D_c <=> adp_c + h_c + pi_c + alaala_c	RPPX_RS14405	-999999	999999	0	Cell Envelope Biosynthesis Peptidoglycan Biosynthesis	6.3.2.4	R01150
ALAALAtex	D-alanyl-D-alanine (DalaDala) transport via diffusion (extracellular to periplasm)	alaala_e <=> alaala_p	RPPX_RS04695	-999999	999999	0	Transport Outer Membrane	6.3.2.4	R01150
ALAGLUabcpp	L Alaninylglutamate LalaLglu transport via ABC system periplasm	h2o_c + atp_c + LalaLglu_p -> adp_c + h_c + pi_c + LalaLglu_c	( RPPX_RS04700 or RPPX_RS04690 or RPPX_RS04685 ) and RPPX_RS04705 and RPPX_RS04710 and RPPX_RS04715 and RPPX_RS04720	0	999999	0	Transport ABC system
ALAGLYabcpp	L-alanylglycine transport via ABC system periplasm	h2o_c + atp_c + alagly_p -> adp_c + h_c + pi_c + alagly_c	( RPPX_RS04700 or RPPX_RS04690 or RPPX_RS04685 ) and RPPX_RS04705 and RPPX_RS04710 and RPPX_RS04715 and RPPX_RS04720	0	999999	0	Transport ABC system	7.4.2.9
ALAGLYtex	L alanyl L glycine transport via diffusion extracellular to periplasm	alagly_e -> alagly_p	RPPX_RS04695	0	999999	0	Transport Outer Membrane	7.4.2.9
ALAHISabcpp	L Alaninylhistidine Ala His transport via ABC system periplasm	h2o_c + atp_c + alahis_p -> adp_c + h_c + pi_c + alahis_c	( RPPX_RS04700 or RPPX_RS04690 or RPPX_RS04685 ) and RPPX_RS04705 and RPPX_RS04710 and RPPX_RS04715 and RPPX_RS04720	0	999999	0	Transport ABC system
ALAHIStex	L Alaninylhistidine transport via diffusion extracellular to periplasm	alahis_e <=> alahis_p	RPPX_RS04695	-999999	999999	0	Transport Outer Membrane
ALALEUabcpp	L Alaninylleucine Ala Leu transport via ABC system periplasm	h2o_c + atp_c + alaleu_p -> adp_c + h_c + pi_c + alaleu_c	( RPPX_RS04700 or RPPX_RS04690 or RPPX_RS04685 ) and RPPX_RS04705 and RPPX_RS04710 and RPPX_RS04715 and RPPX_RS04720	0	999999	0	Transport ABC system
ALALEUtex	L Alaninylleucine transport via diffusion extracellular to periplasm	alaleu_e <=> alaleu_p	RPPX_RS04695	-999999	999999	0	Transport Outer Membrane
ALAR	Alanine racemase	ala__L_c <=> ala__D_c	RPPX_RS10145 or RPPX_RS25290	-999999	999999	0	Alanine and Aspartate Metabolism	5.1.1.1	R00401
ALAt2pp	L-alanine transport in via proton symport (periplasm)	h_p + ala__L_p -> h_c + ala__L_c	RPPX_RS12520	0	999999	0	Transport Inner Membrane
ALAt4pp	L-alanine transport in via sodium symport (periplasm)	na1_p + ala__L_p -> ala__L_c + na1_c	RPPX_RS06735	0	999999	0	Transport Inner Membrane
ALATA_D2	D-alanine transaminase	ala__D_c + pydx5p_c <=> pyr_c + pyam5p_c	RPPX_RS05840 or RPPX_RS07670	-999999	999999	0	Cofactor and Prosthetic Group Biosynthesis	2.7.1.31 or 2.7.1.165	R01147
ALATA_L	L-alanine transaminase	ala__L_c + akg_c <=> pyr_c + glu__L_c	RPPX_RS16810 or RPPX_RS05070	-999999	999999	0	Alanine and Aspartate Metabolism	2.6.1.2	R00258
ALAtex	L-alanine transport via diffusion (extracellular to periplasm)	ala__L_e <=> ala__L_p	RPPX_RS06735	-999999	999999	0	Transport Outer Membrane
ALATHRabcpp	L Alaninylthreonine Ala thr transport via ABC system periplasm	h2o_c + atp_c + alathr_p -> adp_c + h_c + pi_c + alathr_c	( RPPX_RS04700 or RPPX_RS04690 or RPPX_RS04685 ) and RPPX_RS04705 and RPPX_RS04710 and RPPX_RS04715 and RPPX_RS04720	0	999999	0	Transport ABC system	2.6.1.2	R00258
ALATHRtex	L Alaninylthreonine transport via diffusion extracellular to periplasm	alathr_e <=> alathr_p	RPPX_RS04695	-999999	999999	0	Transport Outer Membrane
ALATRPabcpp	L Alaninyltryptophan Ala Trp transport via ABC system periplasm	h2o_c + atp_c + alatrp_p -> adp_c + h_c + pi_c + alatrp_c	( RPPX_RS04700 or RPPX_RS04690 or RPPX_RS04685 ) and RPPX_RS04705 and RPPX_RS04710 and RPPX_RS04715 and RPPX_RS04720	0	999999	0	Transport ABC system
ALATRPtex	L Alaninyltryptophan transport via diffusion extracellular to periplasm	alatrp_e <=> alatrp_p	RPPX_RS04695	-999999	999999	0	Transport Outer Membrane
ALATRS	Alanyl-tRNA synthetase	atp_c + ala__L_c + trnaala_c -> amp_c + ppi_c + alatrna_c	RPPX_RS02255	0	999999	0	tRNA Charging	6.1.1.7
ALCD19	Alcohol dehydrogenase (glycerol)	h_c + nadh_c + glyald_c <=> nad_c + glyc_c	RPPX_RS06480 or RPPX_RS24425 or RPPX_RS15515	-999999	999999	0	Glycerophospholipid Metabolism	1.1.1.72 or 1.1.1.21	R01036
ALCD2x	Alcohol dehydrogenase (ethanol)	nad_c + etoh_c <=> h_c + nadh_c + acald_c	RPPX_RS25790 or RPPX_RS15515	-999999	999999	0	Unassigned	1.1.1.71 or 1.1.1.1	R00754
ALCDpp	Alcohol dehydrogenase forward rxn ethanol acetaldehyde	pqq_p + etoh_p -> pqqh2_p + acald_p	RPPX_RS24535	0	999999	0	Unassigned	1.1.1.71 or 1.1.1.1	R00754
ALDD1	Aldehyde dehydrogenase formaldehyde NAD	h2o_c + nad_c + fald_c -> 2 h_c + for_c + nadh_c	RPPX_RS07640 or RPPX_RS00245	0	999999	0	Formaldehyde Metabolism	1.2.1.46	R00604
ALDD19xr	Aldehyde dehydrogenase (phenylacetaldehyde, NAD)	h2o_c + nad_c + pacald_c -> 2 h_c + nadh_c + pac_c	RPPX_RS24505 or RPPX_RS27665	0	999999	0	Aromatic Compounds Degradation Phenylacetyl CoA Catabolom	1.2.1.5 or 1.2.1.39	R02536
ALDD20x	Aldehyde dehydrogenase (indole-3-acetaldehyde, NAD)	h2o_c + nad_c + id3acald_c -> 2 h_c + nadh_c + ind3ac_c	RPPX_RS06480 or RPPX_RS24425	0	999999	0	Plant growth promoting	1.2.1.3	R02678
ALDD2x	Aldehyde dehydrogenase (acetaldehyde, NAD)	h2o_c + nad_c + acald_c -> 2 h_c + ac_c + nadh_c	RPPX_RS20165 or RPPX_RS06480 or RPPX_RS24425	0	999999	0	Unassigned	1.2.1.3 or 1.2.1.5	R00710
ALDD31	Aminoacetaldehyde oxidation	h2o_c + nad_c + aacald_c -> 2 h_c + nadh_c + gly_c	RPPX_RS20165 or RPPX_RS06480 or RPPX_RS24425	0	999999	0	Sulfur Metabolism	1.2.1.3 or 1.2.1.5	R00710
ALDD3y_copy1	Aldehyde dehydrogenase (propanal, NADP)	h2o_c + nadp_c + ppal_c -> 2 h_c + nadph_c + ppa_c		0	999999	0	Unassigned
ALDD4	Aldehyde dehydrogenase (butanal, NAD)	h2o_c + nad_c + btal_c -> 2 h_c + nadh_c + but_c		0	999999	0	Sulfur Metabolism
ALDD8	octanal dehydrogenase	h2o_c + nad_c + octal_c -> 2 h_c + nadh_c + octa_c	RPPX_RS10905	0	999999	0	Cell Envelope Biosynthesis	1.2.1.3
ALDD8	octanal dehydrogenase	h2o_c + nad_c + octal_c -> 2 h_c + nadh_c + octa_c	RPPX_RS10905	0	999999	0	Cell Envelope Biosynthesis
ALGAC1	O Acetylation of Alginate 2 units acetyl coa dependent	accoa_c + prealginate__M_p -> coa_c + prealgac_M1_p	RPPX_RS14115 and RPPX_RS14125 and RPPX_RS14120	0	999999	0	Alginate biosynthesis
ALGAC2	O Acetylation of Alginate 2 units acetyl coa dependent	2 accoa_c + prealginate__M_p -> 2 coa_c + prealgac_M2_p	RPPX_RS14125 and RPPX_RS14120	0	999999	0	Alginate biosynthesis
ALGAC3	O Acetylation of Alginate 3 units acetyl coa dependent	3 accoa_c + prealginate__M_p -> 3 coa_c + prealgac_M3_p	RPPX_RS14115 and RPPX_RS14125 and RPPX_RS14120	0	999999	0	Alginate biosynthesis
ALGAC4	O Acetylation of Alginate 4 units acetyl coa dependent	4 accoa_c + prealginate__M_p -> 4 coa_c + prealgac_M4_p	RPPX_RS14115 and RPPX_RS14125 and RPPX_RS14120	0	999999	0	Alginate biosynthesis
ALGAC5	O Acetylation of Alginate 5 units acetyl coa dependent	5 accoa_c + prealginate__M_p -> 5 coa_c + algac__M_p	RPPX_RS14115 and RPPX_RS14125 and RPPX_RS14120	0	999999	0	Alginate biosynthesis
ALGE1	Alginate C5 mannuronate epimerase	prealginate__M_p <=> prealg_MG_41_p	RPPX_RS14140	-999999	999999	0	Alginate biosynthesis
ALGE2	Alginate C5 mannuronate epimerase	prealginate__M_p <=> prealg_MG_32_p	RPPX_RS14140	-999999	999999	0	Alginate biosynthesis
ALGE3	Alginate C5 mannuronate epimerase	prealginate__M_p <=> prealg_MG_23_p	RPPX_RS14140	-999999	999999	0	Alginate biosynthesis
ALGE4	Alginate C5 mannuronate epimerase	prealginate__M_p <=> prealg_MG_14_p	RPPX_RS14140	-999999	999999	0	Alginate biosynthesis
ALGE5	Alginate C5 mannuronate epimerase	prealginate__M_p <=> prealginate_G_p	RPPX_RS14140	-999999	999999	0	Alginate biosynthesis
ALGE6	Alginate C5 mannuronate epimerase	prealgac_M4_p <=> algac_MG_41_p	RPPX_RS14140	-999999	999999	0	Alginate biosynthesis
ALGE7	Alginate C5 mannuronate epimerase	prealgac_M3_p <=> algac_MG_32_p	RPPX_RS14140	-999999	999999	0	Alginate biosynthesis
ALGE8	Alginate C5 mannuronate epimerase	prealgac_M2_p <=> algac_MG_23_p	RPPX_RS14140	-999999	999999	0	Alginate biosynthesis
ALGE9	Alginate C5 mannuronate epimerase	prealgac_M1_p <=> algac_MG_14_p	RPPX_RS14140	-999999	999999	0	Alginate biosynthesis
ALGL	Alginate lyase	4 h2o_p + prealginate__M_p -> 5 manur_p	RPPX_RS14130	0	999999	0	Alginate biosynthesis
ALGL2	Alginate lyase	h2o_p + prealginate__M_p -> dmanur_p + tmanur_p	RPPX_RS14130	0	999999	0	Alginate biosynthesis
ALGSex1	Alginate secretion AlgE dependent	prealg_MG_41_p -> prealg_MG_41_e	RPPX_RS14145	0	999999	0	Alginate biosynthesis
ALGSex10	Alginate secretion AlgE dependent	algac_MG_14_p -> algac_MG_14_e	RPPX_RS14145	0	999999	0	Alginate biosynthesis
ALGSex11	Alginate secretion AlgE dependent	manur_p -> manur_e	RPPX_RS14145	0	999999	0	Alginate biosynthesis
ALGSex12	Alginate secretion AlgE dependent	dmanur_p -> dmanur_e	RPPX_RS14145	0	999999	0	Alginate biosynthesis
ALGSex13	Alginate secretion AlgE dependent	tmanur_p -> tmanur_e	RPPX_RS14145	0	999999	0	Alginate biosynthesis
ALGSex2	Alginate secretion AlgE dependent	prealg_MG_32_p -> prealg_MG_32_e	RPPX_RS14145	0	999999	0	Alginate biosynthesis
ALGSex3	Alginate secretion AlgE dependent	prealg_MG_23_p -> prealg_MG_23_e	RPPX_RS14145	0	999999	0	Alginate biosynthesis
ALGSex4	Alginate secretion AlgE dependent	prealg_MG_14_p -> prealg_MG_14_e	RPPX_RS14145	0	999999	0	Alginate biosynthesis
ALGSex5	Alginate secretion AlgE dependent	prealginate_G_p -> prealginate_G_e	RPPX_RS14145	0	999999	0	Alginate biosynthesis
ALGSex6	Alginate secretion AlgE dependent	algac__M_p -> algac__M_e	RPPX_RS14145	0	999999	0	Alginate biosynthesis
ALGSex7	Alginate secretion AlgE dependent	algac_MG_41_p -> algac_MG_41_e	RPPX_RS14145	0	999999	0	Alginate biosynthesis
ALGSex8	Alginate secretion AlgE dependent	algac_MG_32_p -> algac_MG_32_e	RPPX_RS14145	0	999999	0	Alginate biosynthesis
ALGSex9	Alginate secretion AlgE dependent	algac_MG_23_p -> algac_MG_23_e	RPPX_RS14145	0	999999	0	Alginate biosynthesis
ALLTAMH	Allantoate amidohydrolase	2 h2o_c + 2 h_c + alltt_c -> 2 nh4_c + co2_c + urdglyc_c	RPPX_RS20725 or RPPX_RS06105 or RPPX_RS00470	0	999999	0	Alternate Carbon and Nitrogen source Nucleotide Metabolism	3.5.3.9
ALLTN	Allantoinase	h2o_c + alltn_c -> h_c + alltt_c	RPPX_RS01545	0	999999	0	Alternate Carbon and Nitrogen source Nucleotide Metabolism	3.5.2.5
ALLTNRA	Allantoin racemase	alltn__R_c <=> alltn_c	RPPX_RS01685	-999999	999999	0	Alternate Carbon and Nitrogen source Nucleotide Metabolism
ALLTNt2rpp	Allantoin transport in via proton symport (periplasm)	h_p + alltn_p <=> h_c + alltn_c	RPPX_RS01680	-999999	999999	0	Transport Inner Membrane
ALLTNtex	Allantoin transport via diffusion (extracellular to periplasm)	alltn_e <=> alltn_p		-999999	999999	0	Transport Outer Membrane
ALPATE160pp	Apolipoprotein N-acyltransferase (phosphatidylethanolamine, periplasm)	alpp_p + pe160_p -> 2agpe160_p + lpp_p	RPPX_RS12780 and RPPX_RS29060	0	999999	0	Glycerophospholipid Metabolism
ALPATE161pp	Apolipoprotein N acyltransferase phosphatidylethanolamine periplasm	alpp_p + pe161_p -> 2agpe161_p + lpp161_p	RPPX_RS12780 and RPPX_RS29060	0	999999	0	Glycerophospholipid Metabolism
ALPATE180pp	Apolipoprotein N acyltransferase phosphatidylethanolamine periplasm	alpp_p + pe180_p -> 2agpe180_p + lpp180_p	RPPX_RS12780 and RPPX_RS29060	0	999999	0	Glycerophospholipid Metabolism
ALPATE181pp	Apolipoprotein N acyltransferase phosphatidylethanolamine periplasm	alpp_p + pe181_p -> 2agpe181_p + lpp181_p	RPPX_RS12780 and RPPX_RS29060	0	999999	0	Glycerophospholipid Metabolism
ALPATG160pp	Apolipoprotein N-acyltransferase (phosphatidylglycerol, periplasm)	alpp_p + pg160_p -> 2agpg160_p + lpp_p	RPPX_RS12780 and RPPX_RS29060	0	999999	0	Glycerophospholipid Metabolism
ALPATG161pp	Apolipoprotein N acyltransferase phosphatidylglycerol periplasm	alpp_p + pg161_p -> 2agpg161_p + lpp161_p	RPPX_RS12780 and RPPX_RS29060	0	999999	0	Glycerophospholipid Metabolism
ALPATG180pp	Apolipoprotein N acyltransferase phosphatidylglycerol periplasm	alpp_p + pg180_p -> 2agpg180_p + lpp180_p	RPPX_RS12780 and RPPX_RS29060	0	999999	0	Glycerophospholipid Metabolism
ALPATG181pp	Apolipoprotein N acyltransferase phosphatidylglycerol periplasm	alpp_p + pg181_p -> 2agpg181_p + lpp181_p	RPPX_RS12780 and RPPX_RS29060	0	999999	0	Glycerophospholipid Metabolism
ALTRH	Altronate hydrolase	altrn_c -> h2o_c + 2ddglcn_c	RPPX_RS24040	0	999999	0	Alternate Carbon Ascorbate and Aldarate Metabolism	4.2.1.7	R01540
AM3PA	Anhydrous-N-Acetylmuramyl-tripeptide amidase	h2o_c + anhm3p_c -> LalaDgluMdap_c + anhm_c	RPPX_RS05215	0	999999	0	Cell Envelope Biosynthesis Peptidoglycan Biosynthesis
AM4PA	Anhydrous-N-Acetylmuramyl-tetrapeptide amidase	h2o_c + anhm4p_c -> anhm_c + LalaDgluMdapDala_c	RPPX_RS05215	0	999999	0	Cell Envelope Biosynthesis Peptidoglycan Biosynthesis
AM4PCP	Anhydrous-N-Acetylmuramyl-tetrapeptide L,D-carboxypeptidase	h2o_c + anhm4p_c -> anhm3p_c + ala__D_c	RPPX_RS12740	0	999999	0	Cell Envelope Biosynthesis Peptidoglycan Biosynthesis
AMALT1	Amylomaltase (maltotriose)	malt_c + malttr_c <=> glc__D_c + maltttr_c	RPPX_RS00530	-999999	999999	0	Starch and Sucrose Metabolism	2.4.1.25
AMAOTr	Adenosylmethionine-8-amino-7-oxononanoate transaminase	amet_c + 8aonn_c <=> amob_c + dann_c	RPPX_RS11600	-999999	999999	0	Cofactor and Prosthetic Group Biosynthesis Biotin Biosynthesis	2.6.1.62	R03231
AMID	GUANIDINOBUTANAMIDE-NH3-RXN	h2o_c + 4gudbd_c -> nh4_c + 4gudbutn_c	RPPX_RS06110	0	999999	0	Amino Acid Metabolism	3.5.1.4	R03180
AMMQT8_2	S-adenosylmethione:2-demethylmenaquinone methyltransferas	amet_c + 2dmmq8_c -> h_c + ahcys_c + mqn8_c	RPPX_RS17760	0	999999	0	Cofactor and Prosthetic Group Biosynthesis
AMPEP4	Aminopeptidase	h2o_c + alagly_c -> ala__L_c + gly_c	RPPX_RS17435	0	999999	0	Amino Acid Metabolism
AMPMS2	4-amino-2-methyl-5-phosphomethylpyrimidine synthetase	h2o_c + air_c + nad_c -> 3 h_c + 4ampm_c + 2 for_c + nadh_c	RPPX_RS11895	0	999999	0	Cofactor and Prosthetic Group Biosynthesis Thiamine Metabolism
AMPN	AMP nucleosidase	h2o_c + amp_c -> ade_c + r5p_c	RPPX_RS12835	0	999999	0	Purine Metabolism	3.2.2.4
AMPTASEAH	Aminopeptidase Ala His	h2o_c + alahis_c -> ala__L_c + his__L_c	RPPX_RS04225 or RPPX_RS17435	0	999999	0	Alternate Carbon and Nitrogen source Dipeptide Metabolism
AMPTASEAL	Aminopeptidase Ala Leu	h2o_c + alaleu_c -> ala__L_c + leu__L_c	RPPX_RS04225 or RPPX_RS17435	0	999999	0	Alternate Carbon and Nitrogen source Dipeptide Metabolism
AMPTASEAT	Aminopeptidase Ala Thr	h2o_c + alathr_c -> ala__L_c + thr__L_c	RPPX_RS04225 or RPPX_RS17435	0	999999	0	Alternate Carbon and Nitrogen source Dipeptide Metabolism
AMPTASEATRP	Aminopeptidase Ala Trp	h2o_c + alatrp_c -> ala__L_c + trp__L_c	RPPX_RS04225 or RPPX_RS17435	0	999999	0	Alternate Carbon and Nitrogen source Dipeptide Metabolism
AMPTASECG	Alanyl aminopeptidase (cys-gly)	h2o_c + cgly_c -> cys__L_c + gly_c	RPPX_RS17435 or RPPX_RS04225	0	999999	0	Alternate Carbon and Nitrogen source Dipeptide Metabolism	3.4.11.2 or 3.4.13.18 or 3.4.11.23 or 3.4.11.1 or 3.4.13.-	R00899
AMPTASEGGLN	Aminopeptidase Gly Gln	h2o_c + glygln_c -> gly_c + gln__L_c	RPPX_RS04225 or RPPX_RS17435	0	999999	0	Alternate Carbon and Nitrogen source Dipeptide Metabolism
AMPTASEGGLU	Aminopeptidase Gly Glu	h2o_c + glyglu_c -> glu__L_c + gly_c	RPPX_RS04225 or RPPX_RS17435	0	999999	0	Alternate Carbon and Nitrogen source Dipeptide Metabolism
AMPTASEGM	Aminopeptidase Gly Met	h2o_c + glymet_c -> gly_c + met__L_c	RPPX_RS04225 or RPPX_RS17435	0	999999	0	Alternate Carbon and Nitrogen source Dipeptide Metabolism
AMPTASEGS	Aminopeptidase Gly Ser	h2o_c + glyser_c -> gly_c + ser__L_c	RPPX_RS04225 or RPPX_RS17435	0	999999	0	Alternate Carbon and Nitrogen source Dipeptide Metabolism
AMPTASEHG	Aminopeptidase His Gly	h2o_c + hisgly_c -> his__L_c + gly_c	RPPX_RS04225 or RPPX_RS17435	0	999999	0	Alternate Carbon and Nitrogen source Dipeptide Metabolism
AMPTASEHH	Aminopeptidase His His	h2o_c + hishis_c -> 2 his__L_c	RPPX_RS04225 or RPPX_RS17435	0	999999	0	Alternate Carbon and Nitrogen source Dipeptide Metabolism
AMPTASEPG	Aminopeptidase (pro-gly)	h2o_c + progly_c -> pro__L_c + gly_c	RPPX_RS04225 or RPPX_RS17435	0	999999	0	Alternate Carbon and Nitrogen source Dipeptide Metabolism
ANHMK	1,6-anhydrous-N-Acetylmuramate kinase	h2o_c + atp_c + anhm_c -> adp_c + h_c + acmum6p_c	RPPX_RS07100	0	999999	0	Cell Envelope Biosynthesis Peptidoglycan Biosynthesis
ANPRT	Anthranilate phosphoribosyltransferase	anth_c + prpp_c -> ppi_c + pran_c	RPPX_RS07165	0	999999	0	Phenylalanine Tyrosine Tryptophan Biosynthesis	2.4.2.18	R01073
ANS	Anthranilate synthase	gln__L_c + chor_c -> h_c + pyr_c + glu__L_c + anth_c	RPPX_RS07180 and RPPX_RS07170	0	999999	0	Phenylalanine Tyrosine Tryptophan Biosynthesis	4.1.3.27	R00986
ANS2	Anthranilate synthase 2	nh4_c + chor_c -> h2o_c + h_c + pyr_c + anth_c	RPPX_RS07180 and RPPX_RS07170	0	999999	0	Phenylalanine Tyrosine Tryptophan Biosynthesis	4.1.3.27	R00985
AOBUTDs	L-2-amino-3-oxobutanoate decarboxylation (spontaneous)	h_c + 2aobut_c -> co2_c + aact_c	PP_s0001	0	999999	0	Glycine Serine and threonine metabolism	1.1.1.381	R03758
AOXHEXCYCL	PPD2CSPp spontaneous cyclization reaction	6a2ohxnt_c <=> h2o_c + 1pipdn2c_c	PP_s0001	-999999	999999	0	Lysine Metabolism		R04175
AOXSr2	8-amino-7-oxononanoate synthase	ala__L_c + pimACP_c -> ACP_c + co2_c + 8aonn_c	RPPX_RS07450	0	999999	0	Cofactor and Prosthetic Group Biosynthesis Biotin Biosynthesis	2.3.1.47	R10124
AP4AH	Ap4A hydrolase	h2o_c + ap4a_c -> 2 adp_c + 2 h_c	RPPX_RS07270	0	999999	0	Purine Metabolism	3.6.1.41	R00125
AP4AS	Ap4A synthetase	2 atp_c + h_c -> ppi_c + ap4a_c	RPPX_RS15200 or RPPX_RS22185	0	999999	0	Purine Metabolism	2.7.7
APATr	B alanine pyruvate aminotransferase	pyr_c + ala_B_c <=> ala__L_c + msa_c	RPPX_RS06225	-999999	999999	0	Alternate Carbon and Nitrogen source Dipeptide Metabolism	2.6.1.18	R00907
APCt5	Ampicilin transport out via proton antiport TtgABC system cytoplasmexternal	h_p + apc_c -> h_c + apc_e	( RPPX_RS14645 and RPPX_RS14640 and RPPX_RS14635 ) or ( RPPX_RS04325 and RPPX_RS04320 and RPPX_RS04315 )	0	999999	0	Transport solvent extrusion
APCt6	Ampicilin transport out via proton antiport TtgABC system periplasmexternal	h_p + apc_p -> h_c + apc_e	( RPPX_RS14645 and RPPX_RS14640 and RPPX_RS14635 ) or ( RPPX_RS04325 and RPPX_RS04320 and RPPX_RS04315 )	0	999999	0	Transport solvent extrusion
APCtex	Ampicilin transport extracellular	apc_e <=> apc_p		-999999	999999	0	Transport Outer Membrane
APCtpp	Ampicilin transport periplasm	apc_p -> apc_c		0	999999	0	Transport Inner Membrane
APENTAMAH2	5 aminopentanamide amidohydrolase	h2o_c + h_c + 5apentam_c -> nh4_c + 5aptn_c	RPPX_RS07360	0	999999	0	Lysine Metabolism
APG3PAT120	Acyl-phosphate:glycerol-3-phosphate acyltransferase (C12:0)	ddcap_c + glyc3p_c -> h_c + pi_c + 1ddecg3p_c	RPPX_RS07310	0	999999	0	Glycerophospholipid Metabolism
APG3PAT140	Acyl-phosphate:glycerol-3-phosphate acyltransferase (C14:0)	ttdcap_c + glyc3p_c -> h_c + pi_c + 1tdecg3p_c	RPPX_RS07310	0	999999	0	Glycerophospholipid Metabolism
APG3PAT141	Acyl-phosphate:glycerol-3-phosphate acyltransferase (C14:1)	ttdceap_c + glyc3p_c -> h_c + pi_c + 1tdec7eg3p_c	RPPX_RS07310	0	999999	0	Glycerophospholipid Metabolism
APG3PAT160	Acyl-phosphate:glycerol-3-phosphate acyltransferase (C16:0)	hdcap_c + glyc3p_c -> h_c + pi_c + 1hdecg3p_c	RPPX_RS07310	0	999999	0	Glycerophospholipid Metabolism
APG3PAT161	Acyl-phosphate:glycerol-3-phosphate acyltransferase (C16:1)	hdceap_c + glyc3p_c -> h_c + pi_c + 1hdec9eg3p_c	RPPX_RS07310	0	999999	0	Glycerophospholipid Metabolism
APG3PAT180	Acyl-phosphate:glycerol-3-phosphate acyltransferase (C18:0)	ocdcap_c + glyc3p_c -> h_c + pi_c + 1odecg3p_c	RPPX_RS07310	0	999999	0	Glycerophospholipid Metabolism
APG3PAT181	Acyl-phosphate:glycerol-3-phosphate acyltransferase (C18:1)	ocdceap_c + glyc3p_c -> h_c + pi_c + 1odec11eg3p_c	RPPX_RS07310	0	999999	0	Glycerophospholipid Metabolism
APPAT	ATP:pantetheine-4'-phosphate adenylyltransferase	atp_c + 2 h_c + pan4p_c -> ppi_c + dpcoa_c	RPPX_RS10890	0	999999	0	Cofactor and Prosthetic Group Biosynthesis Pantothenate and CoA Biosynthesis	2.7.7.3	R03035
APPLDHr	Aminopropanol dehydrogenase reversible	h_c + nadh_c + aact_c <=> nad_c + appl_c		-999999	999999	0	Cofactor and Prosthetic Group Biosynthesis Porphyrin and Chlorophyll Metabolism	2.3.1.37 or 1.1.1.75	R03759
APRAUR	5-amino-6-(5-phosphoribosylamino)uracil reductase	h_c + nadph_c + 5apru_c -> nadp_c + 5aprbu_c	RPPX_RS06630	0	999999	0	Cofactor and Prosthetic Group Biosynthesis Riboflavin Metabolism	1.1.1.193	R03458
APSR	Adenosine 5'-phosphosulfate reductase;	aps_c + trdrd_c -> 2 h_c + amp_c + so3_c + trdox_c	( RPPX_RS18855 and RPPX_RS06650 ) or ( RPPX_RS18855 and RPPX_RS11160 ) or ( RPPX_RS18855 and RPPX_RS10410 )	0	999999	0	Sulfur Metabolism	1.8.4.10	R07176
APSR2	Adenosine 5 phosphosulfate reductase	aps_c + grxrd_c -> 2 h_c + amp_c + so3_c + grxox_c	( RPPX_RS18855 and RPPX_RS11255 ) or ( RPPX_RS18855 and RPPX_RS23360 )	0	999999	0	Sulfur Metabolism
APTNAT	5-aminopentanoate:2-oxoglutarate aminotransferase	akg_c + 5aptn_c <=> glu__L_c + oxptn_c	RPPX_RS08280	-999999	999999	0	Lysine Metabolism	2.6.1.48	R02274
ARBt3ipp	L-arabinose transport via proton antiport (periplasm)	h_p + arab__L_c -> h_c + arab__L_p	RPPX_RS19350	0	999999	0	Transport solvent extrusion
ARBTNabcpp	Aerobactin transport via ABC system (periplasm)	h2o_c + atp_c + arbtn_fe3_p -> adp_c + h_c + pi_c + arbtn_fe3_c	( RPPX_RS19270 and RPPX_RS19265 and RPPX_RS19275 ) or (( RPPX_RS20185 or RPPX_RS20190 ) and RPPX_RS20180 and RPPX_RS20175 )	0	999999	0	Iron uptake and metabolism
ARBTNexs	Aerobactin Fe-loading reaction (spontaneous)	arbtn_e + fe3_e -> arbtn_fe3_e	PP_s0001	0	999999	0	Iron uptake and metabolism
ARBTNR1	Aerobactin reductase	fadh2_c + 2 arbtn_fe3_c -> 2 h_c + fad_c + 2 arbtn_c + 2 fe2_c		0	999999	0	Iron uptake and metabolism
ARBTNR2	Aerobactin reductase	2 arbtn_fe3_c + fmnh2_c -> 2 h_c + 2 arbtn_c + 2 fe2_c + fmn_c		0	999999	0	Iron uptake and metabolism
ARBTNtex	Aerobactin secretion (to extracellular)	h_p + arbtn_p -> h_c + arbtn_e		0	999999	0	Iron uptake and metabolism
ARBTNtonex	Aerobactin transport via ton system (extracellular)	h_p + arbtn_fe3_e -> h_c + arbtn_fe3_p	RPPX_RS18305 and RPPX_RS09970 and RPPX_RS09965 and RPPX_RS09960	0	999999	0	Iron uptake and metabolism
ARBTNtpp	Aerobactin secretion (to periplasm)	h_p + arbtn_c -> h_c + arbtn_p		0	999999	0	Iron uptake and metabolism
ARGabcpp	L-arginine transport via ABC system (periplasm)	h2o_c + atp_c + arg__L_p -> adp_c + h_c + pi_c + arg__L_c	( RPPX_RS02305 and RPPX_RS02310 and RPPX_RS02315 and RPPX_RS02320 ) or ( RPPX_RS14210 and RPPX_RS14220 and RPPX_RS14225 and RPPX_RS14215 )	0	999999	0	Transport ABC system	3.6.3.21
ARGDC	Arginine decarboxylase	h_c + arg__L_c -> co2_c + agm_c	RPPX_RS06370	0	999999	0	Arginine and Proline Metabolism	4.1.1.19	R00566
ARGDCpp	Arginine decarboxylase	h_p + arg__L_p -> agm_p + co2_p	RPPX_RS06370	0	999999	0	Arginine and Proline Metabolism	4.1.1.19	R00566
ARGDI	Arginine deiminase	h2o_c + h_c + arg__L_c -> nh4_c + citr__L_c	RPPX_RS04120	0	999999	0	Arginine and Proline Metabolism	3.5.3.6	R00552
ARGDr	Arginine deiminase	h2o_c + arg__L_c -> nh4_c + citr__L_c	RPPX_RS04120	0	999999	0	Arginine and Proline Metabolism	3.5.3.6	R00552
ARGORNt7pp	Arginine/ornithine antiporter (periplasm)	orn_c + arg__L_p <=> arg__L_c + orn_p	RPPX_RS04115 or RPPX_RS04110	-999999	999999	0	Transport Inner Membrane
ARGR	Arginine racemase	arg__L_c <=> arg__D_c	RPPX_RS25290	-999999	999999	0	Arginine and Proline Metabolism	2.4.1.25
ARGSL	Argininosuccinate lyase	argsuc_c <=> arg__L_c + fum_c	RPPX_RS08400	-999999	999999	0	Arginine and Proline Metabolism	4.3.2.1	R01086
ARGSS	Argininosuccinate synthase	atp_c + citr__L_c + asp__L_c -> h_c + amp_c + ppi_c + argsuc_c	RPPX_RS03685	0	999999	0	Arginine and Proline Metabolism	6.3.4.5	R01954
ARGt2pp	L lysine transport in via proton symport periplasm	h_p + arg__L_p -> h_c + arg__L_c	RPPX_RS25315	0	999999	0	Transport Inner Membrane
ARGtex	L-arginine transport via diffusion (extracellular to periplasm)	arg__L_e <=> arg__L_p	RPPX_RS03155	-999999	999999	0	Transport Outer Membrane
ARGTRS	Arginyl-tRNA synthetase	atp_c + arg__L_c + trnaarg_c -> amp_c + ppi_c + argtrna_c	RPPX_RS11060	0	999999	0	tRNA Charging	6.1.1.19	R03646
AROAT	Prephenate transaminase	h_c + glu__L_c + pphn_c <=> akg_c + Largn_c	RPPX_RS20425 or RPPX_RS17110	-999999	999999	0	Phenylalanine Tyrosine Tryptophan Biosynthesis	3.1.7.2	R00336
AROH	L-Arogenate hydro-lyase	Largn_c -> h2o_c + co2_c + phe__L_c	RPPX_RS16295	0	999999	0	Phenylalanine Tyrosine Tryptophan Biosynthesis	4.2.1.91 or 4.2.1.51	R00691
ARUH	L Arginine pyruvate transaminase	pyr_c + arg__L_c <=> ala__L_c + 5g2oxpt_c	RPPX_RS25285	-999999	999999	0	Arginine and Proline Metabolism	2.6.1.84	R08197
ASAD	Aspartate-semialdehyde dehydrogenase	pi_c + nadp_c + aspsa_c <=> h_c + nadph_c + 4pasp_c	RPPX_RS17190 or RPPX_RS17200	-999999	999999	0	Lysine Metabolism	1.2.1.11	R02291
ASNabcpp	L-asparagine transport via ABC system (periplasm)	h2o_c + atp_c + asn__L_p -> adp_c + pi_c + asn__L_c	RPPX_RS07625	0	999999	0	Transport ABC system	1.3.3.4
ASNN	L-asparaginase	h2o_c + asn__L_c -> nh4_c + asp__L_c	RPPX_RS06740 or RPPX_RS03335	0	999999	0	Alanine and Aspartate Metabolism	3.5.1.38 or 3.5.5.4 or 3.5.1.1	R00485
ASNNpp	L-asparaginase	h2o_p + asn__L_p -> asp__L_p + nh4_p	RPPX_RS19495	0	999999	0	Alanine and Aspartate Metabolism	3.5.1.38 or 3.5.5.4 or 3.5.1.1	R00485
ASNS1	Asparagine synthase (glutamine-hydrolysing)	h2o_c + atp_c + gln__L_c + asp__L_c -> h_c + glu__L_c + amp_c + ppi_c + asn__L_c	RPPX_RS16205	0	999999	0	Alanine and Aspartate Metabolism	6.3.5.4	R00578
ASNtex	L-asparagine transport via diffusion (extracellular to periplasm)	asn__L_e <=> asn__L_p		-999999	999999	0	Transport Outer Membrane
ASO3t2pp	Arsenite transporter via proton antiport periplasm	h_p + aso3_c -> h_c + aso3_p	RPPX_RS24305	0	999999	0	Heavy Metal Tolerance
ASO3tex	Arsenite transport via diffusion (extracellular to periplasm)	aso3_e <=> aso3_p		-999999	999999	0	Transport Outer Membrane
ASO4rt2rpp	Arsenate reversible transport via symport (periplasm)	h_p + aso4_p -> h_c + aso4_c	RPPX_RS14580 or RPPX_RS00655	0	999999	0	Transport Inner Membrane
ASO4tex	Arsenate transporter (extracellular to periplasm)	aso4_e <=> aso4_p		-999999	999999	0	Transport Outer Membrane
ASP3H	L Aspartate 3 hydroxylase	o2_c + akg_c + asp__L_c -> co2_c + 3hasp__L_c + succ_c	RPPX_RS01235	0	999999	0	Iron uptake and metabolism
ASPabcpp	L-aspartate transport via ABC system (periplasm)	h2o_c + atp_c + asp__L_p -> adp_c + h_c + pi_c + asp__L_c	( RPPX_RS14210 and RPPX_RS14220 and RPPX_RS14225 and RPPX_RS14215 ) or ( RPPX_RS03770 and RPPX_RS03775 and RPPX_RS03785 and RPPX_RS03780 )	0	999999	0	Transport ABC system	3.6.3.21	R05577
ASPCT	Aspartate carbamoyltransferase	asp__L_c + cbp_c -> h_c + pi_c + cbasp_c	RPPX_RS11530 and RPPX_RS11525	0	999999	0	Pyrimidine Metabolism	2.1.3.2	R01397
ASPK	Aspartate kinase	atp_c + asp__L_c <=> adp_c + 4pasp_c	RPPX_RS02250	-999999	999999	0	Lysine Metabolism	2.7.2.4	R00480
ASPO1	L-aspartate oxidase	h2o_c + o2_c + asp__L_c -> nh4_c + h2o2_c + oaa_c	RPPX_RS14855	0	999999	0	Cofactor and Prosthetic Group Biosynthesis Nicotinamide Biosynthesis	1.4.3.2 or 1.4.3.16	R00357
ASPO3	L-aspartate oxidase	asp__L_c + q8_c -> h_c + iasp_c + q8h2_c	RPPX_RS14855	0	999999	0	Cofactor and Prosthetic Group Biosynthesis Nicotinamide Biosynthesis
ASPO5	L-aspartate oxidase	fum_c + asp__L_c -> h_c + succ_c + iasp_c	RPPX_RS14855	0	999999	0	Cofactor and Prosthetic Group Biosynthesis Nicotinamide Biosynthesis	1.5.99
ASPO6	L-aspartate oxidase	o2_c + asp__L_c -> h_c + h2o2_c + iasp_c	RPPX_RS14855	0	999999	0	Cofactor and Prosthetic Group Biosynthesis Nicotinamide Biosynthesis	1.4.3.16	R00481
ASPT	L-aspartase	asp__L_c -> nh4_c + fum_c	RPPX_RS09810	0	999999	0	Alanine and Aspartate Metabolism	4.3.1.1	R00490
ASPt2pp	L-aspartate transport in via proton symport (periplasm)	h_p + asp__L_p -> h_c + asp__L_c	RPPX_RS08680	0	999999	0	Transport Inner Membrane	3.6.3.21
ASPTA	Aspartate transaminase	akg_c + asp__L_c <=> glu__L_c + oaa_c	RPPX_RS25285 or RPPX_RS17110	-999999	999999	0	Alanine and Aspartate Metabolism	2.6.1.1	R00355
ASPtex	L-aspartate transport via diffusion (extracellular to periplasm)	asp__L_e <=> asp__L_p	RPPX_RS08680	-999999	999999	0	Transport Outer Membrane
ASPTRS	Aspartyl-tRNA synthetase	atp_c + asp__L_c + trnaasp_c -> amp_c + ppi_c + asptrna_c	RPPX_RS03120	0	999999	0	tRNA Charging	6.1.1.12 or 6.1.1.23	R05577
ASR	Arsenate reductase	aso4_c + 2 gthrd_c -> h2o_c + aso3_c + gthox_c	RPPX_RS15675 or RPPX_RS24310	0	999999	0	Heavy Metal Tolerance	1.20.4.1
AST	Arginine succinyltransferase	arg__L_c + succoa_c -> h_c + coa_c + sucarg_c	RPPX_RS02285 and RPPX_RS02290	0	999999	0	Arginine and Proline Metabolism	2.3.1.109	R00832
ATHRDHr	L-allo-threonine dehydrogenase	nadp_c + athr__L_c <=> h_c + nadph_c + 2aobut_c	RPPX_RS12410	-999999	999999	0	Glycine Serine and threonine metabolism	1.1.1.381	R10851
ATPHs	ATP amine hydrolysis (spontaneous)	h2o_c + atp_c + h_c -> nh4_c + itp_c	PP_s0001	0	999999	0	Purine Metabolism	3.5.4.17 or 3.5.4.18	R00088
ATPM	ATP maintenance requirement	h2o_c + atp_c -> adp_c + h_c + pi_c	PP_s0001	1.67	999999	0	Biomass and maintenance functions	3.6.1.5 or 3.6.3.34 or 3.6.3.20 or 3.6.3.53 or 3.6.3.8 or 3.6.3.32 or 3.6.4.12 or 3.6.3.48 or 3.6.3.40 or 3.6.3.9 or 3.6.3.23 or 3.6.3.22 or 3.6.3.54 or 3.6.3.1 or 3.6.1.8 or 3.6.3.29 or 3.6.3.17 or 3.6.3.50 or 3.6.3.39 or 3.6.3.19 or 3.6.3.4 or 3.6.3.35 or 3.6.3.16 or 3.6.4.4 or 3.6.3.37 or 3.6.4.8 or 3.6.3.31 or 3.6.3.6 or 3.6.4.5 or 3.6.3.52 or 3.6.3.2 or 3.6.3.14 or 3.6.3.51 or 3.6.3.25 or 3.…	R00086
ATPPRT	ATP phosphoribosyltransferase	atp_c + prpp_c -> ppi_c + prbatp_c	RPPX_RS04290 and RPPX_RS12055	0	999999	0	Histidine Metabolism	2.4.2.17	R01071
ATPS4rpp	ATP synthase (four protons for one ATP) (periplasm)	adp_c + pi_c + 4 h_p <=> h2o_c + atp_c + 3 h_c	RPPX_RS09500 and RPPX_RS09495 and RPPX_RS09490 and RPPX_RS09525 and RPPX_RS09520 and RPPX_RS09515 and RPPX_RS09510 and RPPX_RS09505 and RPPX_RS09485	-999999	999999	0	Oxidative Phosphorylation	3.6.3.14	R01071
BACCL	Biotin acetyl CoA carboxylase ligase	atp_c + h_c + btn_c -> ppi_c + btamp_c	RPPX_RS07060	0	999999	0	Cofactor and Prosthetic Group Biosynthesis Biotin Biosynthesis	6.3.4.10 or 6.2.1.11 or 6.3.4.15 or 6.3.4.11 or 6.3.4.9
BALAALAabcpp	Beta alanyl L alanine transport via ABC system periplasm	h2o_c + atp_c + balaala_p -> adp_c + h_c + pi_c + balaala_c	( RPPX_RS04700 or RPPX_RS04690 or RPPX_RS04685 ) and RPPX_RS04705 and RPPX_RS04710 and RPPX_RS04715 and RPPX_RS04720	0	999999	0	Transport ABC system	6.3.4.10 or 6.2.1.11 or 6.3.4.15 or 6.3.4.11 or 6.3.4.9
BALAALAtex	Beta alanyl L alanine transport via diffusion extracellular to periplasm	balaala_e <=> balaala_p	RPPX_RS04695	-999999	999999	0	Transport Outer Membrane
BALABALAabcpp	Beta alanyl beta alanine transport via ABC system periplasm	h2o_c + atp_c + balabala_p -> adp_c + h_c + pi_c + balabala_c	( RPPX_RS04700 or RPPX_RS04690 or RPPX_RS04685 ) and RPPX_RS04705 and RPPX_RS04710 and RPPX_RS04715 and RPPX_RS04720	0	999999	0	Transport ABC system
BALABALAtex	Beta alanyl beta alanine transport via diffusion extracellular to periplasm	balabala_e <=> balabala_p	RPPX_RS04695	-999999	999999	0	Transport Outer Membrane
BALAGLYabcpp	Beta alanyl L glycine transport via ABC system periplasm	h2o_c + atp_c + balagly_p -> adp_c + h_c + pi_c + balagly_c	( RPPX_RS04700 or RPPX_RS04690 or RPPX_RS04685 ) and RPPX_RS04705 and RPPX_RS04710 and RPPX_RS04715 and RPPX_RS04720	0	999999	0	Transport ABC system
BALAGLYtex	Beta alanyl L glycine transport via diffusion extracellular to periplasm	balagly_e <=> balagly_p	RPPX_RS04695	-999999	999999	0	Transport Outer Membrane
BALALEUabcpp	Beta alanyl L leucine transport via ABC system periplasm	h2o_c + atp_c + balaleu_p -> adp_c + h_c + pi_c + balaleu_c	( RPPX_RS04700 or RPPX_RS04690 or RPPX_RS04685 ) and RPPX_RS04705 and RPPX_RS04710 and RPPX_RS04715 and RPPX_RS04720	0	999999	0	Transport ABC system
BALALEUtex	L Histidinylglycine transport via diffusion extracellular to periplasm	balaleu_e <=> balaleu_p	RPPX_RS04695	-999999	999999	0	Transport Outer Membrane
BALAt2pp	Beta-alanine transport in via proton symport (periplasm)	h_p + ala_B_p -> h_c + ala_B_c	RPPX_RS12520 or RPPX_RS07880	0	999999	0	Transport Inner Membrane
BALAtex	Beta-alanine transport via diffusion (extracellular to periplasm)	ala_B_e <=> ala_B_p	RPPX_RS12520 or RPPX_RS07880	-999999	999999	0	Transport Outer Membrane
BCS	Butanoyl-CoA synthetase	atp_c + coa_c + but_c -> amp_c + ppi_c + btcoa_c	RPPX_RS20615	0	999999	0	Alternate Carbon Metabolism	6.2.1.2
BDH	3-HYDROXYBUTYRATE-DEHYDROGENASE-RXN	bhb_c + nad_c <=> h_c + nadh_c + acac_c	RPPX_RS23025	-999999	999999	0	Butanoate Metabolism	1.1.1.30	R01361
BETALDHx	Betaine-aldehyde dehydrogenase	h2o_c + nad_c + betald_c -> 2 h_c + nadh_c + glyb_c	RPPX_RS11190	0	999999	0	Alternate Carbon and Nitrogen source Amines and Polyamines Metabolism	1.2.1.8	R02565
BETALDHy	Betaine-aldehyde dehydrogenase	h2o_c + nadp_c + betald_c -> 2 h_c + nadph_c + glyb_c	RPPX_RS11190	0	999999	0	Alternate Carbon and Nitrogen source Amines and Polyamines Metabolism	1.2.1.8	R02566
BGLApp	Beta glucosidase periplasmic	h2o_p + cellb_p -> 2 glc__D_p	RPPX_RS14725	0	999999	0	Cell Envelope Biosynthesis Cellulose Metabolism	1.2.1.8	R02566
BHBtpp	Transport of (r)-3-hydroxybutanoate [extraorganism-cytosol](passive)	h_p + bhb_p -> h_c + bhb_c	RPPX_RS23020	0	999999	0	Transport Inner Membrane
BHMT	Betaine-homocysteine S-methyltransferase	hcys__L_c + glyb_c -> met__L_c + dmgly_c	RPPX_RS05330 or RPPX_RS17555	0	999999	0	Glycine Serine and Threonine Metabolism	2.1.1.5	R02821
BILIVERDtex	Biliverdin transport via diffusion extracellular to periplasm	biliverd_e <=> biliverd_p	RPPX_RS23020	-999999	999999	0	Transport Outer Membrane
BILIVERDtpp	Biliverdin transport via diffusion periplasm to cytoplasm	biliverd_p <=> biliverd_c		-999999	999999	0	Transport Inner Membrane
BIOMASS_S12_WT	Biomass P putida S12	36.9995 h2o_c + 42.4806 atp_c + 0.000335 nadph_c + 0.000112 nadp_c + 0.259692 pro__L_c + 0.01067 nh4_c + 0.004397 pg160_c + 0.021843 pg161_c + 0.001463 pg180_c + 0.009955 pg181_c + 0.007959 pe160_c + 0.039535 pe161_c + 0.002648 pe180_c + 0.018019 pe181_c + 0.591892 ala__L_c + 0.000168 coa_c + 0.000223 fad_c + 0.000279 accoa_c + 0.003557 na1_c + 0.000223 amet_c + 0.301201 glu__L_c + 0.001787 nad_c…	RPPX_RS15065 or RPPX_RS05870	0	999999	1	Biomass and maintenance functions	4.2.3.1 or 4.2.3	R05086
BLACT	Beta lactamase	h2o_c + pencil_c -> h_c + pencilca_c	RPPX_RS23830	0	999999	0	Other function	3.5.2.6	R06363
BLAMDabcpp	Beta alanyl L alanine transport via ABC system periplasm	h2o_c + atp_c + balamd_p -> adp_c + h_c + pi_c + balamd_c	( RPPX_RS04700 or RPPX_RS04690 or RPPX_RS04685 ) and RPPX_RS04705 and RPPX_RS04710 and RPPX_RS04715 and RPPX_RS04720	0	999999	0	Transport ABC system
BLAMDtex	Beta Alaninamide transport via diffusion extracellular to periplasm	balamd_e <=> balamd_p	RPPX_RS04695	-999999	999999	0	Transport Outer Membrane
BLUB	Cobalamin biosynthesis	h2o_c + o2_c + fmnh2_c -> urea_c + dmbzid_c + e4p_c + doxopa_c	RPPX_RS15810	0	999999	0	Cofactor and Prosthetic Group Biosynthesis Porphyrin and Chlorophyll Metabolism
BMOCOS	Bis-molybdenum cofactor synthase	mptamp_c + moco_c -> amp_c + cu2_c + bmoco_c	RPPX_RS17950	0	999999	0	Cofactor and Prosthetic Group Biosynthesis Molybdopterin Biosynthesis
BMOGDS1	Bis-molybdopterin guanine dinucleotide synthase (single GDP)	h_c + gtp_c + bmoco_c -> ppi_c + bmoco1gdp_c	RPPX_RS21070	0	999999	0	Cofactor and Prosthetic Group Biosynthesis Molybdopterin Biosynthesis
BMOGDS2	Bis-molybdopterin guanine dinucleotide synthase	h_c + gtp_c + bmoco1gdp_c -> ppi_c + bmocogdp_c	RPPX_RS21070	0	999999	0	Cofactor and Prosthetic Group Biosynthesis Molybdopterin Biosynthesis
BPNT	3',5'-bisphosphate nucleotidase	h2o_c + pap_c -> pi_c + amp_c	RPPX_RS08045	0	999999	0	Sulfur Metabolism	3.1.3.7 or 3.1.3.97	R00188
BRACDH	bromoacetate dehalogenase	gthrd_c + brac_c -> h_c + br_c + acgth_c	RPPX_RS16935	0	999999	0	Unassigned	1.8.5.7
BTDD_RR	R R butanediol dehydrogenase	nad_c + btd_RR_c <=> h_c + nadh_c + actn__R_c	RPPX_RS06445	-999999	999999	0	Alternate Carbon Butanediol Metabolism	1.1.1.4	R00188
BTDDtex	Butanediol transporter external	btd_RR_e <=> btd_RR_p	RPPX_RS06445	-999999	999999	0	Transport Outer Membrane	1.1.1.4
BTDDtpp	Butanediol pasive diffusion	btd_RR_p <=> btd_RR_c		-999999	999999	0	Transport Inner Membrane
BTNt2ipp	Biotin transport via proton symport (periplasm)	h_p + btn_p -> h_c + btn_c		0	999999	0	Transport Inner Membrane
BTNtex	Biotin transport via diffusion (extracellular to periplasm)	btn_e <=> btn_p		-999999	999999	0	Transport Outer Membrane
BTS5	Biotin synthase	amet_c + 2fe2s_c + dtbt_c -> h_c + met__L_c + dad_5_c + 2fe1s_c + btn_c	RPPX_RS07455	0	999999	0	Cofactor and Prosthetic Group Biosynthesis Biotin Biosynthesis
BUP	Beta ureidopropionase	h2o_c + 2 h_c + 3uib_c -> nh4_c + co2_c + 3aib_c	RPPX_RS06105 or RPPX_RS00470	0	999999	0	Alternate Carbon and Nitrogen source Nucleotide Metabolism
BUTCT	Acetyl-CoA:butyrate-CoA transferase	accoa_c + but_c -> ac_c + btcoa_c	RPPX_RS22855 and RPPX_RS22850	0	999999	0	Alternate Carbon Metabolism	2.8.3.8
BUTSO3abcpp	Butanesulfonate transport via ABC system (periplasm)	h2o_c + atp_c + butso3_p -> adp_c + h_c + pi_c + butso3_c	RPPX_RS08165 and RPPX_RS08150 and RPPX_RS08155	0	999999	0	Transport ABC system
BUTSO3tex	Butanesulfonate transport via diffusion (extracellular to periplasm)	butso3_e <=> butso3_p	RPPX_RS08180	-999999	999999	0	Transport Outer Membrane
BUTt2rpp	Butyrate transport via proton symport, reversible (periplasm)	h_p + but_p <=> h_c + but_c	RPPX_RS22845	-999999	999999	0	Transport Inner Membrane
BUTtex	Butyrate transport via diffusion (extracellular to periplasm)	but_e <=> but_p		-999999	999999	0	Transport Outer Membrane
BWCOGDS1	Tungsten bispterin guanine dinucleotide synthase (single GDP)	h_c + gtp_c + bwco_c -> ppi_c + bwco1gdp_c	RPPX_RS21070	0	999999	0	Cofactor and Prosthetic Group Biosynthesis Molybdopterin Biosynthesis
BWCOGDS2	Tungsten bispterin guanine dinucleotide synthase	h_c + gtp_c + bwco1gdp_c -> ppi_c + bwcogdp_c	RPPX_RS21070	0	999999	0	Cofactor and Prosthetic Group Biosynthesis Molybdopterin Biosynthesis
BWCOS	Tungsten bispterin cofactor synthase	mptamp_c + wco_c -> amp_c + cu2_c + bwco_c	RPPX_RS17950	0	999999	0	Cofactor and Prosthetic Group Biosynthesis Molybdopterin Biosynthesis
BZ12DOX	Benzoate 1,2-dioxygenase	h_c + o2_c + nadh_c + bz_c -> nad_c + bz12diol_c	( RPPX_RS22650 and RPPX_RS22645 and ( RPPX_RS22640 or RPPX_RS12175 )) or ( RPPX_RS12165 and RPPX_RS12170 )	0	999999	0	Aromatic Compounds Degradation B Ketoadipate pathway	1.14.12.10	R05621
BZDIOLDH	1,2-dihydrodihydroxybenzoate dehydrogenase	nad_c + bz12diol_c -> co2_c + nadh_c + catechol_c	RPPX_RS12180 or RPPX_RS22635	0	999999	0	Aromatic Compounds Degradation B Ketoadipate pathway	1.3.1.25	R00813
BZt1pp	Benzoate transport in via proton symport (periplasm)	h_p + bz_p <=> h_c + bz_c	RPPX_RS22630	-999999	999999	0	Transport Inner Membrane
BZt2_pp	Benzoate transport in via proton symport 2H	2 h_p + bz_p -> 2 h_c + bz_c	RPPX_RS03220	0	999999	0	Transport Inner Membrane
BZtex	Benzoate transport via diffusion (extracellular to periplasm)	bz_e <=> bz_p	RPPX_RS22615	-999999	999999	0	Transport Outer Membrane
CA2tex	Calcium (Ca+2) transport via diffusion (extracellular to periplasm)	ca2_e <=> ca2_p		-999999	999999	0	Transport Outer Membrane	3.6.3.8
CACOAHA	Enoyl CoA hydratasealdolase	h2o_c + caffcoa_c -> accoa_c + 34dhbald_c	RPPX_RS21510	0	999999	0	Aromatic Compounds Degradation B Ketoadipate pathway	3.6.3.8
CAFFCOA	Feruloyl coenzyme A synthetase AMP forming	atp_c + 34dhcinm_c + coa_c -> amp_c + ppi_c + caffcoa_c	RPPX_RS21520	0	999999	0	Aromatic Compounds Degradation B Ketoadipate pathway	6.2.1.12	R01943
CARBSARAH	N carbamoylsarcosine amidohydrolase	h2o_c + 2 h_c + Ncarbsar_c -> nh4_c + co2_c + sarcs_c	RPPX_RS00115	0	999999	0	Alternate Carbon and Nitrogen source Amines and Polyamines Metabolism	6.2.1.12	R01943
CARNabcpp	Carnosine transport via ABC system periplasm	h2o_c + atp_c + carn_p -> adp_c + h_c + pi_c + carn_c	( RPPX_RS04700 or RPPX_RS04690 or RPPX_RS04685 ) and RPPX_RS04705 and RPPX_RS04710 and RPPX_RS04715 and RPPX_RS04720	0	999999	0	Transport ABC system
CARNtex	L Carnosine transport via diffusion extracellular to periplasm	carn_e <=> carn_p	RPPX_RS04695	-999999	999999	0	Transport Outer Membrane
CAT	Catalase	2 h2o2_c -> 2 h2o_c + o2_c	RPPX_RS08795 or RPPX_RS25190	0	999999	0	Unassigned	1.11.1.21 or 1.11.1.6	R00009
CAt6pp	Calcium / sodium antiporter (1:1)	na1_p + ca2_c <=> na1_c + ca2_p	RPPX_RS04475	-999999	999999	0	Transport Inner Membrane
CATDOX	Catechol 1,2-dioxygenase;	o2_c + catechol_c -> 2 h_c + ccmuac_c	RPPX_RS22625 or RPPX_RS25220 or RPPX_RS12185	0	999999	0	Aromatic Compounds Degradation B Ketoadipate pathway	1.13.11.1	R00817
CATECHOLtex	Catechol transport via diffusion extracellular to periplasm	catechol_e <=> catechol_p	RPPX_RS22625 or RPPX_RS25220 or RPPX_RS12185	-999999	999999	0	Transport Outer Membrane	1.13.11.1	R00817
CATECHOLtpp	Catechol transport via diffusion periplasm	catechol_p <=> catechol_c		-999999	999999	0	Transport Inner Membrane
CATpp	Catalase periplasm	2 h2o2_p -> 2 h2o_p + o2_p	RPPX_RS06820 or RPPX_RS23780	0	999999	0	Unassigned
CBIAT	Cobinamide adenyltransferase	atp_c + h_c + cbi_c <=> adocbi_c + pppi_c	RPPX_RS15800	-999999	999999	0	Cofactor and Prosthetic Group Biosynthesis Porphyrin and Chlorophyll Metabolism	2.5.1.17
CBItonex	Cobinamide transport via ton system (extermal)	h_p + cbi_e -> h_c + cbi_p	RPPX_RS06575 and RPPX_RS09970 and RPPX_RS09965 and RPPX_RS09960	0	999999	0	Transport Outer Membrane	2.5.1.17
CBIuabcpp	Cobinamide transport via ABC system (uptake, periplasm)	h2o_c + atp_c + cbi_p -> adp_c + h_c + pi_c + cbi_c	( RPPX_RS06580 and RPPX_RS13580 and RPPX_RS13575 ) or ( RPPX_RS06580 and RPPX_RS19270 and RPPX_RS19265 )	0	999999	0	Transport Outer Membrane	3.6.3.33
CBL1abcpp	Cob(1)alamin transport via ABC system (periplasm)	h2o_c + atp_c + cbl1_p -> adp_c + h_c + pi_c + cbl1_c	( RPPX_RS06580 and RPPX_RS13580 and RPPX_RS13575 ) or ( RPPX_RS06580 and RPPX_RS19270 and RPPX_RS19265 )	0	999999	0	Transport Outer Membrane	3.6.3.33
CBL1tonex	Cob(1)alamin transport via ton system (extermal)	h_p + cbl1_e -> h_c + cbl1_p	RPPX_RS06575 and RPPX_RS09970 and RPPX_RS09965 and RPPX_RS09960	0	999999	0	Transport Outer Membrane	3.6.3.33
CBLAT	Cob(I)alamin adenosyltransferase	atp_c + h_c + cbl1_c <=> pppi_c + adocbl_c	RPPX_RS15800	-999999	999999	0	Cofactor and Prosthetic Group Biosynthesis Porphyrin and Chlorophyll Metabolism	2.5.1.17	R01492
CBMKr	Carbamate kinase	atp_c + nh4_c + co2_c <=> adp_c + 2 h_c + cbp_c	RPPX_RS04130	-999999	999999	0	Glutamate Metabolism	2.7.2.2	R00150
CBMTHL	carbamate hydro-lyase	h2o_c + cynt_c <=> cbm_c	RPPX_RS19485	-999999	999999	0	Nucleotide Salvage Pathway		R03546
CBPAH	N-carbamoylputrescine amidohydrolase	2 h2o_c + 2 h_c + Ncbmpts_c -> nh4_c + ptrc_c + hco3_c	RPPX_RS09800	0	999999	0	Alternate Carbon and Nitrogen source Amines and Polyamines Metabolism	2.7.2.2	R00150
CBPS	Carbamoyl-phosphate synthase (glutamine-hydrolysing)	h2o_c + 2 atp_c + gln__L_c + hco3_c -> 2 adp_c + 2 h_c + pi_c + glu__L_c + cbp_c	RPPX_RS13380 and RPPX_RS13375	0	999999	0	Pyrimidine Metabolism	6.3.5.5	R00575
CCGS	7-cyano-7-carbaguanine synthase	atp_c + nh4_c + cdg_c -> h2o_c + adp_c + h_c + pi_c + preq0_c	RPPX_RS03055	0	999999	0	Cofactor and Prosthetic Group Biosynthesis Queuosine biosynthesis	6.3.4.20	R09978
CCPpp	Cytochrome c peroxidase	h2o2_p + 2 focytc_c -> 2 h2o_p + 2 ficytc_c	RPPX_RS23485	0	999999	0	Unassigned	6.3.4.20	R09978
CD2abcpp	Cadmium (Cd+2) ABC transporter (periplasm)	h2o_c + atp_c + cd2_c -> adp_c + h_c + pi_c + cd2_p	RPPX_RS10805	0	999999	0	Heavy Metal Tolerance	3.6.3.46 or 3.6.3.3
CD2t3pp	Cadmium (Cd+2) transport out via proton antiport (periplasm)	h_p + cd2_c -> h_c + cd2_p	RPPX_RS12860	0	999999	0	Heavy Metal Tolerance	3.6.3.46 or 3.6.3.3
CD2t4pp	Cadmium (Cd+2) transport out via proton antiport (periplasm)	h_p + cd2_c + k_p -> h_c + k_c + cd2_p	RPPX_RS09250 or RPPX_RS13720	0	999999	0	Heavy Metal Tolerance
CD2t5	Cadmium Cd2 transport out via proton antiport cytosolexternal	h_p + cd2_c -> h_c + cd2_e	RPPX_RS09170 and RPPX_RS09165 and RPPX_RS09160	0	999999	0	Heavy Metal Tolerance
CD2t6	Cadmium Cd2 transport out via proton antiport periplasmexternal	h_p + cd2_p -> h_c + cd2_e	RPPX_RS09170 and RPPX_RS09165 and RPPX_RS09160	0	999999	0	Heavy Metal Tolerance
CD2tex	Cadmium (Cd+2) transport via diffusion (extracellular to periplasm)	cd2_e <=> cd2_p	RPPX_RS09170 and RPPX_RS09165 and RPPX_RS09160	-999999	999999	0	Transport Outer Membrane
CD2tpp	Cadmium (+2) transport in via permease (no H+)	cd2_p -> cd2_c		0	999999	0	Transport Inner Membrane
CDGR	7-cyano-7-deazaguanine reductase	3 h_c + 2 nadph_c + preq0_c -> 2 nadp_c + preq1_c	RPPX_RS18130	0	999999	0	Cofactor and Prosthetic Group Biosynthesis Queuosine biosynthesis	1.7.1.13	R07605
CDGS	7-deaza-7-carboxyguanine synthase	h_c + cph4_c -> nh4_c + cdg_c	RPPX_RS03060	0	999999	0	Cofactor and Prosthetic Group Biosynthesis Queuosine biosynthesis	4.3.99.3	R10002
CDPGLC46DH	CDP glucose 4 6 dehydratase	cdpglc_c -> h2o_c + cdp4dh6doglc_c	RPPX_RS02025	0	999999	0	Cell Envelope Biosynthesis	4.2.1.45	R02426
CDPMEK	4-(cytidine 5'-diphospho)-2-C-methyl-D-erythritol kinase	atp_c + 4c2me_c -> adp_c + h_c + 2p4c2me_c	RPPX_RS05540	0	999999	0	Cofactor and Prosthetic Group Biosynthesis Terpenoid backbone biosynthesis	2.7.1.148	R05634
CELASEpp	Endo 1 4 D glucanase cellolose	h2o_p + cell4_p -> 2 cellb_p	RPPX_RS24795	0	999999	0	Cell Envelope Biosynthesis Cellulose Metabolism	2.7.1.148	R05634
CELLex	Cellulose export system	cell4_p -> cell4_e	RPPX_RS24805 and RPPX_RS24800 and RPPX_RS24790	0	999999	0	Transport Outer Membrane
CELLS	Cellulose synthase UDP forming	h2o_c + 4 udpg_c -> 4 h_c + cell4_p + 4 udp_c	RPPX_RS24805 and RPPX_RS24800 and RPPX_RS24790	0	999999	0	Cell Envelope Biosynthesis Cellulose Metabolism
CFAS160E	Cyclopropane fatty acid synthase (Phosphatidylethanolamine, n-C16:0)	pe161_c + 2 amet_c -> 2 h_c + 2 ahcys_c + cpe160_c	RPPX_RS24235 or RPPX_RS09680	0	999999	0	Fatty Acid Biosynthesis	2.1.1.79
CFAS160G	Cyclopropane fatty acid synthase (Phosphatidylglycerol, n-C16:0)	pg161_c + 2 amet_c -> 2 h_c + 2 ahcys_c + cpg160_c	RPPX_RS24235 or RPPX_RS09680	0	999999	0	Fatty Acid Biosynthesis	2.1.1.79
CFAS180E	Cyclopropane fatty acid synthase (Phosphatidylethanolamine, n-C18:0)	pe181_c + 2 amet_c -> 2 h_c + 2 ahcys_c + cpe180_c	RPPX_RS24235	0	999999	0	Fatty Acid Biosynthesis	2.1.1.79
CFAS180G	Cyclopropane fatty acid synthase (Phosphatidylglycerol, n-C18:0)	pg181_c + 2 amet_c -> 2 h_c + 2 ahcys_c + cpg180_c	RPPX_RS24235	0	999999	0	Fatty Acid Biosynthesis	2.1.1.79
CGLYabcpp	L-Cysteinylglycine (Cys-Gly) transport via ABC system (periplasm)	h2o_c + atp_c + cgly_p -> adp_c + h_c + pi_c + cgly_c	( RPPX_RS04700 or RPPX_RS04690 or RPPX_RS04685 ) and RPPX_RS04705 and RPPX_RS04710 and RPPX_RS04715 and RPPX_RS04720	0	999999	0	Transport ABC system	2.1.1.79
CGLYtex	L-Cysteinylglycine transport via diffusion (extracellular to periplasm)	cgly_e <=> cgly_p	RPPX_RS04695	-999999	999999	0	Transport Outer Membrane
CHLabcpp	Choline transport via ABC system (periplasm)	h2o_c + atp_c + chol_p -> adp_c + h_c + pi_c + chol_c	( RPPX_RS04770 and ( RPPX_RS04765 or RPPX_RS04755 ) and RPPX_RS04760 ) or ( RPPX_RS07815 and RPPX_RS07810 and RPPX_RS07805 )	0	999999	0	Transport ABC system
CHLP	Choline phosphate phosphatase	h2o_c + cholp_c -> pi_c + chol_c	RPPX_RS10850	0	999999	0	Glycerophospholipid Metabolism	3.1.3.75	R06871
CHLtex	Choline transport via diffusion (extracellular to periplasm)	chol_e <=> chol_p	( RPPX_RS04770 and ( RPPX_RS04765 or RPPX_RS04755 ) and RPPX_RS04760 ) or ( RPPX_RS07815 and RPPX_RS07810 and RPPX_RS07805 )	-999999	999999	0	Transport Outer Membrane
CHOLD	Choline dehydrogenase	nad_c + chol_c -> h_c + nadh_c + betald_c	RPPX_RS11185	0	999999	0	Alternate Carbon and Nitrogen source Amines and Polyamines Metabolism	1.1.1 or 1.1.1.1	R08557
CHOLS_ex	CHOLS LPAREN ex RPAREN	chols_e <=> chols_p	RPPX_RS08985	-999999	999999	0	Transport Outer Membrane	3.1.6.6	R01028
CHOLSabc	Choline sulfate ABC transporter	h2o_c + atp_c + chols_p -> adp_c + h_c + pi_c + chols_c	( RPPX_RS08995 and RPPX_RS08990 ) or ( RPPX_RS04770 and ( RPPX_RS04765 or RPPX_RS04755 ) and RPPX_RS04760 )	0	999999	0	Transport ABC system
CHOLSH	CHOLINE-SULFATASE-RXN	h2o_c + chols_c -> h_c + so4_c + chol_c	RPPX_RS08985	0	999999	0	Alternate Carbon and Nitrogen source Amines and Polyamines Metabolism	3.1.6.6	R01028
CHOLt4ipp	Choline sodium cotransport	na1_p + chol_p -> na1_c + chol_c	RPPX_RS30580 or RPPX_RS08205 or RPPX_RS00195	0	999999	0	Transport Inner Membrane
CHORM	Chorismate mutase	chor_c -> pphn_c	RPPX_RS16295 or RPPX_RS11285	0	999999	0	Phenylalanine Tyrosine Tryptophan Biosynthesis	5.4.99.5	R01715
CHORS	Chorismate synthase	3psme_c -> pi_c + chor_c	RPPX_RS16615	0	999999	0	Phenylalanine Tyrosine Tryptophan Biosynthesis	4.2.3.5	R01714
CHORt2rpp	Chorismate reversible transport via proton symport periplasm	h_p + chor_p <=> h_c + chor_c	RPPX_RS16615	-999999	999999	0	Transport Inner Membrane	4.2.3.5	R01714
CHORtex	Chorismate transport via diffusion extracellular to periplasm	chor_e <=> chor_p		-999999	999999	0	Transport Outer Membrane
CHRPL	Chorismate pyruvate lyase	chor_c -> pyr_c + 4hbz_c	RPPX_RS09920	0	999999	0	Cofactor and Prosthetic Group Biosynthesis Ubiquinone biosynthesis	4.1.3.40	R01302
CINNMCOAH	Cinnamoyl CoA Hydrolase	h2o_c + cinmcoa_c -> h_c + coa_c + cinnm_c	RPPX_RS09920	0	999999	0	Fatty Acid Metabolism	4.1.3.40	R01302
CINNMtex	Cinnamic acid transport diffusion extra organism	cinnm_e <=> cinnm_p		-999999	999999	0	Transport Outer Membrane
CINNMtpp	Cinnamic acid transport diffusion periplasm	cinnm_c <=> cinnm_p		-999999	999999	0	Transport Inner Membrane
CITt_kt	Citrate proton symport periplasm	h_p + cit_p <=> h_c + cit_c	RPPX_RS24380 or RPPX_RS17635 or RPPX_RS24160 or RPPX_RS08630	-999999	999999	0	Transport Inner Membrane
CITt4pp_1	Citrate transport via sodium symport periplasm	na1_p + cit_p -> na1_c + cit_c	RPPX_RS14805 and RPPX_RS14810 and RPPX_RS14815	0	999999	0	Transport Inner Membrane
CITtex	Citrate transport via diffusion (extracellular to periplasm)	cit_e <=> cit_p	RPPX_RS14820 or RPPX_RS17640	-999999	999999	0	Transport Outer Membrane
CLPNH120pp	Cardiolipin hydrolase (periplasm, n-C12:0)	h2o_p + clpn120_p -> h_p + pa120_p + pg120_p	RPPX_RS14820 or RPPX_RS17640	0	999999	0	Glycerophospholipid Metabolism
CLPNH140pp	Cardiolipin hydrolase (periplasm, n-C14:0)	h2o_p + clpn140_p -> h_p + pg140_p + pa140_p		0	999999	0	Glycerophospholipid Metabolism
CLPNH141pp	Cardiolipin hydrolase (periplasm, n-C14:1)	h2o_p + clpn141_p -> h_p + pg141_p + pa141_p		0	999999	0	Glycerophospholipid Metabolism
CLPNH160pp	Cardiolipin hydrolase (periplasm, n-C16:0)	h2o_p + clpn160_p -> h_p + pg160_p + pa160_p		0	999999	0	Glycerophospholipid Metabolism
CLPNH161pp	Cardiolipin hydrolase (periplasm, n-C16:1)	h2o_p + clpn161_p -> h_p + pg161_p + pa161_p		0	999999	0	Glycerophospholipid Metabolism
CLPNH180pp	Cardiolipin hydrolase (periplasm, n-C18:0)	h2o_p + clpn180_p -> h_p + pg180_p + pa180_p		0	999999	0	Glycerophospholipid Metabolism
CLPNH181pp	Cardiolipin hydrolase (periplasm, n-C18:1)	h2o_p + clpn181_p -> h_p + pg181_p + pa181_p		0	999999	0	Glycerophospholipid Metabolism
CLPNS120pp	Cardiolipin synthase (periplasmic, n-C12:0)	2 pg120_p <=> glyc_p + clpn120_p	RPPX_RS09685 or RPPX_RS22265	-999999	999999	0	Glycerophospholipid Metabolism
CLPNS140pp	Cardiolipin synthase (periplasmic, n-C14:0)	2 pg140_p <=> glyc_p + clpn140_p	RPPX_RS22265 or RPPX_RS09685	-999999	999999	0	Glycerophospholipid Metabolism
CLPNS141pp	Cardiolipin synthase (periplasmic, n-C14:1)	2 pg141_p <=> glyc_p + clpn141_p	RPPX_RS09685 or RPPX_RS22265	-999999	999999	0	Glycerophospholipid Metabolism
CLPNS160pp	Cardiolipin synthase (periplasmic, n-C16:0)	2 pg160_p <=> glyc_p + clpn160_p	RPPX_RS09685 or RPPX_RS22265	-999999	999999	0	Glycerophospholipid Metabolism
CLPNS161pp	Cardiolipin synthase (periplasmic, n-C16:1)	2 pg161_p <=> glyc_p + clpn161_p	RPPX_RS09685 or RPPX_RS22265	-999999	999999	0	Glycerophospholipid Metabolism
CLPNS180pp	Cardiolipin synthase (periplasmic, n-C18:0)	2 pg180_p <=> glyc_p + clpn180_p	RPPX_RS09685 or RPPX_RS22265	-999999	999999	0	Glycerophospholipid Metabolism
CLPNS181pp	Cardiolipin synthase (periplasmic, n-C18:1)	2 pg181_p <=> glyc_p + clpn181_p	RPPX_RS09685 or RPPX_RS22265	-999999	999999	0	Glycerophospholipid Metabolism
CLt3_2pp	Chloride transport out via proton antiport (2:1) (periplasm)	h_c + 2 cl_p -> h_p + 2 cl_c	RPPX_RS12155	0	999999	0	Transport Inner Membrane	6.3.5.1 or 6.3.1.5	R00189
CLtex	Chloride (Cl-1) transport via diffusion (extracellular to periplasm)	cl_e <=> cl_p	RPPX_RS09685 or RPPX_RS22265	-999999	999999	0	Transport Outer Membrane
CMCBTFabcpp	Carboxymycobactin transport via ABC system periplasm	h2o_c + atp_c + fcmcbtt_p -> adp_c + h_c + pi_c + fcmcbtt_c	(( RPPX_RS20185 or RPPX_RS20190 ) and RPPX_RS20180 and RPPX_RS20175 ) or ( RPPX_RS19270 and RPPX_RS19265 and RPPX_RS19275 )	0	999999	0	Iron uptake and metabolism
CMCBTFexs	Carboxymycobactin Fe loading reaction spontaneous	fe3_e + cmcbtt_e -> fcmcbtt_e	PP_s0001	0	999999	0	Iron uptake and metabolism
CMCBTFR1	Carboxymycobactin reductase fadh	fadh2_c + 2 fcmcbtt_c -> 2 h_c + fad_c + 2 fe2_c + 2 cmcbtt_c		0	999999	0	Iron uptake and metabolism
CMCBTFR2	Carboxymycobactin reductase fmn	fmnh2_c + 2 fcmcbtt_c -> 2 h_c + 2 fe2_c + fmn_c + 2 cmcbtt_c		0	999999	0	Iron uptake and metabolism
CMCBTFtex	Carboxymycobactin secretion to extracellular	h_p + cmcbtt_p -> h_c + cmcbtt_e	PP_s0001	0	999999	0	Iron uptake and metabolism
CMCBTFtonex	Carboxymycobactin transport via ton system extracellular	h_p + fcmcbtt_e -> h_c + fcmcbtt_p	RPPX_RS20170 and RPPX_RS09970 and RPPX_RS09965 and RPPX_RS09960	0	999999	0	Iron uptake and metabolism
CMCBTFtpp	Carboxymycobactin secretion to periplasm	h_p + cmcbtt_c -> h_c + cmcbtt_p	RPPX_RS20170 and RPPX_RS09970 and RPPX_RS09965 and RPPX_RS09960	0	999999	0	Iron uptake and metabolism
CMt2ex	Chloramphenicol extrusion	h_p + cm_c -> h_c + cm_e	( RPPX_RS14645 and RPPX_RS14640 and RPPX_RS14635 ) or ( RPPX_RS04325 and RPPX_RS04320 and RPPX_RS04315 )	0	999999	0	Transport solvent extrusion
CMt2ppi	Chloramphenicol transport via diffusion periplasm to cytosol	cm_p -> cm_c	( RPPX_RS14645 and RPPX_RS14640 and RPPX_RS14635 ) or ( RPPX_RS04325 and RPPX_RS04320 and RPPX_RS04315 )	0	999999	0	Transport Inner Membrane
CMtex	Chloramphenicol transport via diffusion (extracellular to periplasm)	cm_e <=> cm_p		-999999	999999	0	Transport Outer Membrane
CMtexabc	Chloramphenicol extrusion via ABC system	h2o_c + atp_c + cm_c -> adp_c + h_c + pi_c + cm_e	RPPX_RS24560 and RPPX_RS24565 and RPPX_RS24570	0	999999	0	Transport solvent extrusion
CMtpp	Chloramphenicol transport via TolC system	h_p + cm_p -> h_c + cm_e	( RPPX_RS14645 and RPPX_RS14640 and RPPX_RS14635 ) or ( RPPX_RS04325 and RPPX_RS04320 and RPPX_RS04315 )	0	999999	0	Transport solvent extrusion
CO2tex	CO2 transport via diffusion (extracellular to periplasm)	co2_e <=> co2_p	PP_s0001	-999999	999999	0	Transport Outer Membrane
CO2tpp	CO2 transporter via diffusion (periplasm)	co2_p <=> co2_c	PP_s0001	-999999	999999	0	Transport Inner Membrane
COALCDH	Coniferyl alcohol dehydrogenase	nad_c + confrl_c -> h_c + nadh_c + conialdh_c	RPPX_RS19340	0	999999	0	Aromatic Compounds Degradation B Ketoadipate pathway
COALDDH	Coniferyl aldehyde dehydrogenase	h2o_c + nad_c + conialdh_c -> 2 h_c + nadh_c + fer_c	RPPX_RS10905	0	999999	0	Aromatic Compounds Degradation B Ketoadipate pathway	1.2.1.68	R05700
COBALT2t3pp	Cobalt (Co+2) transport out via proton antiport (periplasm)	h_p + cobalt2_c -> h_c + cobalt2_p	RPPX_RS12860	0	999999	0	Heavy Metal Tolerance	1.2.1.68	R05700
COBALT2tex	Cobalt (Co+2) transport via diffusion (extracellular to periplasm)	cobalt2_e <=> cobalt2_p	RPPX_RS12860	-999999	999999	0	Transport Outer Membrane
COBALT2tpp	Cobalt transport in via permease (no H+)	cobalt2_p -> cobalt2_c	RPPX_RS23375 or RPPX_RS16680	0	999999	0	Transport Inner Membrane
COBALTt4pp	Cobalt transport out via proton antiporter (periplasm)	h_p + cobalt2_c + k_p -> h_c + k_c + cobalt2_p	RPPX_RS09250 or RPPX_RS13720	0	999999	0	Heavy Metal Tolerance
COCHL	Cobaltochelatase	h2o_c + atp_c + cobalt2_c + hgbam_c -> adp_c + 2 h_c + pi_c + co2dam_c	RPPX_RS20845	0	999999	0	Cofactor and Prosthetic Group Biosynthesis Porphyrin and Chlorophyll Metabolism	6.6.1.2	R05227
COCOAHA	Enoyl CoA hydratasealdolase	h2o_c + coucoa_c -> accoa_c + 4hbald_c	RPPX_RS21510	0	999999	0	Aromatic Compounds Degradation B Ketoadipate pathway	6.6.1.2	R05227
CODSCL5BMT	Cobalt precorrin 5b methyltransferase	amet_c + codscl5b_c -> h_c + ahcys_c + copre6_c	RPPX_RS12565	0	999999	0	Cofactor and Prosthetic Group Biosynthesis	2.1.1.195	R07773
COLIPAabcpp_kt	Core oligosaccharide lipid A transport via ABC system periplasm	h2o_c + atp_c + lpscore_kt_c -> adp_c + h_c + pi_c + lpscore_kt_p	RPPX_RS11850	0	999999	0	Cell Envelope Biosynthesis LPBiosynthesis
CONFRLtex	Conyferyl alcohol transport via diffusion extracellular to periplasm	confrl_e <=> confrl_p	RPPX_RS11850	-999999	999999	0	Transport Outer Membrane
CONFRLtpp	Conyferyl alcohol transport via diffusion periplasm	confrl_p <=> confrl_c		-999999	999999	0	Transport Inner Membrane
COt_1	Co transport via diffusion (extracellular to periplasm)	co_e <=> co_p	PP_s0001	-999999	999999	0	Transport Outer Membrane
Cotpp	Co transport via diffusion (periplasm to cytosol)	co_p <=> co_c	PP_s0001	-999999	999999	0	Transport Inner Membrane
CPH4S	6-carboxy-5,6,7,8-tetrahydropterin synthase	h2o_c + ahdt_c -> h_c + pppi_c + cph4_c + acald_c	RPPX_RS18920	0	999999	0	Cofactor and Prosthetic Group Biosynthesis Queuosine biosynthesis	4.1.2.50	R09959
CPMPS	Cyclic pyranopterin monophosphate synthase	h2o_c + gtp_c -> ppi_c + cpmp_c	( RPPX_RS17085 and RPPX_RS14185 ) or ( RPPX_RS02870 and RPPX_RS14185 )	0	999999	0	Cofactor and Prosthetic Group Biosynthesis Molybdopterin Biosynthesis	4.1.99.18	R09959
CPPPGO	Coproporphyrinogen oxidase (O2 required)	2 h_c + o2_c + cpppg3_c -> 2 h2o_c + 2 co2_c + pppg9_c	RPPX_RS09005	0	999999	0	Cofactor and Prosthetic Group Biosynthesis Porphyrin and Chlorophyll Metabolism	1.3.3.3	R03220
CPPPGO2	Oxygen Independent coproporphyrinogen-III oxidase	2 amet_c + cpppg3_c -> 2 co2_c + 2 met__L_c + 2 dad_5_c + pppg9_c	RPPX_RS01415	0	999999	0	Cofactor and Prosthetic Group Biosynthesis Porphyrin and Chlorophyll Metabolism	1.3.98.3 or 1.3.99.22	R06895
CREAT	Creatinase	h2o_c + creat_c -> sarcs_c + urea_c	RPPX_RS25185	0	999999	0	Alternate Carbon and Nitrogen source Amines and Polyamines Metabolism	1.3.98.3 or 1.3.99.22	R06895
CREATtex	Creatine transport via diffusion extracellular to periplasm	creat_e <=> creat_p	RPPX_RS25185	-999999	999999	0	Transport Outer Membrane
CREATtpp	Creatine transport via proton symport reversible periplasm	h_p + creat_p <=> h_c + creat_c	RPPX_RS25180	-999999	999999	0	Transport Inner Membrane
CRNabcpp	L-carnitine transport via ABC system (periplasm)	h2o_c + atp_c + crn_p -> adp_c + h_c + pi_c + crn_c	( RPPX_RS04770 and ( RPPX_RS04765 or RPPX_RS04755 ) and RPPX_RS04760 ) or ( RPPX_RS07765 and RPPX_RS07815 and RPPX_RS07810 )	0	999999	0	Transport ABC system
CRNDH	Carnitine 3 dehydrogenase	nad_c + crn_c -> h_c + nadh_c + dhcrn_c	RPPX_RS07775	0	999999	0	Alternate Carbon and Nitrogen source Amines and Polyamines Metabolism
CRNtex	L-carnitine transport via diffusion (extracellular to periplasm)	crn_e <=> crn_p	( RPPX_RS04770 and ( RPPX_RS04765 or RPPX_RS04755 ) and RPPX_RS04760 ) or ( RPPX_RS07765 and RPPX_RS07815 and RPPX_RS07810 )	-999999	999999	0	Transport Outer Membrane
CRO2t3pp	Chromite transport out via proton antiport cytoplasm to periplasm	h_p + cro2_c -> h_c + cro2_p	RPPX_RS20020	0	999999	0	Heavy Metal Tolerance
CRO2tex	Cromite transport via diffusion extracellular to periplasm	cro2_e <=> cro2_p	RPPX_RS20020	-999999	999999	0	Transport Outer Membrane
CRO2tpp	Chromite transport periplasm to cytoplasm	cro2_p -> cro2_c		0	999999	0	Transport Inner Membrane
CRO4abcpp	Chromate transport via ABC system (periplasm)	h2o_c + atp_c + cro4_p -> adp_c + h_c + pi_c + cro4_c	( RPPX_RS10645 and RPPX_RS10630 and RPPX_RS10635 and RPPX_RS10640 ) or ( RPPX_RS10645 and RPPX_RS10635 and RPPX_RS10640 and RPPX_RS01635 )	0	999999	0	Transport ABC system
CRO4Rx	Chromate reductase	2 h_c + 2 o2_c + 2 nadh_c + cro4_c -> 2 nad_c + 2 h2o2_c + cro2_c + o2s_c	RPPX_RS00825	0	999999	0	Heavy Metal Tolerance
CRO4Ry	Chromate reductase	2 h_c + 2 nadph_c + 2 o2_c + cro4_c -> 2 nadp_c + 2 h2o2_c + cro2_c + o2s_c	RPPX_RS00825	0	999999	0	Heavy Metal Tolerance
CRO4t3pp	Chromate transport out via proton antiport (cytoplasm to periplasm)	h_p + cro4_c -> h_c + cro4_p	RPPX_RS20020	0	999999	0	Heavy Metal Tolerance
CRO4tex	Cromate transport via diffusion (extracellular to periplasm)	cro4_e <=> cro4_p	RPPX_RS20020	-999999	999999	0	Transport Outer Membrane
CRTNIH	Creatinine iminohydrolase	h2o_c + h_c + crtn_c -> nh4_c + mthd_c	RPPX_RS22535	0	999999	0	Alternate Carbon and Nitrogen source Amines and Polyamines Metabolism
CRTNtex	Creatinine transport via diffusion extracellular to periplasm	crtn_e <=> crtn_p	RPPX_RS22535	-999999	999999	0	Transport Outer Membrane
CRTNtpp	Cretinine transport via proton symport reversible periplasm	h_p + crtn_p <=> h_c + crtn_c		-999999	999999	0	Transport Inner Membrane
CS	Citrate synthase	h2o_c + accoa_c + oaa_c -> h_c + coa_c + cit_c	RPPX_RS01090	0	999999	0	TCA Cycle	2.3.3.16 or 2.3.3.1 or 2.3.3.3	R00351
CSND	Cytosine deaminase	h2o_c + h_c + csn_c -> nh4_c + ura_c	RPPX_RS22535	0	999999	0	Pyrimidine Metabolism	3.5.4.1	R00974
CSNt2pp	Cytosine transport in via proton symport (periplasm)	h_p + csn_p -> h_c + csn_c	RPPX_RS22545	0	999999	0	Transport Inner Membrane	3.5.4.1	R00974
CSNtex	Cytosine transport via diffusion (extracellular to periplasm)	csn_e <=> csn_p	RPPX_RS22545	-999999	999999	0	Transport Outer Membrane
CSPMDDC	Carboxynorspermidine decarboxylase	h_c + cspmd_c -> co2_c + spmd_c	RPPX_RS23560	0	999999	0	Arginine and Proline Metabolism	4.1.1 or 4.1.1.96	R09081
CSPMDDH	Carboxyspermidine dehydrogenase	h_c + nadph_c + aspsa_c + ptrc_c -> h2o_c + nadp_c + cspmd_c	RPPX_RS23565	0	999999	0	Arginine and Proline Metabolism	1.5.1.43	R09079
CTECOAI6	3-cis-2-trans-enoyl-CoA isomerase	tdecoa_c -> td2coa_c	RPPX_RS18010	0	999999	0	Fatty Acid Metabolism	5.3.3.8
CTECOAI7	3-cis-2-trans-enoyl-CoA isomerase	hdcoa_c -> hdd2coa_c	RPPX_RS18010	0	999999	0	Fatty Acid Metabolism	5.3.3.8
CTECOAI8	3-cis-2-trans-enoyl-CoA isomerase	odecoa_c -> od2coa_c	RPPX_RS18010	0	999999	0	Fatty Acid Metabolism	5.3.3.8	R09248
CTI1	Cis trans enoyl CoA isomerase cis tetradec 2 enoyl CoA	tde_2Z_coa_c <=> td2coa_c	RPPX_RS23565	-999999	999999	0	Fatty Acid Metabolism	1.5.1.43	R09079
CTPS1	CTP synthase NH3	atp_c + nh4_c + utp_c -> adp_c + 2 h_c + pi_c + ctp_c	RPPX_RS15485	0	999999	0	Pyrimidine Metabolism	6.3.4.2	R00571
CTPS2	CTP synthase (glutamine)	h2o_c + atp_c + gln__L_c + utp_c -> adp_c + 2 h_c + pi_c + glu__L_c + ctp_c	RPPX_RS15485	0	999999	0	Pyrimidine Metabolism	6.3.4.2	R00573
CU2abcpp	Copper (Cu+2) ABC transporter (periplasm)	h2o_c + atp_c + cu2_c -> adp_c + h_c + pi_c + cu2_p	RPPX_RS06275	0	999999	0	Heavy Metal Tolerance	3.6.3.4 or 3.6.3	R00573
CU2t4pp	Copper Cu2 transport out via proton antiport periplasm	h_p + cu2_c + k_p -> h_c + k_c + cu2_p	RPPX_RS09250	0	999999	0	Heavy Metal Tolerance	3.6.3.4 or 3.6.3
CU2tex	Copper (Cu+2) transport via diffusion (extracellular to periplasm)	cu2_e <=> cu2_p	RPPX_RS09250	-999999	999999	0	Heavy Metal Tolerance
CU2tonex	Cupper transport via ton system extracellular	h_p + cu2_e -> h_c + cu2_p	RPPX_RS12530 and RPPX_RS09970 and RPPX_RS09965 and RPPX_RS09960	0	999999	0	Transport Outer Membrane
CU2tpp	Copper transport in via permease (no H+)	cu2_p -> cu2_c	RPPX_RS12530 and RPPX_RS09970 and RPPX_RS09965 and RPPX_RS09960	0	999999	0	Transport Inner Membrane
CURR	NADPH-dependent curcumin reductase	h_c + nadph_c + cur_c -> nadp_c + dhcur_c	RPPX_RS16545	0	999999	0	Alternate Carbon
CUt2pp	Copper transport out via permease (no H+)	cu_c <=> cu_p		-999999	0	0	Transport Inner Membrane
CUt3	Copper transport out via proton antiport	cu_c + h_e -> h_c + cu_e	RPPX_RS09345 and RPPX_RS09340 and RPPX_RS09335 and RPPX_RS09330	0	999999	0	Heavy Metal Tolerance
CUtex	Copper (Cu+1) transport via diffusion (extracellular to periplasm)	cu_e <=> cu_p	RPPX_RS09345 and RPPX_RS09340 and RPPX_RS09335 and RPPX_RS09330	-999999	999999	0	Transport Outer Membrane
CXSAMS	Carboxy-S-adenosyl-L-methionine synthase	amet_c + pphn_c -> h2o_c + phpyr_c + cxsam_c	RPPX_RS14915	0	999999	0	Cofactor and Prosthetic Group Biosynthesis
CYANST	Cyanide sulfurtransferase	cyan_c + tsul_c -> h_c + so3_c + tcynt_c	RPPX_RS07275 or RPPX_RS30870 or RPPX_RS10915	0	999999	0	Sulfur Metabolism	2.8.1.1	R01931
CYANt2pp	Cyanate transport via proton symport periplasm	h_p + cyan_p -> h_c + cyan_c	RPPX_RS25435 or RPPX_RS04265	0	999999	0	Transport Inner Membrane	2.8.1.1	R01931
CYANtex	Cyanide transport via diffusion (extracellular to periplasm)	cyan_e <=> cyan_p	RPPX_RS25435 or RPPX_RS04265	-999999	999999	0	Transport Outer Membrane
CYNL	Cyanate lyase	h_c + hco3_c + cynt_c <=> co2_c + cbm_c	RPPX_RS19485	-999999	999999	0	Nitrogen Metabolism	2.7.1.39	R01771
CYO1_KT	Ubiquinol cytochrome c reductase	2 h_c + q8h2_c + 2 ficytc_c -> 2 h_p + q8_c + 2 focytc_c	RPPX_RS14300 and RPPX_RS14305 and RPPX_RS14310	0	999999	0	Oxidative Phosphorylation
CYO4pp	Cytochrome c reductase pqq dependent	2 ficytc_c + pqqh2_p -> 2 focytc_c + pqq_p	RPPX_RS24530	0	999999	0	Aromatic Compounds Degradation Phenylacetyl CoA Catabolom
CYRDAAT	Cob(I)yrinic acid a,c-diamide adenosyltransferase	atp_c + h_c + co1dam_c -> pppi_c + adcobdam_c	RPPX_RS15800 or RPPX_RS14460	0	999999	0	Cofactor and Prosthetic Group Biosynthesis Porphyrin and Chlorophyll Metabolism	2.5.1.17
CYRDAR	Cob(II)yrinic acid a,c-diamide reductase	nadh_c + 2 co2dam_c -> h_c + nad_c + 2 co1dam_c	RPPX_RS15810	0	999999	0	Cofactor and Prosthetic Group Biosynthesis Porphyrin and Chlorophyll Metabolism	2.5.1.17
CYSabcpp	L-cysteine uptake via ABC system (periplasm)	h2o_c + atp_c + cys__L_p -> adp_c + h_c + pi_c + cys__L_c	RPPX_RS08225 and RPPX_RS08215 and RPPX_RS08220	0	999999	0	Transport ABC system	3.6.3.21	R01290
CYSDabcpp	D-cysteine uptake via ABC system (periplasm)	h2o_c + atp_c + cys__D_p -> adp_c + h_c + pi_c + cys__D_c		0	999999	0	Transport ABC system	4.4.1.28 or 4.4.1.8 or 4.4.1.1	R00782
CYSDS	Cysteine Desulfhydrase	h2o_c + cys__L_c -> nh4_c + pyr_c + h2s_c	RPPX_RS15810	0	999999	0	Cysteine Metabolism	4.4.1.28 or 4.4.1.8 or 4.4.1.1	R00782
CYSDtex	D-cysteine transport via diffusion (extracellular to periplasm)	cys__D_e <=> cys__D_p		-999999	999999	0	Transport Outer Membrane
CYSS	Cysteine synthase	acser_c + h2s_c -> h_c + ac_c + cys__L_c	RPPX_RS02735 or RPPX_RS15715	0	999999	0	Cysteine Metabolism	2.5.1.47 or 2.5.1.65	R00897
CYSSADS	L-cysteine sulfinic acid desulfurase	2 h_c + 3sala_c -> ala__L_c + so2_c	RPPX_RS15360	0	999999	0	Sulfur Metabolism	4.1.1.12 or 4.4.1.1	R00863
CYStex	L-cysteine transport via diffusion (extracellular to periplasm)	cys__L_e <=> cys__L_p	RPPX_RS08225 and RPPX_RS08215 and RPPX_RS08220	-999999	999999	0	Transport Outer Membrane	3.6.3.21
CYSTGL	Cystathionine g lyase	h2o_c + cyst__L_c -> nh4_c + cys__L_c + 2obut_c	RPPX_RS02855 or RPPX_RS05885	0	999999	0	Methionine Metabolism	4.4.1.1	R01001
CYSTL	Cystathionine b-lyase	h2o_c + cyst__L_c -> nh4_c + pyr_c + hcys__L_c	RPPX_RS02855 or RPPX_RS05885	0	999999	0	Methionine Metabolism	4.4.1.8	R01286
CYStpp	L-cysteine export via facilitated transport	cys__L_c -> cys__L_p	RPPX_RS23855	0	999999	0	Transport Inner Membrane
CYSTRS	Cysteinyl-tRNA synthetase	atp_c + cys__L_c + trnacys_c -> amp_c + ppi_c + cystrna_c	RPPX_RS23695	0	999999	0	tRNA Charging	6.1.1.16 or 6.1.1.15	R03650
CYSTS	Cystathionine beta synthase	ser__L_c + hcys__L_c -> h2o_c + cyst__L_c	RPPX_RS05890	0	999999	0	Cysteine Metabolism	4.2.1.22	R01290
CYTBDpp	Cytochrome oxidase bd (ubiquinol-8: 2 protons) (periplasm)	2 h_c + 0.5 o2_c + q8h2_c -> h2o_c + 2 h_p + q8_c	RPPX_RS13800 and RPPX_RS13795	0	999999	0	Oxidative Phosphorylation
CYTBO3_4pp	Cytochrome oxidase bo3 (ubiquinol-8: 4 protons) (periplasm)	4 h_c + 0.5 o2_c + q8h2_c -> h2o_c + 4 h_p + q8_c	RPPX_RS05095 and RPPX_RS05090 and RPPX_RS05085 and RPPX_RS05080	0	999999	0	Oxidative Phosphorylation
CYTCAA3pp	Cytochrome c oxidase aa3 2 protons1 electron periplasm	2 h_c + 0.5 o2_c + 2 focytc_c -> h2o_c + 2 h_p + 2 ficytc_c	RPPX_RS08860 and RPPX_RS08855 and RPPX_RS08850 and RPPX_RS08845	0	999999	0	Oxidative Phosphorylation
CYTCBB3pp	Cytochrome c oxidase bb3 05 protons1 electron periplasm	h_c + 0.5 o2_c + 2 focytc_c -> h2o_c + h_p + 2 ficytc_c	RPPX_RS01370 and RPPX_RS01345 and RPPX_RS01375 and RPPX_RS01350 and RPPX_RS01380 and RPPX_RS01385	0	999999	0	Oxidative Phosphorylation
CYTDH	Cytidine hydrolase	h2o_c + cytd_c -> csn_c + rib__D_c	RPPX_RS19530	0	999999	0	Pyrimidine Metabolism	3.2.2.3 or 3.2.2.8	R02137
CYTK1	Cytidylate kinase (CMP)	atp_c + cmp_c <=> adp_c + cdp_c	RPPX_RS16305	-999999	999999	0	Pyrimidine Metabolism	2.7.4.25 or 2.7.4.14	R00512
CYTK2	Cytidylate kinase (dCMP)	atp_c + dcmp_c <=> adp_c + dcdp_c	RPPX_RS16305	-999999	999999	0	Pyrimidine Metabolism	2.7.4.13 or 2.7.4.14 or 2.7.4.25	R01665
D_LACt2pp	D-lactate transport via proton symport (periplasm)	h_p + lac__D_p <=> h_c + lac__D_c	RPPX_RS13320	-999999	999999	0	Transport Inner Membrane	2.2.1.7	R05636
D_LACtex	D-lactate transport via diffusion (extracellular to periplasm)	lac__D_e <=> lac__D_p	RPPX_RS13320	-999999	999999	0	Transport Outer Membrane
D2ONEtex	D2ONE transport via diffusion extracellular to periplasm	d2one_e <=> d2one_p	RPPX_RS10850	-999999	999999	0	Transport Outer Membrane	3.1.3.75	R06871
D2ONEtpp	D2ONE transport via diffusion periplasm	d2one_p <=> d2one_c		-999999	999999	0	Transport Inner Membrane
D3ONEtex	D3ONE transport via diffusion extracellular to periplasm	d3one_e <=> d3one_p		-999999	999999	0	Transport Outer Membrane
D3ONEtpp	D3ONE transport via diffusion periplasm	d3one_p <=> d3one_c		-999999	999999	0	Transport Inner Membrane
D4ONEtex	D4ONE transport via diffusion extracellular to periplasm	d4one_e <=> d4one_p		-999999	999999	0	Transport Outer Membrane
D4ONEtpp	D4ONE transport via diffusion periplasm	d4one_p <=> d4one_c		-999999	999999	0	Transport Inner Membrane
DAAD	D-Amino acid dehydrogenase	h2o_c + fad_c + ala__D_c -> nh4_c + pyr_c + fadh2_c	RPPX_RS10140	0	999999	0	Alternate Carbon and Nitrogen source D Amino acids Metabolism	1.4.99.1	R01665
DAAD11	D Amino acid dehydrogenase tyr D	h2o_c + fad_c + tyr__D_c -> nh4_c + 34hpp_c + fadh2_c	RPPX_RS10140 or RPPX_RS18585	0	999999	0	Alternate Carbon and Nitrogen source D Amino acids Metabolism	1.3.3.3	R03220
DAAD12	D Amino acid dehydrogenase val D	h2o_c + fad_c + val__D_c -> nh4_c + fadh2_c + 3mob_c	RPPX_RS10140 or RPPX_RS18585	0	999999	0	Alternate Carbon and Nitrogen source D Amino acids Metabolism
DAAD2	D Amino acid dehydrogenase arg D	h2o_c + fad_c + arg__D_c -> nh4_c + fadh2_c + 5g2oxpt_c	RPPX_RS10140 or RPPX_RS18585	0	999999	0	Alternate Carbon and Nitrogen source D Amino acids Metabolism
DAAD3	D Amino acid dehydrogenase leu D	h2o_c + fad_c + leu__D_c -> nh4_c + fadh2_c + 4mop_c	RPPX_RS10140 or RPPX_RS18585	0	999999	0	Alternate Carbon and Nitrogen source D Amino acids Metabolism
DAAD4	D Amino acid dehydrogenase D met	h2o_c + fad_c + met__D_c -> nh4_c + fadh2_c + 2kmb_c	RPPX_RS10140 or RPPX_RS18585	0	999999	0	Alternate Carbon and Nitrogen source D Amino acids Metabolism
DAAD5	D Amino acid dehydrogenase orn D	h2o_c + fad_c + orn__D_c -> 5a2opntn_c + nh4_c + fadh2_c	RPPX_RS10140 or RPPX_RS18585	0	999999	0	Alternate Carbon and Nitrogen source D Amino acids Metabolism
DAAD7	D Amino acid dehydrogenase pro D	fad_c + pro__D_c -> h_c + 1p2cbxl_c + fadh2_c	RPPX_RS10140 or RPPX_RS18585	0	999999	0	Alternate Carbon and Nitrogen source D Amino acids Metabolism
DAAD8	D Amino acid dehydrogenase ser D	h2o_c + fad_c + ser__D_c -> nh4_c + fadh2_c + hpyr_c	RPPX_RS10140	0	999999	0	Alternate Carbon and Nitrogen source D Amino acids Metabolism
DABAAT2	DABA aminotransferase	h_c + akg_c + 24dab_c <=> glu__L_c + aspsa_c	RPPX_RS01240	-999999	999999	0	Alternate Carbon and Nitrogen source Ectoine Metabolism
DADA	Deoxyadenosine deaminase	h2o_c + h_c + dad_2_c -> nh4_c + din_c	RPPX_RS06250	0	999999	0	Purine Metabolism	3.5.4.4	R02556
DADK	Deoxyadenylate kinase	atp_c + damp_c <=> adp_c + dadp_c	RPPX_RS15250	-999999	999999	0	Purine Metabolism	2.7.4.11 or 2.7.4.13 or 2.7.4.3	R01547
DAGK120	Diacylglycerol kinase (n-C12:0)	atp_c + 12dgr120_c -> adp_c + h_c + pa120_c	RPPX_RS15620	0	999999	0	Glycerophospholipid Metabolism	2.7.4.11 or 2.7.4.13 or 2.7.4.3	R01547
DAGK140	Diacylglycerol kinase (n-C14:0)	atp_c + 12dgr140_c -> adp_c + h_c + pa140_c	RPPX_RS15620	0	999999	0	Glycerophospholipid Metabolism
DAGK141	Diacylglycerol kinase (n-C14:1)	atp_c + 12dgr141_c -> adp_c + h_c + pa141_c	RPPX_RS15620	0	999999	0	Glycerophospholipid Metabolism
DAGK160	Diacylglycerol kinase (n-C16:0)	atp_c + 12dgr160_c -> adp_c + h_c + pa160_c	RPPX_RS15620 or RPPX_RS17960	0	999999	0	Glycerophospholipid Metabolism	2.7.1.107
DAGK161	Diacylglycerol kinase (n-C16:1)	atp_c + 12dgr161_c -> adp_c + h_c + pa161_c	RPPX_RS15620	0	999999	0	Glycerophospholipid Metabolism	2.7.1.107
DAGK180	Diacylglycerol kinase (n-C18:0)	atp_c + 12dgr180_c -> adp_c + h_c + pa180_c	RPPX_RS15620	0	999999	0	Glycerophospholipid Metabolism
DAGK181	Diacylglycerol kinase (n-C18:1)	atp_c + 12dgr181_c -> adp_c + h_c + pa181_c	RPPX_RS15620	0	999999	0	Glycerophospholipid Metabolism
DAGLIPA160ex	Diacyl sn glycerol lipase extracellular hexadecanoate	12dgr160_e + h2o_e -> h_e + 1ag160_e + hdca_e	RPPX_RS12450	0	999999	0	Fatty Acid Metabolism
DAGLIPA180ex	Diacyl sn glycerol lipase extracellular octadecanoate	12dgr180_e + h2o_e -> h_e + 1ag180_e + ocdca_e	RPPX_RS12450	0	999999	0	Fatty Acid Metabolism
DAGLIPA181d9ex	Diacyl sn glycerol lipase extracellular nC181d9	dag181d9_e + h2o_e -> h_e + 1ag181d9_e + ocdcea_e	RPPX_RS12450	0	999999	0	Fatty Acid Metabolism
DAGLIPA182d9d12ex	Diacyl sn glycerol lipase extracellular nC181d9d12	dag182d9d12_e + h2o_e -> h_e + 1ag182d9d12_e + lnlc_e	RPPX_RS12450	0	999999	0	Fatty Acid Metabolism
DALAabcpp	D-alanine transport via ABC peptide transporter	h2o_c + atp_c + ala__D_p -> adp_c + h_c + pi_c + ala__D_c	RPPX_RS12405 and RPPX_RS12400 and RPPX_RS12390 and RPPX_RS12385 and RPPX_RS12395	0	999999	0	Transport ABC system
DALAt2pp	D-alanine transport in via proton symport (periplasm)	h_p + ala__D_p -> h_c + ala__D_c	RPPX_RS12520	0	999999	0	Transport Inner Membrane
DALAtex	D-Alanine transport via diffusion (extracellular to periplasm)	ala__D_e <=> ala__D_p	RPPX_RS12520	-999999	999999	0	Transport Outer Membrane
DAPabcpp	M-diaminopimelic acid ABC transport (periplasm)	h2o_c + atp_c + 26dap__M_p -> adp_c + h_c + pi_c + 26dap__M_c	RPPX_RS10345	0	999999	0	Transport ABC system	5.1.1.7	R02735
DAPAT	Cadaverine aminotranferase	15dap_c + akg_c -> h2o_c + h_c + glu__L_c + pprdn_c		0	999999	0	Lysine Metabolism
DAPDC	Diaminopimelate decarboxylase	h_c + 26dap__M_c -> co2_c + lys__L_c	RPPX_RS10350 or RPPX_RS17725	0	999999	0	Lysine Metabolism	4.1.1.20	R00451
DAPE	Diaminopimelate epimerase	26dap_LL_c <=> 26dap__M_c	RPPX_RS10345	-999999	999999	0	Lysine Metabolism	5.1.1.7	R02735
DAPtex	1,5-Diaminopentane transport via diffusion (extracellular to periplasm)	15dap_e <=> 15dap_p		-999999	999999	0	Transport Outer Membrane
DARGabcpp	D arginine transport via ABC system periplasm	h2o_c + atp_c + arg__D_p -> adp_c + h_c + pi_c + arg__D_c		0	999999	0	Transport ABC system
DARGtex	D arginine transport via diffusion extracellular to periplasm	arg__D_e <=> arg__D_p		-999999	999999	0	Transport Outer Membrane
DASNabcpp	D asparagine transport via ABC system periplasm	h2o_c + atp_c + asn__D_p -> adp_c + h_c + pi_c + asn__D_c		0	999999	0	Transport ABC system
DASNtex	D asparagine transport via diffusion extracellular to periplasm	asn__D_e <=> asn__D_p		-999999	999999	0	Transport Outer Membrane
DASYN120	CDP-diacylglycerol synthetase (n-C12:0)	h_c + ctp_c + pa120_c -> ppi_c + cdpdddecg_c	RPPX_RS15420	0	999999	0	Glycerophospholipid Metabolism	2.7.7.41
DASYN140	CDP-diacylglycerol synthetase (n-C14:0)	h_c + ctp_c + pa140_c -> ppi_c + cdpdtdecg_c	RPPX_RS15420	0	999999	0	Glycerophospholipid Metabolism	2.7.7.41
DASYN141	CDP-diacylglycerol synthetase (n-C14:1)	h_c + ctp_c + pa141_c -> ppi_c + cdpdtdec7eg_c	RPPX_RS15420	0	999999	0	Glycerophospholipid Metabolism	2.7.7.41
DASYN160	CDP-diacylglycerol synthetase (n-C16:0)	h_c + ctp_c + pa160_c -> ppi_c + cdpdhdecg_c	RPPX_RS15420	0	999999	0	Glycerophospholipid Metabolism	2.7.7.41
DASYN161	CDP-diacylglycerol synthetase (n-C16:1)	h_c + ctp_c + pa161_c -> ppi_c + cdpdhdec9eg_c	RPPX_RS15420	0	999999	0	Glycerophospholipid Metabolism	2.7.7.41
DASYN180	CDP-diacylglycerol synthetase (n-C18:0)	h_c + ctp_c + pa180_c -> ppi_c + cdpdodecg_c	RPPX_RS15420	0	999999	0	Glycerophospholipid Metabolism	2.7.7.41
DASYN181	CDP-diacylglycerol synthetase (n-C18:1)	h_c + ctp_c + pa181_c -> ppi_c + cdpdodec11eg_c	RPPX_RS15420	0	999999	0	Glycerophospholipid Metabolism	2.7.7.41
DATPHs	DATP amine hydrolysis (spontaneous)	h2o_c + h_c + datp_c -> nh4_c + ditp_c	PP_s0001	0	999999	0	Pyrimidine Metabolism	2.7.7.41
DB4PS	3,4-Dihydroxy-2-butanone-4-phosphate synthase	ru5p__D_c -> h_c + for_c + db4p_c	RPPX_RS25650 or RPPX_RS06555 or RPPX_RS06620	0	999999	0	Cofactor and Prosthetic Group Biosynthesis Riboflavin Metabolism	4.1.99.12	R07281
DBTS	Dethiobiotin synthase	atp_c + co2_c + dann_c -> adp_c + 3 h_c + pi_c + dtbt_c	RPPX_RS07435	0	999999	0	Cofactor and Prosthetic Group Biosynthesis Biotin Biosynthesis	6.3.3.3	R03182
DCAtex	Decanoate transport via diffusion (extracellular to periplasm)	dca_e -> dca_p	RPPX_RS15880	0	999999	0	Transport Outer Membrane	6.3.3.3	R03182
DCTPD	DCTP deaminase	h2o_c + h_c + dctp_c -> nh4_c + dutp_c	RPPX_RS03625	0	999999	0	Pyrimidine Metabolism	3.5.4.13	R02325
DCTPD2	DCTP deaminase	h2o_c + h_c + ctp_c -> nh4_c + utp_c	RPPX_RS03625	0	999999	0	Pyrimidine Metabolism	3.5.4.13	R00568
DDCAtexi	Fatty acid (dodecanoate) transport via facilitated irreversible diffusion (extracellular to periplasm)	ddca_e -> ddca_p	RPPX_RS15880	0	999999	0	Transport Outer Membrane	3.5.4.13	R00568
DDGLK	2-dehydro-3-deoxygluconokinase	atp_c + 2ddglcn_c -> adp_c + h_c + 2ddg6p_c	RPPX_RS21410	0	999999	0	Alternate Carbon Ascorbate and Aldarate Metabolism	2.7.1.45 or 2.7.1.178	R01541
DDPA	3-deoxy-D-arabino-heptulosonate 7-phosphate synthetase	h2o_c + pep_c + e4p_c -> pi_c + 2dda7p_c	RPPX_RS22990 or RPPX_RS18835 or RPPX_RS16780	0	999999	0	Phenylalanine Tyrosine Tryptophan Biosynthesis	2.5.1.54	R01826
DESATPE160	PE160 desaturase pe C160 pe C161d9	2 h_c + 2 nadph_c + 2 o2_c + pe160_c -> 4 h2o_c + 2 nadp_c + pe161_c	RPPX_RS08265	0	999999	0	Fatty Acid Biosynthesis	2.5.1.54	R01826
DESATPG160	PG160 desaturase pg C160 pg C161d9	2 h_c + 2 nadph_c + 2 o2_c + pg160_c -> 4 h2o_c + 2 nadp_c + pg161_c	RPPX_RS08265	0	999999	0	Fatty Acid Biosynthesis
DGBUTNH	1 4 diguanidinobutane amidinohydrolase	h2o_c + dgudbutn_c -> agm_c + urea_c	RPPX_RS08265	0	999999	0	Alternate Carbon and Nitrogen source Amines and Polyamines Metabolism
DGK1	Deoxyguanylate kinase (dGMP:ATP)	atp_c + dgmp_c <=> adp_c + dgdp_c	RPPX_RS10020	-999999	999999	0	Purine Metabolism	2.7.4.13 or 2.7.4.12 or 2.7.4.8	R02090
DGTP8DETOX	8-oxo-dGTP diphosphohydrolase	h2o_c + 8oxdgtp_c -> h_c + ppi_c + 8oxdgmp_c	RPPX_RS14450	0	999999	0	Unassigned	3.6.1.55	R09832
DGUDBUTNabcpp	1 4 Diguanidinobutane transport via ABC system periplasm	h2o_c + atp_c + dgudbutn_p -> adp_c + h_c + pi_c + dgudbutn_c		0	999999	0	Transport ABC system
DGUDBUTNtex	1 4 Diguanidinobutane transport via diffusion extracellular to periplasm	dgudbutn_e <=> dgudbutn_p	( RPPX_RS22650 and RPPX_RS22645 and ( RPPX_RS22640 or RPPX_RS12175 )) or ( RPPX_RS12165 and RPPX_RS12170 )	-999999	999999	0	Transport Outer Membrane	1.14.12.10	R05621
DGUNC	Diguanylate cyclase	2 gtp_c -> 2 ppi_c + cdigmp_c	RPPX_RS06390 or RPPX_RS03385 or RPPX_RS14775 or RPPX_RS17825 or RPPX_RS23280	0	999999	0	Nucleotide Salvage Pathway	3.5.1.4	R03180
DHACOAH	2,3-dehydroadipyl-CoA hydratase	h2o_c + 23dhacoa_c <=> 3hadpcoa_c	RPPX_RS22160 or RPPX_RS27590	-999999	999999	0	Aromatic Compounds Degradation Phenylacetyl CoA Catabolom	4.2.1.17
DHAD1_copy1	Dihydroxy-acid dehydratase (2,3-dihydroxy-3-methylbutanoate)	23dhmb_c -> h2o_c + 3mob_c	RPPX_RS10865	0	999999	0	Valine Leucine and Isoleucine Metabolism	4.2.1.9	R04441
DHAD1_copy2	Dihydroxy-acid dehydratase (2,3-dihydroxy-3-methylbutanoate)	23dhmb_c -> h2o_c + 3mob_c	RPPX_RS10865	0	999999	0	Valine Leucine and Isoleucine Metabolism	4.2.1.9	R04441
DHAD2	Dihydroxy-acid dehydratase (2,3-dihydroxy-3-methylpentanoate)	23dhmp_c -> h2o_c + 3mop_c	RPPX_RS10865	0	999999	0	Valine Leucine and Isoleucine Metabolism	4.2.1.9	R05070
DHCURR	NADPH-dependent dihydrocurcumin reductase	h_c + nadph_c + dhcur_c -> nadp_c + thcur_c	RPPX_RS16545	0	999999	0	Alternate Carbon
DHDPRy	Dihydrodipicolinate reductase (NADPH)	h_c + nadph_c + 23dhdp_c -> nadp_c + thdp_c	RPPX_RS13370	0	999999	0	Lysine Metabolism	1.3.1.26	R05070
DHDPS	Dihydrodipicolinate synthase	pyr_c + aspsa_c -> 2 h2o_c + h_c + 23dhdp_c	RPPX_RS02995 or RPPX_RS24785	0	999999	0	Lysine Metabolism	1.3.1.26
DHFR	Dihydrofolate reductase	h_c + nadph_c + dhf_c <=> nadp_c + thf_c	RPPX_RS10840	-999999	999999	0	Cofactor and Prosthetic Group Biosynthesis Folate Biosynthesis	1.5.1.3	R00939
DHFS	Dihydrofolate synthase	atp_c + glu__L_c + dhpt_c -> adp_c + h_c + pi_c + dhf_c	RPPX_RS17225	0	999999	0	Cofactor and Prosthetic Group Biosynthesis Folate Biosynthesis	6.3.2.12 or 6.3.2.17	R02237
DHMPTR	Dihydromonapterin reductase	h_c + nadph_c + dhmpt_c -> nadp_c + thmnp_c	RPPX_RS13895	0	999999	0	Cofactor and Prosthetic Group Biosynthesis Folate Biosynthesis	6.3.2.12 or 6.3.2.17	R02237
DHMPTRx	Dihydromonapterin reductase	h_c + nadh_c + dhmpt_c -> nad_c + thmnp_c	RPPX_RS19370	0	999999	0	Unassigned
DHNPA_1	Dihydroneopterin aldolase	dhnpt_c -> 2ahhmp_c + gcald_c	RPPX_RS07305	0	999999	0	Cofactor and Prosthetic Group Biosynthesis Folate Biosynthesis
DHNPTE	Dihydroneopterin epimerase	dhnpt_c <=> dhmpt_c	RPPX_RS07305	-999999	999999	0	Cofactor and Prosthetic Group Biosynthesis Folate Biosynthesis
DHORD2	Dihydoorotic acid dehydrogenase (quinone8)	q8_c + dhor__S_c -> q8h2_c + orot_c	RPPX_RS17815	0	999999	0	Pyrimidine Metabolism
DHORDfum	Fumarate dependent DHORD	fum_c + dhor__S_c -> succ_c + orot_c	RPPX_RS17815	0	999999	0	Pyrimidine Metabolism	1.3.98.1	R01867
DHORTS	Dihydroorotase	h2o_c + dhor__S_c <=> h_c + cbasp_c	RPPX_RS03695	-999999	999999	0	Pyrimidine Metabolism	3.5.2.3	R01993
DHPM1	Dihydropyrimidinase (5,6-dihydrouracil)	h2o_c + 56dura_c -> h_c + cala_c	RPPX_RS00480	0	999999	0	Alternate Carbon and Nitrogen source Nucleotide Metabolism	3.5.2.2	R02269
DHPM2	Dihydropyrimidinase (dihydrothymine)	h2o_c + 56dthm_c -> h_c + 3uib_c	RPPX_RS00480	0	999999	0	Alternate Carbon and Nitrogen source Nucleotide Metabolism	3.5.2.2	R02269
DHPPDA2	Diaminohydroxyphosphoribosylaminopryrimidine deaminase (25drapp)	h2o_c + h_c + 25drapp_c -> nh4_c + 5apru_c	RPPX_RS06630	0	999999	0	Cofactor and Prosthetic Group Biosynthesis Riboflavin Metabolism	3.5.4.26	R03459
DHPS	Dihydropteroate synthase	2ahhmp_c + 4abz_c -> h2o_c + dhpt_c	RPPX_RS13410	0	999999	0	Cofactor and Prosthetic Group Biosynthesis Folate Biosynthesis	3.5.4.26	R03459
DHQS	3-dehydroquinate synthase	2dda7p_c -> pi_c + 3dhq_c	RPPX_RS11115	0	999999	0	Phenylalanine Tyrosine Tryptophan Biosynthesis	4.2.3.4	R03083
DHQTi	3-dehydroquinate dehydratase, irreversible	3dhq_c -> h2o_c + 3dhsk_c	RPPX_RS06405 or RPPX_RS19235 or RPPX_RS23210 or RPPX_RS11285	0	999999	0	Tyrosine, Tryptophan, and Phenylalanine Metabolism	4.2.1.10	R03084
DHQTi_copy1	3-dehydroquinate dehydratase, irreversible	3dhq_c <=> h2o_c + 3dhsk_c	RPPX_RS06405 or RPPX_RS19235 or RPPX_RS23210 or RPPX_RS11285	-999999	999999	0	Phenylalanine Tyrosine Tryptophan Biosynthesis	4.2.1.10	R03084
DHQTi_copy2	3-dehydroquinate dehydratase, irreversible	3dhq_c -> h2o_c + 3dhsk_c	RPPX_RS06405 or RPPX_RS19235 or RPPX_RS23210 or RPPX_RS11285	0	999999	0	Phenylalanine Tyrosine Tryptophan Biosynthesis	4.2.1.10	R03084
DHSKDH	Dehydroshikimate dehydratase	3dhsk_c -> h2o_c + 34dhbz_c	RPPX_RS20010	0	999999	0	Aromatic Compounds Degradation B Ketoadipate pathway	4.2.1.118	R01627
DKGLCNR3	2 5 diketo D gluconate reductase	h_c + nadph_c + 25dkglcn_c -> nadp_c + 2dhglcn_c	RPPX_RS19050	0	999999	0	Alternate Carbon Ascorbate and Aldarate Metabolism	4.2.1.118	R01627
DKMD2K	1 2 dihydroxy 3 keto 5 methylthiopentene dioxygenase 2 keto 4 methylthiobutyrate	o2_c + 12d3k5m_c -> for_c + 2kmb_c	RPPX_RS16625	0	999999	0	Amino acidand related molecules	1.3.99.2
DKMD3M	1 2 dihydroxy 3 keto 5 methylthiopentene dioxygenase 3 methylthiopropionate	o2_c + 12d3k5m_c -> for_c + co_c + 3mtp_c	RPPX_RS16625	0	999999	0	Amino acidand related molecules
DLASNR	Asparagine racemase	asn__L_c <=> asn__D_c	RPPX_RS25290	-999999	999999	0	Alternate Carbon and Nitrogen source D Amino acids Metabolism
DLCYSR	Cysteine racemase	cys__L_c <=> cys__D_c	RPPX_RS25290	-999999	999999	0	Alternate Carbon and Nitrogen source D Amino acids Metabolism
DLEUabcpp	D leucine transport via ABC system periplasm	h2o_c + atp_c + leu__D_p -> adp_c + h_c + pi_c + leu__D_c	RPPX_RS25290	0	999999	0	Transport ABC system
DLEUtex	D leucine transport via diffusion extracellular to periplasm	leu__D_e <=> leu__D_p		-999999	999999	0	Transport Outer Membrane
DLMETR	Methionine racemase	met__L_c <=> met__D_c	RPPX_RS25290	-999999	999999	0	Alternate Carbon and Nitrogen source D Amino acids Metabolism
DLYSabcpp	D lysine transport via ABC system periplasm	h2o_c + atp_c + lys__D_p -> adp_c + h_c + pi_c + lys__D_c	( RPPX_RS07905 and RPPX_RS07900 and RPPX_RS07895 and RPPX_RS07890 ) or ( RPPX_RS02305 and RPPX_RS02310 and RPPX_RS02315 and RPPX_RS02320 ) or ( RPPX_RS20410 and RPPX_RS20405 and RPPX_RS20400 and RPPX_RS20390 )	0	999999	0	Transport ABC system
DLYSAD	D Amino acid dehydrogenase	h2o_c + fad_c + lys__D_c -> nh4_c + fadh2_c + 6a2ohxnt_c	RPPX_RS20395 or RPPX_RS10140 or RPPX_RS18585 or RPPX_RS01690	0	999999	0	Lysine Metabolism
DLYSOXGAT	D Lysine2 oxoglutarate aminotransferase	akg_c + lys__D_c <=> 6a2ohxnt_c + glu__D_c	RPPX_RS20425	-999999	999999	0	Lysine Metabolism
DLYSPYRAT	D Lysinepyruvate aminotransferase	pyr_c + lys__D_c <=> ala__D_c + 6a2ohxnt_c	RPPX_RS20425	-999999	999999	0	Lysine Metabolism
DLYStex	D lysine transport via diffusion extracellular to periplasm	lys__D_e <=> lys__D_p	RPPX_RS03155	-999999	999999	0	Transport Outer Membrane
DM_5drib_c	Sink needed to allow 5'-deoxyribose to leave system	5drib_c ->	RPPX_RS08180	0	999999	0	Intracellular demand
DM_acgam_c	DM acgam	acgam_c ->		0	999999	0	Intracellular demand
DM_acmum6p_c	DM acmum6p c	acmum6p_c ->		0	999999	0	Intracellular demand
DM_amob_c	Sink needed to allow S-Adenosyl-4-methylthio-2-oxobutanoate to leave system	amob_c ->		0	999999	0	Intracellular demand
DM_C100aPHA_c	C100aPHA demand	C100aPHA_c ->		0	999999	0	Intracellular demand
DM_C100pPHA_c	C100pPHA demand	C100pPHA_c ->		0	999999	0	Intracellular demand
DM_C101PAH_c	C101PHA demand	C101PAH_c ->		0	999999	0	Intracellular demand
DM_C120aPHA_c	C120aPHA demand	C120aPHA_c ->		0	999999	0	Intracellular demand
DM_C121aPHA_c	C121aPHA demand	C121aPHA_c ->		0	999999	0	Intracellular demand
DM_C121d6PHA_c	C121d6PHA demand	C121d6PHA_c ->		0	999999	0	Intracellular demand
DM_C140aPHA_c	C140aPHA demand	C140aPHA_c ->		0	999999	0	Intracellular demand
DM_C141aPHA_c	C121d6PHA demand	C141aPHA_c ->		0	999999	0	Intracellular demand
DM_C141d5PHA_c	C141d5PHA demand	C141d5PHA_c ->		0	999999	0	Intracellular demand
DM_C142PHA_c	C142PHA demand	C142PHA_c ->		0	999999	0	Intracellular demand
DM_C40aPHA_c	C40aPHA demand	C40aPHA_c ->		0	999999	0	Intracellular demand
DM_C40atPHA_c	C40atPHA demand	C40atPHA_c ->		0	999999	0	Intracellular demand
DM_C40pPHA_c	C40pPHA demand	C40pPHA_c ->		0	999999	0	Intracellular demand
DM_C50aPHA_c	C50aPHA demand	C50aPHA_c ->		0	999999	0	Intracellular demand
DM_C50pPHA_c	C50pPHA demand	C50pPHA_c ->		0	999999	0	Intracellular demand
DM_C60aPHA_c	C60aPHA demand	C60aPHA_c ->		0	999999	0	Intracellular demand
DM_C60atPHA_c	C60atPHA demand	C60atPHA_c ->		0	999999	0	Intracellular demand
DM_C60pPHA_c	C60pPHA demand	C60pPHA_c ->		0	999999	0	Intracellular demand
DM_C70aPHA_c	C70aPHA demand	C70aPHA_c ->	RPPX_RS10020	0	999999	0	Intracellular demand	2.7.4.13 or 2.7.4.12 or 2.7.4.8	R02090
DM_C70pPHA_c	C70pPHA demand	C70pPHA_c ->		0	999999	0	Intracellular demand
DM_C80aPHA_c	C80aPHA demand	C80aPHA_c ->		0	999999	0	Intracellular demand
DM_C80pPHA_c	C80pPHA demand	C80pPHA_c ->		0	999999	0	Intracellular demand
DM_C90aPHA_c	C90aPHA demand	C90aPHA_c ->		0	999999	0	Intracellular demand
DM_C90pPHA_c	C90pPHA demand	C90pPHA_c ->		0	999999	0	Intracellular demand
DM_doxopa_c	DM doxopa	doxopa_c ->		0	999999	0	Intracellular demand
DM_ppi50_c	DM ppi50	ppi50_c ->		0	999999	0	Intracellular demand
DM_tripeptide_c	Tripeptide demand	tripeptide_c ->		0	999999	0	Intracellular demand
DMALRED	(S)-Malate:(acceptor) oxidoreductase	fad_c + mal__L_c -> fadh2_c + oaa_c	RPPX_RS05400 or RPPX_RS02930 or RPPX_RS23580	0	999999	0	TCA Cycle	1.1.5.4	R01257
DMATT	Dimethylallyltranstransferase	dmpp_c + ipdp_c -> ppi_c + grdp_c	RPPX_RS06565	0	999999	0	Cofactor and Prosthetic Group Biosynthesis Terpenoid backbone biosynthesis	2.5.1.1	R01658
DMGDH2	Dimethylglycine dehydrogenase	h2o_c + nad_c + dmgly_c <=> h_c + nadh_c + sarcs_c + fald_c	RPPX_RS07705 and RPPX_RS07700	-999999	999999	0	Alternate Carbon and Nitrogen source Amines and Polyamines Metabolism
DMGLYBabcpp	Glycine betaine transport via ABC system periplasm	h2o_c + atp_c + dmgly_p -> adp_c + h_c + pi_c + dmgly_c	RPPX_RS07815 and RPPX_RS07810 and RPPX_RS07805	0	999999	0	Transport ABC system
DMGLYtex	Dimethylglycine transport via diffusion extracellular to periplasm	dmgly_e <=> dmgly_p	RPPX_RS07815 and RPPX_RS07810 and RPPX_RS07805	-999999	999999	0	Transport Outer Membrane
DMPPS	1-hydroxy-2-methyl-2-(E)-butenyl 4-diphosphate reductase (dmpp)	h_c + nadh_c + h2mb4p_c -> h2o_c + nad_c + dmpp_c	RPPX_RS06145	0	999999	0	Cofactor and Prosthetic Group Biosynthesis Terpenoid backbone biosynthesis	1.17.1.2
DMQMT	3-Dimethylubiquinonol 3-methyltransferase	amet_c + 2omhmbl_c -> h_c + ahcys_c + q8h2_c	RPPX_RS16275	0	999999	0	Cofactor and Prosthetic Group Biosynthesis Ubiquinone biosynthesis	2.1.1.64
DMSO2abcpp	Dimethyl sulfone transport via ABC system periplasm	h2o_c + atp_c + dmso2_p -> adp_c + h_c + pi_c + dmso2_c	RPPX_RS08165 and RPPX_RS08150 and RPPX_RS08155	0	999999	0	Transport ABC system	2.1.1.64
DMSO2tex	Dimethyl sulfone transport via diffusion extracellular to periplasm	dmso2_e <=> dmso2_p	RPPX_RS08180	-999999	999999	0	Transport Outer Membrane
DNMPPA	Dihydroneopterin monophosphate dephosphorylase	h2o_c + dhpmp_c -> pi_c + dhnpt_c		0	999999	0	Cofactor and Prosthetic Group Biosynthesis Folate Biosynthesis	3.6.1 or 3.6.1.-	R04621
DNTAep	N N bis 3 5 dinitrotolyl amine extrusion pump	h_p + 35dnta_c -> h_c + 35dnta_e	RPPX_RS21220 and RPPX_RS21215 and RPPX_RS21210	0	999999	0	Xenobiotic tolerance	3.6.1 or 3.6.1.-	R04621
DNTPPA	Dihydroneopterin triphosphate pyrophosphatase	h2o_c + ahdt_c -> h_c + ppi_c + dhpmp_c	RPPX_RS21220 and RPPX_RS21215 and RPPX_RS21210	0	999999	0	Cofactor and Prosthetic Group Biosynthesis Folate Biosynthesis	3.6.1.67	R04638
DOPAtex	Dopamine transport via diffusion (extracellular to periplasm)	dopa_e <=> dopa_p		-999999	999999	0	Transport Outer Membrane	3.6.1.67	R04638
DOPAtpp	DOPA transport periplasm	dopa_p <=> dopa_c		-999999	999999	0	Transport Inner Membrane
DOPDH	Ketoglutarate semialdehyde dehydrogenase	h2o_c + nadp_c + 25dop_c <=> 2 h_c + nadph_c + akg_c	RPPX_RS20365 or RPPX_RS02910	-999999	999999	0	Alternate Carbon Ascorbate and Aldarate Metabolism
DORNabcpp	D Ornithine transport via ABC system periplasm	h2o_c + atp_c + orn__D_p -> adp_c + h_c + pi_c + orn__D_c	RPPX_RS07905 and RPPX_RS07900 and RPPX_RS07895 and RPPX_RS07890	0	999999	0	Transport ABC system
DORNtex	D ornithine transport via diffusion extracellular to periplasm	orn__D_e <=> orn__D_p	RPPX_RS07905 and RPPX_RS07900 and RPPX_RS07895 and RPPX_RS07890	-999999	999999	0	Transport Outer Membrane
DPCOAK	Dephospho-CoA kinase	atp_c + dpcoa_c -> adp_c + h_c + coa_c	RPPX_RS06000	0	999999	0	Cofactor and Prosthetic Group Biosynthesis Pantothenate and CoA Biosynthesis	2.7.1.24	R00130
DPHEt2rpp	D phenylalanine reversible transport via proton symport periplasm	h_p + phe__D_p <=> h_c + phe__D_c	RPPX_RS06000	-999999	999999	0	Transport Inner Membrane	2.7.1.24	R00130
DPHEtex	D phenylalanine transport via diffusion extracellular to periplasm	phe__D_e <=> phe__D_p		-999999	999999	0	Transport Outer Membrane
DPR	2-dehydropantoate 2-reductase	h_c + nadph_c + 2dhp_c -> nadp_c + pant__R_c	RPPX_RS23235 or RPPX_RS14470 or RPPX_RS18840	0	999999	0	Cofactor and Prosthetic Group Biosynthesis Pantothenate and CoA Biosynthesis	1.1.1.169	R02472
DPROabcpp	D proline transport via ABC system periplasm	h2o_c + atp_c + pro__D_p -> adp_c + h_c + pi_c + pro__D_c	RPPX_RS23235 or RPPX_RS14470 or RPPX_RS18840	0	999999	0	Transport ABC system	1.1.1.169	R02472
DPROtex	D proline transport via diffusion extracellular to periplasm	pro__D_e <=> pro__D_p		-999999	999999	0	Transport Outer Membrane
DSBAO1	DsbA protein reoxidation reaction (aerobic)	q8_c + dsbard_p -> q8h2_c + dsbaox_p	( RPPX_RS08735 and RPPX_RS08370 ) or ( RPPX_RS08735 and RPPX_RS05100 )	0	999999	0	Unassigned
DSBCGT	DsbC:glutathione thiotransferase	2 gthrd_p + dsbcox_p -> dsbcrd_p + gthox_p	RPPX_RS15055	0	999999	0	Unassigned
DSBDR	DsbD reductase	trdrd_c + dsbdox_c -> trdox_c + dsbdrd_c	( RPPX_RS06400 and RPPX_RS10410 ) or ( RPPX_RS06400 and RPPX_RS06650 ) or ( RPPX_RS06400 and RPPX_RS11160 ) or ( RPPX_RS01280 and RPPX_RS10410 ) or ( RPPX_RS01280 and RPPX_RS06650 ) or ( RPPX_RS01280 and RPPX_RS11160 )	0	999999	0	Unassigned
DSBGGT	DsbG:glutathione thiotransferase	2 gthrd_p + dsbgox_p -> dsbgrd_p + gthox_p	RPPX_RS01290	0	999999	0	Unassigned
DSERt2pp	D-serine transport in via proton symport (periplasm)	h_p + ser__D_p -> h_c + ser__D_c	RPPX_RS12520 or RPPX_RS24475	0	999999	0	Transport Inner Membrane
DSERtex	D-serine transport via diffusion (extracellular to periplasm)	ser__D_e <=> ser__D_p	RPPX_RS12520 or RPPX_RS24475	-999999	999999	0	Transport Outer Membrane
DTMPK	DTMP kinase	atp_c + dtmp_c <=> adp_c + dtdp_c	RPPX_RS17065	-999999	999999	0	Pyrimidine Metabolism	2.7.4.13 or 2.7.4.12 or 2.7.4.9	R02094
DTYRt2rpp	D tyrosine reversible transport via proton symport periplasm	h_p + tyr__D_p <=> h_c + tyr__D_c	RPPX_RS17065	-999999	999999	0	Transport Inner Membrane	2.7.4.13 or 2.7.4.12 or 2.7.4.9	R02094
DTYRtex	D tyrosine transport via diffusion extracellular to periplasm	tyr__D_e <=> tyr__D_p		-999999	999999	0	Transport Outer Membrane
DURAD	Dihydrouracil dehydrogenase (NADP)	nadp_c + 56dura_c <=> h_c + nadph_c + ura_c	RPPX_RS00490 and RPPX_RS00485	-999999	999999	0	Alternate Carbon and Nitrogen source Nucleotide Metabolism	1.3.1.2	R00978
DURAD2	Dihydrothymin dehydrogenase (NADP)	nadp_c + 56dthm_c <=> h_c + nadph_c + thym_c	RPPX_RS00490 and RPPX_RS00485	-999999	999999	0	Alternate Carbon and Nitrogen source Nucleotide Metabolism	1.3.1.2	R00978
DUTPDP	DUTP diphosphatase	h2o_c + dutp_c -> h_c + ppi_c + dump_c	RPPX_RS10060	0	999999	0	Pyrimidine Metabolism	3.6.1.- or 3.6.1.23 or 3.6.1.9	R02100
DVALabcpp	D valine transport via ABC system periplasm	h2o_c + atp_c + val__D_p -> adp_c + h_c + pi_c + val__D_c	RPPX_RS12405 and RPPX_RS12400 and RPPX_RS12390 and RPPX_RS12385 and RPPX_RS12395	0	999999	0	Transport ABC system	3.6.1.- or 3.6.1.23 or 3.6.1.9	R02100
DVALtex	D valine transport via diffusion extracellular to periplasm	val__D_e <=> val__D_p	RPPX_RS12405 and RPPX_RS12400 and RPPX_RS12390 and RPPX_RS12385 and RPPX_RS12395	-999999	999999	0	Transport Outer Membrane
DXPRIi	1-deoxy-D-xylulose reductoisomerase	h_c + nadph_c + dxyl5p_c -> nadp_c + 2me4p_c	RPPX_RS15425	0	999999	0	Cofactor and Prosthetic Group Biosynthesis Terpenoid backbone biosynthesis	1.1.1.267	R05688
DXPS	1-deoxy-D-xylulose 5-phosphate synthase	h_c + pyr_c + g3p_c -> co2_c + dxyl5p_c	RPPX_RS06570	0	999999	0	Cofactor and Prosthetic Group Biosynthesis Terpenoid backbone biosynthesis	2.2.1.7	R05636
E4PD	Erythrose 4-phosphate dehydrogenase	h2o_c + nad_c + e4p_c <=> 2 h_c + nadh_c + 4per_c	RPPX_RS11700	-999999	999999	0	Cofactor and Prosthetic Group Biosynthesis Vitamin B6 Metabolism	1.2.1.72	R01825
EAR100y	Enoyl-[acyl-carrier-protein] reductase (NADPH) (n-C10:0)	h_c + nadph_c + tdec2eACP_c -> nadp_c + dcaACP_c	RPPX_RS11700	0	999999	0	Fatty Acid Biosynthesis	2.3.1.86	R01825
EAR120y	Enoyl-[acyl-carrier-protein] reductase (NADPH) (n-C12:0)	h_c + nadph_c + tddec2eACP_c -> nadp_c + ddcaACP_c		0	999999	0	Fatty Acid Biosynthesis	2.3.1.86
EAR121x	Enoyl-[acyl-carrier-protein] reductase (NADH) (n-C12:1)	h_c + t3c5ddeceACP_c + nadh_c -> nad_c + cddec5eACP_c	RPPX_RS13875	0	999999	0	Fatty Acid Biosynthesis	1.3.1.9	R03665
EAR121y	Enoyl-[acyl-carrier-protein] reductase (NADPH) (n-C12:1)	h_c + nadph_c + t3c5ddeceACP_c -> nadp_c + cddec5eACP_c		0	999999	0	Fatty Acid Biosynthesis	1.3.1.10
EAR140y	Enoyl-[acyl-carrier-protein] reductase (NADPH) (n-C14:0)	h_c + nadph_c + tmrs2eACP_c -> nadp_c + myrsACP_c		0	999999	0	Fatty Acid Biosynthesis	2.3.1.86
EAR141y	Enoyl-[acyl-carrier-protein] reductase (NADPH) (n-C14:1)	h_c + nadph_c + t3c7mrseACP_c -> nadp_c + tdeACP_c		0	999999	0	Fatty Acid Biosynthesis	1.3.1.10
EAR160y	Enoyl-[acyl-carrier-protein] reductase (NADPH) (n-C16:0)	tpalm2eACP_c + h_c + nadph_c -> nadp_c + palmACP_c		0	999999	0	Fatty Acid Biosynthesis	1.3.1.10
EAR161y	Enoyl-[acyl-carrier-protein] reductase (NADPH) (n-C16:1)	h_c + nadph_c + t3c9palmeACP_c -> nadp_c + hdeACP_c		0	999999	0	Fatty Acid Biosynthesis	1.3.1.10
EAR180y	Enoyl-[acyl-carrier-protein] reductase (NADPH) (n-C18:0)	h_c + nadph_c + toctd2eACP_c -> nadp_c + ocdcaACP_c		0	999999	0	Fatty Acid Biosynthesis	1.3.1.10
EAR181y	Enoyl-[acyl-carrier-protein] reductase (NADPH) (n-C18:1)	h_c + nadph_c + t3c11vaceACP_c -> nadp_c + octeACP_c		0	999999	0	Fatty Acid Biosynthesis	1.3.1.10
EAR40y	Enoyl-[acyl-carrier-protein] reductase (NADPH) (n-C4:0)	h_c + nadph_c + but2eACP_c -> nadp_c + butACP_c		0	999999	0	Fatty Acid Biosynthesis	2.3.1.86
EAR60y	Enoyl-[acyl-carrier-protein] reductase (NADPH) (n-C6:0)	h_c + nadph_c + thex2eACP_c -> nadp_c + hexACP_c		0	999999	0	Fatty Acid Biosynthesis	2.3.1.86
EAR80y	Enoyl-[acyl-carrier-protein] reductase (NADPH) (n-C8:0)	h_c + nadph_c + toct2eACP_c -> nadp_c + ocACP_c		0	999999	0	Fatty Acid Biosynthesis	2.3.1.86
ECOAH1	3-hydroxyacyl-CoA dehydratase (3-hydroxybutanoyl-CoA)	3hbcoa_c <=> h2o_c + b2coa_c	RPPX_RS18425 or RPPX_RS18010	-999999	999999	0	Fatty Acid Metabolism	4.2.1.150 or 4.2.1.17 or 4.2.1.55	R03026
ECOAH12	3-hydroxyacyl-CoA dehydratase (3-hydroxyisobutyryl-CoA) (mitochondria)	h2o_c + 2mp2coa_c -> 3hibutcoa_c	RPPX_RS18425 or RPPX_RS18010	0	999999	0	Valine Leucine and Isoleucine Metabolism	4.2.1.17	R04224
ECOAH14	3 hydroxyacyl CoA dehydratase 3 hydroxyheptanoyl CoA	h2o_c + hp2coa_c <=> 3hhpcoa_c	RPPX_RS18010 or RPPX_RS18425	-999999	999999	0	Fatty Acid Metabolism	4.2.1.17	R04224
ECOAH15	3 hydroxyacyl CoA dehydratase 3 hydroxynonanoyl CoA	h2o_c + nona2coa_c <=> 3hnonacoa_c	RPPX_RS18425 or RPPX_RS18010	-999999	999999	0	Fatty Acid Metabolism
ECOAH16	3 hydroxyacyl CoA dehydratase 3 hydroxyphenyldecanoyl CoA	h2o_c + pdca2coa_c <=> 3hpdecacoa_c	RPPX_RS18010 or RPPX_RS18425	-999999	999999	0	Fatty Acid Metabolism
ECOAH17	3 hydroxyacyl CoA dehydratase 3 hydroxyphenylnonanoyl CoA	h2o_c + pnona2coa_c <=> 3hpnonacoa_c	RPPX_RS18425 or RPPX_RS18010	-999999	999999	0	Fatty Acid Metabolism
ECOAH18	3 hydroxyacyl CoA dehydratase 3 hydroxyphenyloctanoyl CoA	h2o_c + pocta2coa_c <=> 3hpoctacoa_c	RPPX_RS18425 or RPPX_RS18010	-999999	999999	0	Fatty Acid Metabolism
ECOAH19	3 hydroxyacyl CoA dehydratase 3 hydroxyphenylheptanoyl CoA	h2o_c + php2coa_c <=> 3hphpcoa_c	RPPX_RS18010 or RPPX_RS18425	-999999	999999	0	Fatty Acid Metabolism
ECOAH2	3-hydroxyacyl-CoA dehydratase (3-hydroxyhexanoyl-CoA)	3hhcoa_c <=> h2o_c + hx2coa_c	RPPX_RS18425 or RPPX_RS18010 or RPPX_RS17585 or RPPX_RS14785	-999999	999999	0	Fatty Acid Metabolism	4.2.1.17 or 4.2.1.74	R04749
ECOAH20	3 hydroxyacyl CoA dehydratase 3 hydroxyphenylhexanoyl CoA	h2o_c + phxa2coa_c <=> 3hphxacoa_c	RPPX_RS18425 or RPPX_RS18010	-999999	999999	0	Fatty Acid Metabolism
ECOAH21	3 hydroxyacyl CoA dehydratase 3 hydroxyphenylpentanoyl CoA	h2o_c + ppt2coa_c <=> 3hpptcoa_c	RPPX_RS18010 or RPPX_RS18425	-999999	999999	0	Fatty Acid Metabolism
ECOAH22	3 hydroxyacyl CoA dehydratase 3 hydroxyphenylbutyryl CoA	h2o_c + pb2coa_c <=> 3hpbcoa_c	RPPX_RS18425 or RPPX_RS18010	-999999	999999	0	Fatty Acid Metabolism
ECOAH23	3 hydroxyacyl CoA dehydratase 3 hydroxy 6 acetylthiohexanoyl CoA	h2o_c + 6ath2coa_c <=> 3h6athcoa_c	RPPX_RS18425 or RPPX_RS18010	-999999	999999	0	Fatty Acid Metabolism
ECOAH24	3 hydroxyacyl CoA dehydratase 3 hydroxy 4 acetylthiobutanoyl CoA	h2o_c + 4atb2coa_c <=> 3h4atbcoa_c	RPPX_RS18010 or RPPX_RS18425	-999999	999999	0	Fatty Acid Metabolism
ECOAH25	3 hydroxyacyl CoA dehydratase 3 hydroxy 11Z octadecenyl CoA	3hvacccoa_c <=> h2o_c + vacc2coa_c	RPPX_RS18010 or RPPX_RS18425	-999999	999999	0	Fatty Acid Metabolism
ECOAH26	3 hydroxyacyl CoA dehydratase 3 hydroxy 9Z hexadecenyl CoA	3hhdccoa_c <=> h2o_c + hd2coa_c	RPPX_RS18010 or RPPX_RS18425	-999999	999999	0	Fatty Acid Metabolism
ECOAH27	3 hydroxyacyl CoA dehydratase 3 hydroxy 7Z tetradecenyl CoA	3htdccoa_c <=> h2o_c + tde2coa_c	RPPX_RS18010 or RPPX_RS18425	-999999	999999	0	Fatty Acid Metabolism
ECOAH28	3 hydroxyacyl CoA dehydratase 3 hydroxy 5Z dodedecenyl CoA	3hddccoa_c <=> h2o_c + dde2coa_c	RPPX_RS18010 or RPPX_RS18425	-999999	999999	0	Fatty Acid Metabolism
ECOAH29	3 hydroxyacyl CoA dehydratase 3 hydroxy 9Z octadecenyl CoA	3hodecoa_c <=> h2o_c + ode2coa_c	RPPX_RS18010 or RPPX_RS18425	-999999	999999	0	Fatty Acid Metabolism
ECOAH3	3-hydroxyacyl-CoA dehydratase (3-hydroxyoctanoyl-CoA)	3hocoa_c <=> h2o_c + oc2coa_c	RPPX_RS18010 or RPPX_RS18425 or RPPX_RS17585 or RPPX_RS14785	-999999	999999	0	Fatty Acid Metabolism	4.2.1.17 or 4.2.1.74	R04746
ECOAH30	3 hydroxyacyl CoA dehydratase 3 hydroxy 7Z hexadecenyl CoA	3hhdd7coa_c <=> h2o_c + hdd7_2_coa_c	RPPX_RS18010 or RPPX_RS18425	-999999	999999	0	Fatty Acid Metabolism	4.2.1.17 or 4.2.1.74	R04746
ECOAH31	3 hydroxyacyl CoA dehydratase 3 hydroxy 5Z tetradecenyl CoA	3hdd5coa_c <=> h2o_c + tded5_2_coa_c	RPPX_RS18010 or RPPX_RS18425	-999999	999999	0	Fatty Acid Metabolism
ECOAH32	3 hydroxyacyl CoA dehydratase 3 hydroxy 6Z octadecenyl CoA	3hptslacoa_c <=> h2o_c + ptsla2coa_c	RPPX_RS18010 or RPPX_RS18425	-999999	999999	0	Fatty Acid Metabolism
ECOAH33	3 hydroxyacyl CoA dehydratase 3 hydroxy 4Z hexadecenyl CoA	3hhdd4coa_c <=> h2o_c + hdd4_2_coa_c	RPPX_RS18010 or RPPX_RS18425	-999999	999999	0	Fatty Acid Metabolism
ECOAH34	3 hydroxyacyl CoA dehydratase 3 hydroxy 9Z 12Z octadec dienyl CoA	3hlnlccoa_c <=> h2o_c + lnlc2coa_c	RPPX_RS18010 or RPPX_RS18425	-999999	999999	0	Fatty Acid Metabolism
ECOAH35	3 hydroxyacyl CoA dehydratase 3 hydroxy 7Z 10Z hexadec dienyl CoA	3hhd710coa_c <=> h2o_c + hd710_2_coa_c	RPPX_RS18010 or RPPX_RS18425	-999999	999999	0	Fatty Acid Metabolism
ECOAH36	3 hydroxyacyl CoA dehydratase 3 hydroxy 5Z 8Z tetradec dienyl CoA	3hhd58coa_c <=> h2o_c + td58_2_coa_c	RPPX_RS18010 or RPPX_RS18425	-999999	999999	0	Fatty Acid Metabolism
ECOAH37	3 hydroxyacyl CoA dehydratase 3 hydroxy 6Z dodedecenyl CoA	3hdd6coa_c <=> h2o_c + dd6_2_coa_c	RPPX_RS18010 or RPPX_RS18425	-999999	999999	0	Fatty Acid Metabolism
ECOAH38	3 hydroxyacyl CoA dehydratase 3 hydroxy 4Z decenyl CoA	3hdec4coa_c <=> h2o_c + dec4_2_coa_c	RPPX_RS18010 or RPPX_RS18425	-999999	999999	0	Fatty Acid Metabolism
ECOAH4	3-hydroxyacyl-CoA dehydratase (3-hydroxydecanoyl-CoA)	3hdcoa_c <=> h2o_c + dc2coa_c	RPPX_RS18010 or RPPX_RS18425 or RPPX_RS17585 or RPPX_RS14785	-999999	999999	0	Fatty Acid Metabolism	4.2.1.17 or 4.2.1.74	R04744
ECOAH5	3-hydroxyacyl-CoA dehydratase (3-hydroxydodecanoyl-CoA)	3hddcoa_c <=> h2o_c + dd2coa_c	RPPX_RS18425 or RPPX_RS18010 or RPPX_RS17585 or RPPX_RS14785	-999999	999999	0	Fatty Acid Metabolism	4.2.1.17 or 4.2.1.74	R04170
ECOAH6	3-hydroxyacyl-CoA dehydratase (3-hydroxytetradecanoyl-CoA)	3htdcoa_c <=> h2o_c + td2coa_c	RPPX_RS18425 or RPPX_RS18010 or RPPX_RS17585 or RPPX_RS14785	-999999	999999	0	Fatty Acid Metabolism	4.2.1.17 or 4.2.1.74	R04740
ECOAH7	3-hydroxyacyl-CoA dehydratase (3-hydroxyhexadecanoyl-CoA)	3hhdcoa_c <=> h2o_c + hdd2coa_c	RPPX_RS18425 or RPPX_RS18010 or RPPX_RS14785	-999999	999999	0	Fatty Acid Metabolism	4.2.1.17 or 4.2.1.74	R04738
ECOAH8	3-hydroxyacyl-CoA dehydratase (3-hydroxyoctadecanoyl-CoA)	3hodcoa_c <=> h2o_c + od2coa_c	RPPX_RS18010 or RPPX_RS18425	-999999	999999	0	Fatty Acid Metabolism	4.2.1.134 or 4.2.1.17	R04738
ECOAH9ir	2 Methylprop 2 enoyl CoA 2 Methylbut 2 enoyl CoA	h2o_c + 2mb2coa_c -> 3hmbcoa_c	RPPX_RS14785	0	999999	0	Valine Leucine and Isoleucine Metabolism	4.2.1.17	R04204
ECTOtex	L ectoine transport via diffusion extracellular to periplasm	ecto__L_e <=> ecto__L_p	RPPX_RS14785	-999999	999999	0	Transport Outer Membrane	4.2.1.17	R04204
EDA	2-dehydro-3-deoxy-phosphogluconate aldolase	2ddg6p_c -> pyr_c + g3p_c	RPPX_RS04005	0	999999	0	Glycolysis	4.1.2.14 or 4.1.2.55	R05605
EDD	6-phosphogluconate dehydratase	6pgc_c -> h2o_c + 2ddg6p_c	RPPX_RS04075	0	999999	0	Glycolysis	4.2.1.12	R02036
EDTXS1_kt	Endotoxin Synthesis lauroyl transferase	ddcaACP_c + kdo2lipid4_kt_c -> ACP_c + kdo2lipid4L_kt_c	RPPX_RS16105 or RPPX_RS09065	0	999999	0	Cell Envelope Biosynthesis Lipid A Biosynthesis	4.2.1.12	R02036
EDTXS2_kt	Endotoxin Synthesis myristoyl transferase	ddcaACP_c + kdo2lipid4L_kt_c -> ACP_c + lipa_kt_c	RPPX_RS09065 or RPPX_RS16105	0	999999	0	Cell Envelope Biosynthesis Lipid A Biosynthesis
EDTXS5_kt	Endotoxin Synthesis lauroyl transferase kdo independent	ddcaACP_c + lipidA_kt_c -> ACP_c + lipid4L_kt_c	RPPX_RS09065 or RPPX_RS16105	0	999999	0	Cell Envelope Biosynthesis Lipid A Biosynthesis
EDTXS6_kt	Endotoxin Synthesis myristoyl transferase 2 kdo independent	ddcaACP_c + lipid4L_kt_c -> ACP_c + lipa2_kt_c	RPPX_RS09065 or RPPX_RS16105	0	999999	0	Cell Envelope Biosynthesis Lipid A Biosynthesis
EGMEACPR	Enoylglutaryl-[ACP] methyl ester reductase	h_c + nadph_c + egmeACP_c -> nadp_c + gmeACP_c	RPPX_RS09065 or RPPX_RS16105	0	999999	0	Cofactor and Prosthetic Group Biosynthesis Biotin Biosynthesis	1.3.1.10	R10118
ELBB	glyoxalase	h2o_c + glyoxal_c -> h_c + glyclt_c	RPPX_RS10385	0	999999	0	Unassigned	1.14.11.33
ENO	Enolase	2pg_c <=> h2o_c + pep_c	RPPX_RS15495	-999999	999999	0	Gluconeogenesis	4.2.1.11	R00658
EPMEACPR	Enoylpimeloyl-[ACP] methyl ester reductase	h_c + nadph_c + epmeACP_c -> nadp_c + pmeACP_c	RPPX_RS15495	0	999999	0	Cofactor and Prosthetic Group Biosynthesis Biotin Biosynthesis	1.3.1.10	R10122
ETHAAL	Ethanolamine ammonia-lyase	etha_c -> nh4_c + acald_c	RPPX_RS06490 and RPPX_RS06495	0	999999	0	Alternate Carbon and Nitrogen source Amines and Polyamines Metabolism	4.3.1.7	R00749
ETHAt2pp	Ethanolamine transport in via proton symport	h_p + etha_p -> h_c + etha_c	RPPX_RS06485	0	999999	0	Transport Inner Membrane	4.3.1.7	R00749
ETHAtex	Ethanolamine transport via diffusion (extracellular)	etha_e <=> etha_p	RPPX_RS06485	-999999	999999	0	Transport Outer Membrane
ETHP	Ethanolamine phosphate phosphatase	h2o_c + ethamp_c -> pi_c + etha_c	RPPX_RS10850	0	999999	0	Glycerophospholipid Metabolism	3.1.3.75	R06870
ETHSO3abcpp	Ethanesulfonate transport via ABC system (periplasm)	h2o_c + atp_c + ethso3_p -> adp_c + h_c + pi_c + ethso3_c	RPPX_RS08165 and RPPX_RS08150 and RPPX_RS08155	0	999999	0	Transport ABC system
ETHSO3tex	Ethanesulfonate transport via diffusion (extracellular to periplasm)	ethso3_e <=> ethso3_p	RPPX_RS08180	-999999	999999	0	Transport Outer Membrane
ETOHtex	Ethanol transport via diffusion (extracellular to periplasm)	etoh_e <=> etoh_p	RPPX_RS08180	-999999	999999	0	Transport Outer Membrane
ETOHtrpp	Ethanol reversible transport via diffusion (periplasm)	etoh_p <=> etoh_c	PP_s0001	-999999	999999	0	Transport Inner Membrane
EX_12dgr160_e	1 2 Diacyl sn glycerol dihexadecanoyl n C160 exchange	12dgr160_e ->	PP_s0001	0	999999	0	Extracellular exchange
EX_12dgr180_e	1 2 Diacyl sn glycerol dioctadecanoyl n C180 exchange	12dgr180_e ->		0	999999	0	Extracellular exchange
EX_13dampp_e	Exchange of Trimethylenediaminium	13dampp_e ->		0	999999	0	Extracellular exchange
EX_15dap_e	1,5-Diaminopentane exchange	15dap_e ->		0	999999	0	Extracellular exchange
EX_1ag160_e	1 Acyl sn glycerol hexadecanoate exchange	1ag160_e ->		0	999999	0	Extracellular exchange
EX_1ag180_e	1 Acyl sn glycerol octadecanoate exchange	1ag180_e ->		0	999999	0	Extracellular exchange
EX_1ag181d9_e	1 Acyl sn glycerol nC181d9 exchange	1ag181d9_e ->		0	999999	0	Extracellular exchange
EX_1ag182d9d12_e	1 Acyl sn glycerol nC182d9d12 exchange	1ag182d9d12_e ->		0	999999	0	Extracellular exchange
EX_25dkglcn_e	2 5 diketo D gluconate exchange	25dkglcn_e ->		0	999999	0	Extracellular exchange
EX_26dap__M_e	Meso-2,6-Diaminoheptanedioate exchange	26dap__M_e ->		0	999999	0	Extracellular exchange
EX_2ameph_e	2-Aminoethylphosphonate exchange	2ameph_e ->	RPPX_RS11960	0	999999	0	Extracellular exchange	3.1.3.3	R00582
EX_2ddglcn_e	2-Dehydro-3-deoxy-D-gluconate exchange	2ddglcn_e ->		0	999999	0	Extracellular exchange
EX_2dhglcn_e	EX 2dhglcn LPAREN e RPAREN	2dhglcn_e ->		0	999999	0	Extracellular exchange
EX_2m35mdntha_e	N 2 methyl 3 5 dinitrophenyl 4 methyl 3 5 dinitroaniline exchange	2m35mdntha_e ->		0	999999	0	Extracellular exchange
EX_34dhbz_e	EX 34dhbz LPAREN e RPAREN	34dhbz_e ->		0	999999	0	Extracellular exchange
EX_34dhcinm_e	EX 34dhcinm LPAREN e RPAREN	34dhcinm_e ->		0	999999	0	Extracellular exchange
EX_34dhphe_e	3,4-Dihydroxy-L-phenylalanine exchange	34dhphe_e ->		0	999999	0	Extracellular exchange
EX_35dnta_e	N N bis 3 5 dinitrotolyl amine exchange	35dnta_e ->		0	999999	0	Extracellular exchange
EX_3h4atb_e	3 Hydroxy 4 acetylthiobutanoic acid exchange	3h4atb_e ->		0	999999	0	Extracellular exchange
EX_3mb_e	3-Methylbutanoic acid exchange	3mb_e ->		0	999999	0	Extracellular exchange
EX_3oxoadp_e	EX 3oxoadp LPAREN e RPAREN	3oxoadp_e ->	RPPX_RS18425 or RPPX_RS18010 or RPPX_RS17585 or RPPX_RS14785	0	999999	0	Extracellular exchange	4.2.1.17 or 4.2.1.74	R04749
EX_4abut_e	4-Aminobutanoate exchange	4abut_e ->		0	999999	0	Extracellular exchange
EX_4hbz_e	EX 4hbz LPAREN e RPAREN	4hbz_e ->		0	999999	0	Extracellular exchange
EX_4hpro_DC_e	Cis 4 Hydroxy D proline exchange	4hpro_DC_e ->		0	999999	0	Extracellular exchange
EX_4hpro_LT_e	Exchange reaction for hydroxy proline	4hpro_LT_e ->		0	999999	0	Extracellular exchange
EX_4hptn_e	4 Hydroxypentanoate exchange	4hptn_e ->	RPPX_RS10850	0	999999	0	Extracellular exchange	3.1.3.75	R06870
EX_4oxptn_e	4 Oxopentanoate exchange	4oxptn_e ->		0	999999	0	Extracellular exchange
EX_5aptn_e	5 Aminopentanoate exchange	5aptn_e ->		0	999999	0	Extracellular exchange
EX_5g2oxpt_e	Exchange of 5-Guanidino-2-Oxopentanoic Acid	5g2oxpt_e ->		0	999999	0	Extracellular exchange
EX_5mcsn_e	5 Methylcytosine exchange	5mcsn_e ->		0	999999	0	Extracellular exchange
EX_5oxpro_e	Exchange of 5-oxoprolinate	5oxpro_e ->		0	999999	0	Extracellular exchange
EX_6atha_e	6 acetylthiohexanoic acid exchange	6atha_e ->		0	999999	0	Extracellular exchange
EX_6hnac_e	6 Hydroxynicotinate exchange	6hnac_e ->		0	999999	0	Extracellular exchange
EX_ac_e	Acetate exchange	ac_e ->		0	999999	0	Extracellular exchange
EX_acald_e	Acetaldehyde exchange	acald_e ->		0	999999	0	Extracellular exchange
EX_acmtsoxin_e	N Acetylmethionine sulfoximine exchange	acmtsoxin_e <=>		-9999990	999999	0	Extracellular exchange
EX_acon_C_e	Cisaconitate exchange	acon_C_e ->		0	999999	0	Extracellular exchange
EX_acpptrn_e	N Acetylphosphinothricin exchange	acpptrn_e <=>		-9999990	999999	0	Extracellular exchange
EX_acser_e	O-Acetyl-L-serine exchange	acser_e ->		0	999999	0	Extracellular exchange
EX_actn__R_e	EX actn R LPAREN e RPAREN	actn__R_e ->		0	999999	0	Extracellular exchange
EX_ade_e	Adenine exchange	ade_e ->		0	999999	0	Extracellular exchange
EX_adn_e	Adenosine exchange	adn_e ->		0	999999	0	Extracellular exchange
EX_adocbl_e	Adenosylcobalamin exchange	adocbl_e ->		0	999999	0	Extracellular exchange
EX_AEP_e	AEP exchange	2ameph_e ->		0	999999	0	Extracellular exchange
EX_ag_e	Silver exchange	ag_e ->		0	999999	0	Extracellular exchange
EX_agm_e	Agmatine exchange	agm_e ->		0	999999	0	Extracellular exchange
EX_akg_e	2-Oxoglutarate exchange	akg_e ->		0	999999	0	Extracellular exchange
EX_ala__D_e	D-Alanine exchange	ala__D_e ->		0	999999	0	Extracellular exchange
EX_ala__L_e	L-Alanine exchange	ala__L_e ->		0	999999	0	Extracellular exchange
EX_ala_B_e	Beta-Alanine exchange	ala_B_e ->		0	999999	0	Extracellular exchange
EX_alaala_e	D-Alanyl-D-alanine exchange	alaala_e ->		0	999999	0	Extracellular exchange
EX_alagly_e	L-alanylglycine exchange	alagly_e ->	RPPX_RS17435	0	999999	0	Extracellular exchange
EX_alahis_e	L alaninylhistidine exchange	alahis_e ->		0	999999	0	Extracellular exchange
EX_alaleu_e	L alaninylleucine exchange	alaleu_e ->		0	999999	0	Extracellular exchange
EX_alathr_e	L alaninylthreonine exchange	alathr_e ->		0	999999	0	Extracellular exchange
EX_alatrp_e	L alaninyltryptophan exchange	alatrp_e ->		0	999999	0	Extracellular exchange
EX_algac__M_e	Alginate 5 units of D mannuronate completelly acetylated exchange	algac__M_e ->		0	999999	0	Extracellular exchange
EX_algac_MG_14_e	Alginate 1 units of acetylated D mannuronate and 4 units of L guluronate exchange	algac_MG_14_e ->		0	999999	0	Extracellular exchange
EX_algac_MG_23_e	Alginate 2 units of acetylated D mannuronate and 3 units of L guluronate exchange	algac_MG_23_e ->		0	999999	0	Extracellular exchange
EX_algac_MG_32_e	Alginate 3 units of acetylated D mannuronate and 2 units of L guluronate exchange	algac_MG_32_e ->		0	999999	0	Extracellular exchange
EX_algac_MG_41_e	Alginate 4 units of acetylated D mannuronate and one unit of L guluronate exchange	algac_MG_41_e ->		0	999999	0	Extracellular exchange
EX_alltn_e	Allantoin exchange	alltn_e ->		0	999999	0	Extracellular exchange
EX_apc_e	Ampicillin exchange	apc_e ->		0	999999	0	Extracellular exchange
EX_arbtn_e	Aerobactin minus Fe3 exchange	arbtn_e ->		0	999999	0	Extracellular exchange
EX_arbtn_fe3_e	Aerobactin exchange	arbtn_fe3_e ->		0	999999	0	Extracellular exchange
EX_arg__D_e	Exchange of D-Arginine	arg__D_e ->		0	999999	0	Extracellular exchange
EX_arg__L_e	L-Arginine exchange	arg__L_e ->		0	999999	0	Extracellular exchange
EX_asn__D_e	D Asparagine exchange	asn__D_e ->		0	999999	0	Extracellular exchange
EX_asn__L_e	L-Asparagine exchange	asn__L_e ->		0	999999	0	Extracellular exchange
EX_aso3_e	Arsenite exchange	aso3_e ->		0	999999	0	Extracellular exchange
EX_aso4_e	Arsenate exchange	aso4_e ->		0	999999	0	Extracellular exchange
EX_asp__L_e	L-Aspartate exchange	asp__L_e ->		0	999999	0	Extracellular exchange
EX_balaala_e	Beta alanyl L alanine exchange	balaala_e ->		0	999999	0	Extracellular exchange
EX_balabala_e	Beta alanyl beta alanine exchange	balabala_e ->		0	999999	0	Extracellular exchange
EX_balagly_e	Beta alanyl L glycine exchange	balagly_e ->		0	999999	0	Extracellular exchange
EX_balaleu_e	Beta alanyl L leucine exchange	balaleu_e ->		0	999999	0	Extracellular exchange
EX_balamd_e	Beta Alaninamide exchange	balamd_e ->		0	999999	0	Extracellular exchange
EX_bhb_e	(R)-3-Hydroxybutanoate transport via H+ symport	bhb_e ->		0	999999	0	Extracellular exchange
EX_biliverd_e	Exchange of Biliverdin	biliverd_e ->		0	999999	0	Extracellular exchange
EX_btn_e	Biotin exchange	btn_e ->		0	999999	0	Extracellular exchange
EX_but_e	Butyrate (n-C4:0) exchange	but_e ->	RPPX_RS21045 and RPPX_RS21050 and RPPX_RS21055 and RPPX_RS21060	0	999999	0	Extracellular exchange
EX_butso3_e	Butanesulfonate exchange	butso3_e ->		0	999999	0	Extracellular exchange
EX_ca2_e	Calcium exchange	ca2_e <=>		-10	999999	0	Extracellular exchange	3.6.3.8
EX_carn_e	Exchange reaction for carnosine	carn_e ->		0	999999	0	Extracellular exchange	3.6.3.8
EX_catechol_e	EX catechol LPAREN e RPAREN	catechol_e ->		0	999999	0	Extracellular exchange
EX_cbi_e	Cobinamide exchange	cbi_e ->		0	999999	0	Extracellular exchange
EX_cbl1_e	Cob(I)alamin exchange	cbl1_e ->		0	999999	0	Extracellular exchange
EX_cd2_e	Cadmium exchange	cd2_e ->		0	999999	0	Extracellular exchange
EX_cell4_e	Cellulose (n=4 repeating units) exchange	cell4_e ->		0	999999	0	Extracellular exchange
EX_cgly_e	Cys-Gly exchange	cgly_e ->		0	999999	0	Extracellular exchange
EX_chol_e	Choline exchange	chol_e ->		0	999999	0	Extracellular exchange
EX_chols_e	EX chols LPAREN e RPAREN	chols_e ->		0	999999	0	Extracellular exchange
EX_chor_e	Chorismate exchange	chor_e ->		0	999999	0	Extracellular exchange
EX_cinnm_e	Trans Cinnamate exchange	cinnm_e ->		0	999999	0	Extracellular exchange
EX_cit_e	Citrate exchange	cit_e ->		0	999999	0	Extracellular exchange
EX_cl_e	Chloride exchange	cl_e <=>		-10	999999	0	Extracellular exchange
EX_cm_e	Chloramphenicol exchange	cm_e ->		0	999999	0	Extracellular exchange
EX_cmcbtt_e	Carboxymycobactin T R8 carbon final carbon is carboxyl group exchange	cmcbtt_e ->		0	999999	0	Extracellular exchange
EX_co_e	EX co LPAREN e RPAREN	co_e ->		0	999999	0	Extracellular exchange
EX_co2_e	CO2 exchange	co2_e <=>		-100	999999	0	Extracellular exchange
EX_cobalt2_e	Co2+ exchange	cobalt2_e <=>		-10	999999	0	Extracellular exchange
EX_confrl_e	EX confrl LPAREN e RPAREN	confrl_e ->		0	999999	0	Extracellular exchange
EX_creat_e	Creatine exchange	creat_e ->		0	999999	0	Extracellular exchange
EX_crn_e	L-Carnitine exchange	crn_e ->		0	999999	0	Extracellular exchange
EX_cro2_e	Chromite exchange	cro2_e ->		0	999999	0	Extracellular exchange
EX_cro4_e	Chromate exchange	cro4_e ->		0	999999	0	Extracellular exchange
EX_crtn_e	Exchange of Creatinine	crtn_e ->		0	999999	0	Extracellular exchange
EX_csn_e	Cytosine exchange	csn_e ->		0	999999	0	Extracellular exchange
EX_cu_e	Cu+ exchange	cu_e ->		0	999999	0	Extracellular exchange
EX_cu2_e	Cu2+ exchange	cu2_e <=>		-10	999999	0	Extracellular exchange
EX_cyan_e	Hydrogen cyanide exchange	cyan_e ->		0	999999	0	Extracellular exchange
EX_cys__D_e	D-Cysteine exchange	cys__D_e ->		0	999999	0	Extracellular exchange
EX_cys__L_e	L-Cysteine exchange	cys__L_e ->		0	999999	0	Extracellular exchange
EX_d2one_e	2 Decanone exchange	d2one_e <=>		-9999990	999999	0	Extracellular exchange
EX_d3one_e	3 Decanone exchange	d3one_e <=>		-9999990	999999	0	Extracellular exchange
EX_d4one_e	4 Decanone exchange	d4one_e <=>		-9999990	999999	0	Extracellular exchange
EX_dag181d9_e	1 2 Diacyl sn glycerol nC181d9 exchange	dag181d9_e ->		0	999999	0	Extracellular exchange
EX_dag182d9d12_e	1 2 Diacyl sn glycerol nC182d9d12 exchange	dag182d9d12_e ->		0	999999	0	Extracellular exchange
EX_dca_e	Decanoate (n-C10:0) exchange	dca_e ->		0	999999	0	Extracellular exchange
EX_ddca_e	Dodecanoate (n-C12:0) exchange	ddca_e ->		0	999999	0	Extracellular exchange
EX_dgudbutn_e	1 4 Diguanidinobutane exchange	dgudbutn_e ->		0	999999	0	Extracellular exchange
EX_dmanur_e	Dimmer of D mannuronate exchange	dmanur_e ->		0	999999	0	Extracellular exchange
EX_dmgly_e	Exchange of N,N-Dimethylglycine	dmgly_e ->		0	999999	0	Extracellular exchange
EX_dmso2_e	Dimethyl sulfone exchange	dmso2_e ->		0	999999	0	Extracellular exchange
EX_dopa_e	Dopamine exchange	dopa_e ->		0	999999	0	Extracellular exchange
EX_ecto__L_e	L Ectoine exchange	ecto__L_e ->		0	999999	0	Extracellular exchange
EX_enter_e	Enterochelin exchange	enter_e ->		0	999999	0	Extracellular exchange
EX_etha_e	Ethanolamine exchange	etha_e ->		0	999999	0	Extracellular exchange
EX_ethso3_e	Ethanesulfonate exchange	ethso3_e ->		0	999999	0	Extracellular exchange
EX_etoh_e	Ethanol exchange	etoh_e ->		0	999999	0	Extracellular exchange
EX_fald_e	Formaldehyde exchange	fald_e ->		0	999999	0	Extracellular exchange
EX_fcmcbtt_e	Iron III chelated carboxymycobactin T R8 carbon final carbon is carboxyl group exchange	fcmcbtt_e ->		0	999999	0	Extracellular exchange
EX_fe2_e	Fe2+ exchange	fe2_e <=>		-10	999999	0	Extracellular exchange
EX_fe3_e	Fe3+ exchange	fe3_e ->		0	999999	0	Extracellular exchange
EX_fe3dcit_e	Fe(III)dicitrate exchange	fe3dcit_e ->		0	999999	0	Extracellular exchange
EX_fe3mcbtt_e	Iron III chelated mycobactin T exchange	fe3mcbtt_e ->		0	999999	0	Extracellular exchange
EX_fe3pyovd_e	Ferrypyoverdine exchange	fe3pyovd_e ->		0	999999	0	Extracellular exchange
EX_fe3pyovd_kt_e	Ferrypyoverdine P putida KT2440 specific exchange	fe3pyovd_kt_e ->		0	999999	0	Extracellular exchange
EX_fecrm_e	Ferrichrome exchange	fecrm_e ->		0	999999	0	Extracellular exchange
EX_fecrm_un_e	Ferrichrome minus Fe(III) exchange	fecrm_un_e ->		0	999999	0	Extracellular exchange
EX_feenter_e	Fe-enterobactin exchange	feenter_e ->		0	999999	0	Extracellular exchange
EX_feoxam_e	Ferroxamine exchange	feoxam_e ->		0	999999	0	Extracellular exchange
EX_feoxam_un_e	Ferroxamine minus Fe(3) exchange	feoxam_un_e ->		0	999999	0	Extracellular exchange
EX_fer_e	EX fer LPAREN e RPAREN	fer_e ->		0	999999	0	Extracellular exchange
EX_fru_e	D-Fructose exchange	fru_e ->		0	999999	0	Extracellular exchange
EX_fum_e	Fumarate exchange	fum_e ->		0	999999	0	Extracellular exchange
EX_g1p_e	D-Glucose 1-phosphate exchange	g1p_e ->		0	999999	0	Extracellular exchange
EX_g6p_e	D-Glucose 6-phosphate exchange	g6p_e ->		0	999999	0	Extracellular exchange
EX_ga_e	EX ga LPAREN e RPAREN	ga_e ->		0	999999	0	Extracellular exchange
EX_galct__D_e	D-Galactarate exchange	galct__D_e ->		0	999999	0	Extracellular exchange
EX_galur_e	D-Galacturonate exchange	galur_e ->		0	999999	0	Extracellular exchange
EX_glc__D_e	D-Glucose exchange	glc__D_e <=>		-6	999999	0	Extracellular exchange
EX_glcn_e	D-Gluconate exchange	glcn_e ->		0	999999	0	Extracellular exchange
EX_glcr_e	D-Glucarate exchange	glcr_e ->		0	999999	0	Extracellular exchange
EX_glcur_e	D-Glucuronate exchange	glcur_e ->		0	999999	0	Extracellular exchange
EX_gln__L_e	L-Glutamine exchange	gln__L_e ->		0	999999	0	Extracellular exchange
EX_glu__L_e	L-Glutamate exchange	glu__L_e ->		0	999999	0	Extracellular exchange
EX_glutar_e	Glutarate exchange	glutar_e ->		0	999999	0	Extracellular exchange
EX_glyald_e	D-Glyceraldehyde exchange	glyald_e ->		0	999999	0	Extracellular exchange
EX_glyb_e	Glycine betaine exchange	glyb_e ->		0	999999	0	Extracellular exchange
EX_glyc__R_e	(R)-Glycerate exchange	glyc__R_e ->		0	999999	0	Extracellular exchange
EX_glyc_e	Glycerol exchange	glyc_e ->		0	999999	0	Extracellular exchange
EX_glyclt_e	Glycolate exchange	glyclt_e ->		0	999999	0	Extracellular exchange
EX_glycol_e	Glycol exchange	glycol_e ->		0	999999	0	Extracellular exchange
EX_glygln_e	L glycinylglutamine exchange	glygln_e ->		0	999999	0	Extracellular exchange
EX_glyglu_e	L glycinylglutamate exchange	glyglu_e ->		0	999999	0	Extracellular exchange
EX_glygly_e	Exchange reaction for glycylglycine	glygly_e ->		0	999999	0	Extracellular exchange
EX_glymet_e	L Glycinylmethionine exchange	glymet_e ->		0	999999	0	Extracellular exchange
EX_glyphe_e	Exchange reaction for glycylphenylalaine	glyphe_e ->		0	999999	0	Extracellular exchange
EX_glyser_e	L glycinylserine exchange	glyser_e ->		0	999999	0	Extracellular exchange
EX_gua_e	Guanine exchange	gua_e ->		0	999999	0	Extracellular exchange
EX_gudac_e	Exchange of Guanidinoacetic Acid	gudac_e ->		0	999999	0	Extracellular exchange
EX_gudptn_e	Delta Guanidinovaleric acid exchange	gudptn_e ->		0	999999	0	Extracellular exchange
EX_h_e	H+ exchange	h_e <=>		-100	999999	0	Extracellular exchange
EX_h2o_e	H2O exchange	h2o_e <=>		-100	999999	0	Extracellular exchange
EX_h2o2_e	Hydrogen peroxide exchange	h2o2_e ->		0	999999	0	Extracellular exchange
EX_h2s_e	Hydrogen sulfide exchange	h2s_e ->		0	999999	0	Extracellular exchange
EX_hco3_e	EX hco3 LPAREN e RPAREN	hco3_e <=>		-10	999999	0	Extracellular exchange
EX_hcys__L_e	L-homocysteine exchange	hcys__L_e ->		0	999999	0	Extracellular exchange
EX_hdca_e	Hexadecanoate (n-C16:0) exchange	hdca_e ->		0	999999	0	Extracellular exchange
EX_hdcea_e	Hexadecenoate (n-C16:1) exchange	hdcea_e ->		0	999999	0	Extracellular exchange
EX_hg2_e	Hg2+ exchange	hg2_e ->		0	999999	0	Extracellular exchange
EX_hgentis_e	Exchange of Homogentisate	hgentis_e ->		0	999999	0	Extracellular exchange
EX_his__L_e	L-Histidine exchange	his__L_e ->		0	999999	0	Extracellular exchange
EX_hisgly_e	L histidinylglycine exchange	hisgly_e ->		0	999999	0	Extracellular exchange
EX_hishis_e	L histidinylhistidine exchange	hishis_e ->		0	999999	0	Extracellular exchange
EX_hpta_e	Heptanoate exchange	hpta_e ->		0	999999	0	Extracellular exchange
EX_hxa_e	Hexanoate (n-C6:0) exchange	hxa_e ->		0	999999	0	Extracellular exchange
EX_hxan_e	Hypoxanthine exchange	hxan_e ->		0	999999	0	Extracellular exchange
EX_icit_e	Isocitrate exchange	icit_e ->		0	999999	0	Extracellular exchange
EX_ile__L_e	L-Isoleucine exchange	ile__L_e ->		0	999999	0	Extracellular exchange
EX_ind3ac_e	EX ind3ac LPAREN e RPAREN	ind3ac_e ->		0	999999	0	Extracellular exchange
EX_indole_e	Indole exchange	indole_e ->		0	999999	0	Extracellular exchange
EX_ins_e	Inosine exchange	ins_e ->		0	999999	0	Extracellular exchange
EX_isetac_e	Isethionic acid exchange	isetac_e ->		0	999999	0	Extracellular exchange
EX_k_e	K+ exchange	k_e <=>		-10	999999	0	Extracellular exchange
EX_lac__D_e	D-lactate exchange	lac__D_e ->		0	999999	0	Extracellular exchange
EX_lac__L_e	L-Lactate exchange	lac__L_e ->		0	999999	0	Extracellular exchange
EX_LalaLglu_e	L-alanine-L-glutamate exchange	LalaLglu_e ->		0	999999	0	Extracellular exchange
EX_leu__D_e	D Leucine exchange	leu__D_e ->		0	999999	0	Extracellular exchange
EX_leu__L_e	L-Leucine exchange	leu__L_e ->		0	999999	0	Extracellular exchange
EX_leuleu_e	Exchange reaction for leucylleucine	leuleu_e ->		0	999999	0	Extracellular exchange
EX_lnlc_e	Linoleic acid (all cis C18:2) exchange	lnlc_e ->		0	999999	0	Extracellular exchange
EX_lpspput_e	Lipopolysacharide LPS from P putida KT2440 exchange	lpspput_e ->		0	999999	0	Extracellular exchange
EX_lys__D_e	D Lysine exchange	lys__D_e ->		0	999999	0	Extracellular exchange
EX_lys__L_e	L-Lysine exchange	lys__L_e ->		0	999999	0	Extracellular exchange
EX_m_xyl_e	EX m xyl LPAREN e RPAREN	m_xyl_e ->		0	999999	0	Extracellular exchange
EX_mal__L_e	L-Malate exchange	mal__L_e ->	RPPX_RS17595	0	999999	0	Extracellular exchange	1.1.1.103	R01465
EX_man_e	D-Mannose exchange	man_e ->		0	999999	0	Extracellular exchange
EX_manur_e	D Mannuronate exchange	manur_e ->		0	999999	0	Extracellular exchange
EX_mcbtt_e	Mycobactin T exchange	mcbtt_e ->		0	999999	0	Extracellular exchange
EX_meoh_e	Methanol exchange	meoh_e ->		0	999999	0	Extracellular exchange
EX_met__D_e	D-Methionine exchange	met__D_e ->		0	999999	0	Extracellular exchange
EX_mg2_e	Mg exchange	mg2_e <=>		-10	999999	0	Extracellular exchange
EX_mmet_e	S-Methyl-L-methionine exchange	mmet_e ->		0	999999	0	Extracellular exchange
EX_mn2_e	Mn2+ exchange	mn2_e <=>		-10	999999	0	Extracellular exchange
EX_mobd_e	Molybdate exchange	mobd_e <=>		-10	999999	0	Extracellular exchange
EX_mso3_e	Methanesulfonate exchange	mso3_e ->		0	999999	0	Extracellular exchange
EX_mtsoxin_e	Methionine sulfoximine exchange	mtsoxin_e <=>		-9999990	999999	0	Extracellular exchange
EX_n2one_e	2 Nonanone exchange	n2one_e <=>		-9999990	999999	0	Extracellular exchange
EX_na1_e	Sodium exchange	na1_e <=>		-10	999999	0	Extracellular exchange
EX_nac_e	Nicotinate exchange	nac_e ->		0	999999	0	Extracellular exchange
EX_Ncbmpts_e	N Carbamoylputrescine exchange	Ncbmpts_e ->		0	999999	0	Extracellular exchange
EX_nh4_e	Ammonia exchange	nh4_e <=>		-30	999999	0	Extracellular exchange
EX_ni2_e	Ni2+ exchange	ni2_e <=>		-10	999999	0	Extracellular exchange
EX_no_e	Nitric oxide exchange	no_e ->		0	999999	0	Extracellular exchange
EX_no2_e	Nitrite exchange	no2_e ->		0	999999	0	Extracellular exchange
EX_no3_e	Nitrate exchange	no3_e ->		0	999999	0	Extracellular exchange
EX_nona_e	Nonanoate exchange	nona_e ->		0	999999	0	Extracellular exchange
EX_o_xyl_e	O methyltoluene exchange	o_xyl_e ->		0	999999	0	Extracellular exchange
EX_o2_e	O2 exchange	o2_e <=>		-18.5	0	0	Extracellular exchange
EX_oaa_e	Oxaloacetate exchange	oaa_e ->		0	999999	0	Extracellular exchange	5.3.2.2
EX_ocdca_e	Octadecanoate (n-C18:0) exchange	ocdca_e ->		0	999999	0	Extracellular exchange	5.3.2.2
EX_ocdcea_e	Octadecenoate (n-C18:1) exchange	ocdcea_e ->		0	999999	0	Extracellular exchange
EX_octa_e	Octanoate (n-C8:0) exchange	octa_e ->		0	999999	0	Extracellular exchange
EX_octanol_e	octanol exchange	octanol_e ->	RPPX_RS23430 and RPPX_RS23435	0	999999	0	Extracellular exchange	4.2.1.84
EX_orn__D_e	Exchange of Ornithine	orn__D_e ->		0	999999	0	Extracellular exchange
EX_orn_e	Ornithine exchange	orn_e ->		0	999999	0	Extracellular exchange
EX_orot_e	Orotate exchange	orot_e ->		0	999999	0	Extracellular exchange
EX_p_xyl_e	EX p xyl LPAREN e RPAREN	p_xyl_e ->		0	999999	0	Extracellular exchange
EX_pac_e	Phenylacetic acid exchange	pac_e ->		0	999999	0	Extracellular exchange
EX_pacald_e	Phenylacetaldehyde exchange	pacald_e ->		0	999999	0	Extracellular exchange
EX_pb2_e	Pb2 exchange	pb2_e ->		0	999999	0	Extracellular exchange
EX_pea_e	Phenylethyl alcohol exchange	pea_e ->		0	999999	0	Extracellular exchange
EX_peamn_e	Phenethylamine exchange	peamn_e ->		0	999999	0	Extracellular exchange
EX_pentso3_e	EX pentso3 LPAREN e RPAREN	pentso3_e ->		0	999999	0	Extracellular exchange
EX_phe__D_e	D Phenylalanine exchange	phe__D_e ->		0	999999	0	Extracellular exchange
EX_phedca_e	10 Phenyldecanoic acid exchange	phedca_e ->		0	999999	0	Extracellular exchange
EX_phehpa_e	7 Phenylheptanoic acid exchange	phehpa_e ->		0	999999	0	Extracellular exchange
EX_phehxa_e	6 Phenylhexanoic acid exchange	phehxa_e ->		0	999999	0	Extracellular exchange
EX_pheme_e	Protoheme exchange	pheme_e ->		0	999999	0	Extracellular exchange
EX_phenona_e	9 Phenylnonanoic acid exchange	phenona_e ->		0	999999	0	Extracellular exchange
EX_pheocta_e	8 Phenyloctanoic acid exchange	pheocta_e ->		0	999999	0	Extracellular exchange
EX_phept_e	5 phenylvaleric acid exchange	phept_e ->		0	999999	0	Extracellular exchange
EX_phpyr_e	Exchange of Phenylpyruvate	phpyr_e ->		0	999999	0	Extracellular exchange
EX_pi_e	Phosphate exchange	pi_e <=>		-10	999999	0	Extracellular exchange
EX_pnto__R_e	(R)-Pantothenate exchange	pnto__R_e ->		0	999999	0	Extracellular exchange
EX_ppa_e	Propionate exchange	ppa_e ->		0	999999	0	Extracellular exchange
EX_ppi_e	Diphosphate exchange	ppi_e ->		0	999999	0	Extracellular exchange
EX_pppi_e	Inorganic triphosphate exchange	pppi_e ->	RPPX_RS20910	0	999999	0	Extracellular exchange	1.16.3.3
EX_pptrn_e	L Phosphinothricin exchange	pptrn_e <=>		-9999990	999999	0	Extracellular exchange
EX_prealg_MG_14_e	Beta 1 4 glycosidic 1 beta D mannuronic 4 L guluronic acid exchange	prealg_MG_14_e ->		0	999999	0	Extracellular exchange
EX_prealg_MG_23_e	Beta 1 4 glycosidic 2 beta D mannuronic 3 L guluronic acid exchange	prealg_MG_23_e ->		0	999999	0	Extracellular exchange
EX_prealg_MG_32_e	Beta 1 4 glycosidic 3 beta D mannuronic 2 L guluronic acid exchange	prealg_MG_32_e ->		0	999999	0	Extracellular exchange
EX_prealg_MG_41_e	Beta 1 4 glycosidic 4 beta D mannuronic 1 L guluronic acid exchange	prealg_MG_41_e ->		0	999999	0	Extracellular exchange
EX_prealginate_G_e	Prealginate KT2440 beta 1 4 linked copolymers of b L guluronic acid 5 units exchange	prealginate_G_e ->		0	999999	0	Extracellular exchange
EX_pro__D_e	D-Proline exchange	pro__D_e ->		0	999999	0	Extracellular exchange
EX_pro__L_e	L-Proline exchange	pro__L_e ->		0	999999	0	Extracellular exchange
EX_progly_e	L-Prolinylglycine exchange	progly_e ->		0	999999	0	Extracellular exchange
EX_pser__L_e	O-Phospho-L-serine exchange	pser__L_e ->		0	999999	0	Extracellular exchange
EX_pta_e	Pentanoate exchange	pta_e ->		0	999999	0	Extracellular exchange
EX_ptrc_e	Putrescine exchange	ptrc_e ->		0	999999	0	Extracellular exchange
EX_ptsla_e	Petroselaidic acid exchange	ptsla_e ->		0	999999	0	Extracellular exchange
EX_pydam_e	Pyridoxamine exchange	pydam_e ->		0	999999	0	Extracellular exchange
EX_pyovd_e	Pyoverdine exchange	pyovd_e ->		0	999999	0	Extracellular exchange
EX_pyovd_kt_e	Pyoverdine P putida specific exchange	pyovd_kt_e ->		0	999999	0	Extracellular exchange
EX_pyr_e	Pyruvate exchange	pyr_e ->		0	999999	0	Extracellular exchange
EX_quin_e	Quinate exchange	quin_e ->		0	999999	0	Extracellular exchange
EX_R_3h4atba_e	R 3 Hydroxy 4 acetylthiobutanoic acid exchange	R_3h4atba_e ->		0	999999	0	Extracellular exchange
EX_R_3h6atha_e	R 3 Hydroxy 6acetylthiohexanoic acid exchange	R_3h6atha_e ->		0	999999	0	Extracellular exchange
EX_R_3hcmrs7e_e	R 3 hydroxy cis myristol 7 en exchange	R_3hcmrs7e_e ->		0	999999	0	Extracellular exchange
EX_R_3hdcaa_e	R 3 hydroxydecanoic acid exchange	R_3hdcaa_e ->		0	999999	0	Extracellular exchange
EX_R_3hdd5ea_e	R 3 Hydroxydodecanoic 5 en acid exchange	R_3hdd5ea_e ->		0	999999	0	Extracellular exchange
EX_R_3hdd6e_e	R 3 Hydroxydodecanoic 6 en acid exchange	R_3hdd6e_e ->		0	999999	0	Extracellular exchange
EX_R_3hdda_e	R 3 Hydroxydodecanoic acid exchange	R_3hdda_e ->		0	999999	0	Extracellular exchange
EX_R_3hhdca_e	R 3 Hydroxyhexadecanoic acid exchange	R_3hhdca_e ->		0	999999	0	Extracellular exchange
EX_R_3hhpa_e	R 3 hydroxyheptanoic acid exchange	R_3hhpa_e ->		0	999999	0	Extracellular exchange
EX_R_3hhxa_e	R 3 hydroxyhexanoic acid exchange	R_3hhxa_e ->		0	999999	0	Extracellular exchange
EX_R_3hnonaa_e	R 3 hydroxynonanoic acid exchange	R_3hnonaa_e ->		0	999999	0	Extracellular exchange
EX_R_3hocta_e	R 3 hydroxyoctanoic acid exchange	R_3hocta_e ->		0	999999	0	Extracellular exchange
EX_R_3hpba_e	R 3 Hydroxyphenylbutanoic acid exchange	R_3hpba_e ->		0	999999	0	Extracellular exchange
EX_R_3hpdeca_e	R 3 Hydroxy 10 phenyldecanoic acid exchange	R_3hpdeca_e ->		0	999999	0	Extracellular exchange
EX_R_3hphpa_e	R 3 Hydroxy 7 phenylheptanoic acid exchange	R_3hphpa_e ->		0	999999	0	Extracellular exchange
EX_R_3hphxa_e	R 3 Hydroxy 6 phenylhexanoic acid exchange	R_3hphxa_e ->		0	999999	0	Extracellular exchange
EX_R_3hpnona_e	R 3 Hydroxy 9 phenylnonanoic acid exchange	R_3hpnona_e ->		0	999999	0	Extracellular exchange
EX_R_3hpocta_e	R 3 Hydroxy 8 phenyloctanoic acid exchange	R_3hpocta_e ->		0	999999	0	Extracellular exchange
EX_R_3hppta_e	R 3 Hydroxy 5 phenylpentanoic acic exchange	R_3hppta_e ->		0	999999	0	Extracellular exchange
EX_R_3hpt_e	R 3 Hydroxypentanoic acid exchange	R_3hpt_e ->		0	999999	0	Extracellular exchange
EX_R_3htd58e_e	R 3 hydroxy 5Z 8Z tetradecedienic acid exchange	R_3htd58e_e ->		0	999999	0	Extracellular exchange
EX_R_3htd5e_e	R 3 hydroxy 5Z tetradecenic acid exchange	R_3htd5e_e ->		0	999999	0	Extracellular exchange
EX_R_3httdca_e	R 3 Hydroxytetradecanoic acid exchange	R_3httdca_e ->		0	999999	0	Extracellular exchange
EX_R3hdec4e_e	R 3 Hydroxy 4Z decenic acid exchange	R3hdec4e_e ->		0	999999	0	Extracellular exchange
EX_rib__D_e	D-Ribose exchange	rib__D_e ->	RPPX_RS25110	0	999999	0	Extracellular exchange
EX_sbo3_e	Antimonite exchange	sbo3_e ->		0	999999	0	Extracellular exchange
EX_sel_e	Selenate exchange	sel_e <=>		-10	999999	0	Extracellular exchange
EX_ser__D_e	D-Serine exchange	ser__D_e ->		0	999999	0	Extracellular exchange
EX_ser__L_e	L-Serine exchange	ser__L_e ->		0	999999	0	Extracellular exchange
EX_sheme_e	Siroheme exchange	sheme_e ->		0	999999	0	Extracellular exchange
EX_skm_e	Shikimate exchange	skm_e ->		0	999999	0	Extracellular exchange
EX_so2_e	Sulfur dioxide exchange	so2_e ->		0	999999	0	Extracellular exchange
EX_so3_e	Sulfite exchange	so3_e ->		0	999999	0	Extracellular exchange
EX_so4_e	Sulfate exchange	so4_e <=>		-10	999999	0	Extracellular exchange
EX_spmd_e	Spermidine exchange	spmd_e ->		0	999999	0	Extracellular exchange
EX_styrene_e	styrene exchange	styrene_e ->	RPPX_RS27660	0	999999	0	Extracellular exchange	5.3.99.-	R10697
EX_succ_e	Succinate exchange	succ_e ->		0	999999	0	Extracellular exchange
EX_sulfac_e	Sulfoacetate exchange	sulfac_e ->		0	999999	0	Extracellular exchange
EX_T4hcinnm_e	EX T4hcinnm LPAREN e RPAREN	T4hcinnm_e ->		0	999999	0	Extracellular exchange
EX_tag160_e	Triacylglycerol hexadecanoate exchange	tag160_e ->		0	999999	0	Extracellular exchange
EX_tag180_e	Triacylglycerol octadecanoate exchange	tag180_e ->		0	999999	0	Extracellular exchange
EX_tag181d9_e	Triacylglycerol nC181d9 exchange	tag181d9_e ->		0	999999	0	Extracellular exchange
EX_tag182d9d12_e	Triacylglycerol nC182d9d12 exchange	tag182d9d12_e ->		0	999999	0	Extracellular exchange
EX_taur_e	Taurine exchange	taur_e ->		0	999999	0	Extracellular exchange
EX_tcb_e	Tricarballylate Exchange	tcb_e ->	RPPX_RS24170	0	999999	0	Extracellular exchange
EX_tcynt_e	Thiocyanate exchange	tcynt_e ->		0	999999	0	Extracellular exchange
EX_thym_e	Thymine exchange	thym_e ->		0	999999	0	Extracellular exchange
EX_tmanur_e	Trimmer of D mannuronate exchange	tmanur_e ->		0	999999	0	Extracellular exchange
EX_tnt_e	2 4 6 Trinitrotoluene exchange	tnt_e ->		0	999999	0	Extracellular exchange
EX_tol_e	EX tol LPAREN e RPAREN	tol_e ->		0	999999	0	Extracellular exchange
EX_trp__L_e	L-Tryptophan exchange	trp__L_e ->		0	999999	0	Extracellular exchange
EX_tsul_e	Thiosulfate exchange	tsul_e ->		0	999999	0	Extracellular exchange
EX_ttdca_e	Tetradecanoate (n-C14:0) exchange	ttdca_e ->		0	999999	0	Extracellular exchange
EX_ttdcea_e	Tetradecenoate (n-C14:1) exchange	ttdcea_e ->		0	999999	0	Extracellular exchange
EX_ttrcyc_e	Tetracycline exchange	ttrcyc_e ->		0	999999	0	Extracellular exchange
EX_tungs_e	Tungstate exchange	tungs_e <=>		-10	999999	0	Extracellular exchange
EX_tyr__D_e	D Tyrosine exchange	tyr__D_e ->		0	999999	0	Extracellular exchange
EX_tyr__L_e	L-Tyrosine exchange	tyr__L_e ->		0	999999	0	Extracellular exchange
EX_und2one_e	2 Undecanone exchange	und2one_e <=>		-9999990	999999	0	Extracellular exchange
EX_ura_e	Uracil exchange	ura_e ->		0	999999	0	Extracellular exchange
EX_urea_e	Urea exchange	urea_e ->		0	999999	0	Extracellular exchange
EX_vacc_e	Vaccenic acid exchange	vacc_e ->		0	999999	0	Extracellular exchange
EX_val__D_e	D Valine exchange	val__D_e ->		0	999999	0	Extracellular exchange
EX_val__L_e	L-Valine exchange	val__L_e ->		0	999999	0	Extracellular exchange
EX_vanln_e	EX vanln LPAREN e RPAREN	vanln_e ->		0	999999	0	Extracellular exchange
EX_vanlt_e	EX vanlt LPAREN e RPAREN	vanlt_e ->		0	999999	0	Extracellular exchange
EX_xan_e	Xanthine exchange	xan_e ->		0	999999	0	Extracellular exchange
EX_zn2_e	Zinc exchange	zn2_e <=>		-10	999999	0	Extracellular exchange
FA100ACPHi	Fatty-acyl-ACP hydrolase	h2o_c + dcaACP_c -> h_c + ACP_c + dca_c	RPPX_RS04505	0	999999	0	Fatty Acid Biosynthesis	3.1.2.21
FA120ACPHi	Fatty-acyl-ACP hydrolase	h2o_c + ddcaACP_c -> h_c + ACP_c + ddca_c	RPPX_RS04505	0	999999	0	Fatty Acid Biosynthesis	3.1.2.21
FA140ACPHi	Fatty-acyl-ACP hydrolase	h2o_c + myrsACP_c -> h_c + ACP_c + ttdca_c	RPPX_RS04505	0	999999	0	Fatty Acid Biosynthesis	3.1.2.14
FA141ACPHi	Fatty-acyl-ACP hydrolase	h2o_c + tdeACP_c -> h_c + ACP_c + ttdcea_c	RPPX_RS04505	0	999999	0	Fatty Acid Biosynthesis	3.1.2.14
FA160ACPHi	Fatty-acyl-ACP hydrolase	h2o_c + palmACP_c -> h_c + ACP_c + hdca_c	RPPX_RS04505	0	999999	0	Fatty Acid Biosynthesis	3.1.2.14
FA161ACPHi	Fatty-acyl-ACP hydrolase	h2o_c + hdeACP_c -> h_c + ACP_c + hdcea_c	RPPX_RS04505	0	999999	0	Fatty Acid Biosynthesis	3.1.2.14
FA80ACPHi	Fatty-acyl-ACP hydrolase	h2o_c + ocACP_c -> h_c + ACP_c + octa_c	RPPX_RS04505	0	999999	0	Fatty Acid Biosynthesis	3.1.2.21
FACOAE100	Fatty-acid-CoA thioesterase (decanoate)	h2o_c + dcacoa_c -> h_c + coa_c + dca_c	RPPX_RS12935	0	999999	0	Fatty Acid Metabolism	3.1.2.2
FACOAE120	Fatty-acid-CoA thioesterase (dodecanoate)	h2o_c + ddcacoa_c -> h_c + coa_c + ddca_c	RPPX_RS12935	0	999999	0	Fatty Acid Metabolism	3.1.2.2
FACOAE140	Fatty-acid-CoA thioesterase (tetradecanoate)	h2o_c + tdcoa_c -> h_c + coa_c + ttdca_c	RPPX_RS12935	0	999999	0	Fatty Acid Metabolism	3.1.2.2
FACOAE141	Fatty-acid-CoA thioesterase (tetradecenoate)	h2o_c + tdecoa_c -> h_c + coa_c + ttdcea_c	RPPX_RS12935	0	999999	0	Fatty Acid Metabolism	3.1.2.2
FACOAE160	Fatty-acid-CoA thioesterase (hexadecanoate)	h2o_c + pmtcoa_c -> h_c + coa_c + hdca_c	RPPX_RS07175 or RPPX_RS12935	0	999999	0	Fatty Acid Metabolism	3.1.2.22 or 3.1.2.2	R01274
FACOAE161	Fatty-acid-CoA thioesterase (hexadecenoate)	h2o_c + hdcoa_c -> h_c + coa_c + hdcea_c	RPPX_RS12935	0	999999	0	Fatty Acid Metabolism	3.1.2.22 or 3.1.2.2	R01274
FACOAE180	Fatty-acid-CoA thioesterase (octadecanoate)	h2o_c + stcoa_c -> h_c + coa_c + ocdca_c	RPPX_RS12935	0	999999	0	Fatty Acid Metabolism	3.1.2.2	R08174
FACOAE181	Fatty-acid-CoA thioesterase (octadecenoate)	h2o_c + odecoa_c -> h_c + coa_c + ocdcea_c	RPPX_RS12935	0	999999	0	Fatty Acid Metabolism	3.1.2.2	R08174
FACOAE1829Z12Z	Linoleoyl-CoA hydrolase (18:2(9Z,12Z))	h2o_c + lnlccoa_c -> h_c + coa_c + lnlc_c	RPPX_RS12935	0	999999	0	Fatty Acid Metabolism	3.1.2.2 or 3.1.2	R08177
FACOAE50	Fatty acid CoA thioesterase pentanoate	h2o_c + ptcoa_c -> h_c + coa_c + pta_c	RPPX_RS12935	0	999999	0	Fatty Acid Metabolism	3.1.2.2 or 3.1.2	R08177
FACOAE60	Fatty-acid-CoA thioesterase (hexanoate)	h2o_c + hxcoa_c -> h_c + coa_c + hxa_c	RPPX_RS12935	0	999999	0	Fatty Acid Metabolism
FACOAE70	Fatty acid CoA thioesterase heptanoate	h2o_c + hptcoa_c -> h_c + coa_c + hpta_c	RPPX_RS12935	0	999999	0	Fatty Acid Metabolism
FACOAE80	Fatty-acid-CoA thioesterase (octanoate)	h2o_c + occoa_c -> h_c + coa_c + octa_c	RPPX_RS12935	0	999999	0	Fatty Acid Metabolism
FACOAE90	Fatty acid CoA thioesterase nonanoate	h2o_c + nonacoa_c -> h_c + coa_c + nona_c	RPPX_RS12935	0	999999	0	Fatty Acid Metabolism
FACOAL_70_c	Acyl-CoA synthetase (7:0)	atp_c + coa_c + hpta_c -> amp_c + ppi_c + hptcoa_c	RPPX_RS02630 or RPPX_RS02635	0	999999	0	Fatty Acid Metabolism
FACOAL100t2pp	Fatty-acid-CoA ligase (decanoate transport via vectoral Co-A coupling)	atp_c + h_p + coa_c + dca_p -> h_c + dcacoa_c + amp_c + ppi_c	RPPX_RS02630 or RPPX_RS02635 or RPPX_RS18405	0	999999	0	Fatty Acid Metabolism
FACOAL120t2pp	Fatty-acid-CoA ligase (dodecanoate transport via vectoral Co-A coupling)	atp_c + h_p + coa_c + ddca_p -> h_c + ddcacoa_c + amp_c + ppi_c	RPPX_RS02630 or RPPX_RS02635 or RPPX_RS18405	0	999999	0	Fatty Acid Metabolism
FACOAL140	Fatty acid CoA ligase tetradecanoate	atp_c + coa_c + ttdca_c -> tdcoa_c + amp_c + ppi_c	RPPX_RS02630 or RPPX_RS02635	0	999999	0	Fatty Acid Metabolism
FACOAL140t2pp	Fatty-acid-CoA ligase (tetradecanoate transport via vectoral Co-A coupling)	atp_c + h_p + coa_c + ttdca_p -> h_c + tdcoa_c + amp_c + ppi_c	RPPX_RS02630 or RPPX_RS02635 or RPPX_RS18405	0	999999	0	Fatty Acid Metabolism
FACOAL141	Fatty acid CoA ligase tetradecenoate	atp_c + coa_c + ttdcea_c -> amp_c + ppi_c + tdecoa_c	RPPX_RS02630 or RPPX_RS02635	0	999999	0	Fatty Acid Metabolism	6.2.1.3
FACOAL141t2pp	Fatty-acid-CoA ligase (tetradecenoate transport via vectoral Co-A coupling)	atp_c + h_p + coa_c + ttdcea_p -> h_c + amp_c + ppi_c + tdecoa_c	RPPX_RS02630 or RPPX_RS02635 or RPPX_RS18405	0	999999	0	Fatty Acid Metabolism	6.2.1.3
FACOAL160	Fatty acid CoA ligase hexadecanoate	atp_c + coa_c + hdca_c -> pmtcoa_c + amp_c + ppi_c	RPPX_RS02630 or RPPX_RS02635	0	999999	0	Fatty Acid Metabolism	6.2.1.3	R01280
FACOAL160t2pp	Fatty-acid-CoA ligase (hexadecanoate transport via vectoral Co-A coupling)	atp_c + h_p + coa_c + hdca_p -> h_c + pmtcoa_c + amp_c + ppi_c	RPPX_RS02630 or RPPX_RS02635 or RPPX_RS18405	0	999999	0	Fatty Acid Metabolism	6.2.1.3	R01280
FACOAL161	Fatty acid CoA ligase hexadecenoate	atp_c + coa_c + hdcea_c -> amp_c + ppi_c + hdcoa_c	RPPX_RS02630 or RPPX_RS02635	0	999999	0	Fatty Acid Metabolism
FACOAL161t2pp	Fatty-acid-CoA ligase (hexadecenoate transport via vectoral Co-A coupling)	atp_c + h_p + coa_c + hdcea_p -> h_c + amp_c + ppi_c + hdcoa_c	RPPX_RS02630 or RPPX_RS02635 or RPPX_RS18405	0	999999	0	Fatty Acid Metabolism
FACOAL180	Fatty acid CoA ligase octadecanoate	atp_c + coa_c + ocdca_c -> stcoa_c + amp_c + ppi_c	RPPX_RS02630 or RPPX_RS02635	0	999999	0	Fatty Acid Metabolism	6.2.1.3
FACOAL180t2pp	Fatty-acid-CoA ligase (octadecanoate transport via vectoral Co-A coupling)	atp_c + h_p + coa_c + ocdca_p -> h_c + stcoa_c + amp_c + ppi_c	RPPX_RS02630 or RPPX_RS02635 or RPPX_RS18405	0	999999	0	Fatty Acid Metabolism	6.2.1.3
FACOAL181	Fatty acid CoA ligase octadecenoate	atp_c + coa_c + ocdcea_c -> amp_c + ppi_c + odecoa_c	RPPX_RS02630 or RPPX_RS02635	0	999999	0	Fatty Acid Metabolism
FACOAL1812	Fatty-acid--CoA ligase	atp_c + coa_c + vacc_c -> amp_c + ppi_c + vacccoa_c	RPPX_RS02630 or RPPX_RS02635	0	999999	0	Fatty Acid Metabolism
FACOAL181d11tpp	Fatty acid CoA ligase octadecenoate transport via vectoral Co A coupling	atp_c + h_p + coa_c + vacc_p -> h_c + amp_c + ppi_c + vacccoa_c	RPPX_RS02630 or RPPX_RS02635 or RPPX_RS18405	0	999999	0	Fatty Acid Metabolism
FACOAL181d6t2pp	Fatty acid CoA ligase petroselenic acid transport via vectoral Co A coupling	atp_c + h_p + coa_c + ptsla_p -> h_c + amp_c + ppi_c + ptslacoa_c	RPPX_RS02630 or RPPX_RS02635 or RPPX_RS18405	0	999999	0	Fatty Acid Metabolism
FACOAL181t2pp	Fatty-acid-CoA ligase (octadecenoate transport via vectoral Co-A coupling)	atp_c + h_p + coa_c + ocdcea_p -> h_c + amp_c + ppi_c + odecoa_c	RPPX_RS02630 or RPPX_RS02635 or RPPX_RS18405	0	999999	0	Fatty Acid Metabolism
FACOAL1821	Linoleic acid:CoA ligase (AMP-forming)	atp_c + coa_c + lnlc_c -> lnlccoa_c + amp_c + ppi_c	RPPX_RS02630 or RPPX_RS02635	0	999999	0	Fatty Acid Metabolism	6.2.1.3
FACOAL182t2pp	Fatty acid CoA ligase linoleic acid transport via vectoral Co A coupling	atp_c + h_p + coa_c + lnlc_p -> h_c + lnlccoa_c + amp_c + ppi_c	RPPX_RS02630 or RPPX_RS02635 or RPPX_RS18405	0	999999	0	Fatty Acid Metabolism	6.2.1.3
FACOAL50i	Fatty acid CoA ligase pentanoate	atp_c + coa_c + pta_c -> amp_c + ppi_c + ptcoa_c	RPPX_RS02630 or RPPX_RS02635	0	999999	0	Fatty Acid Metabolism
FACOAL50t2pp	Fatty-acid--CoA ligase (pentanoate / valerate transport via vectoral Co-A coupling)	atp_c + h_p + coa_c + pta_p -> h_c + amp_c + ppi_c + ptcoa_c	RPPX_RS18405 or RPPX_RS02630 or RPPX_RS02635	0	999999	0	Fatty Acid Metabolism
FACOAL60i	Fatty acid CoA ligase hexanoate	atp_c + coa_c + hxa_c -> amp_c + ppi_c + hxcoa_c	RPPX_RS02630 or RPPX_RS02635	0	999999	0	Fatty Acid Metabolism
FACOAL60t2pp	Fatty-acid-CoA ligase (hexanoate transport via vectoral Co-A coupling)	atp_c + h_p + coa_c + hxa_p -> h_c + amp_c + ppi_c + hxcoa_c	RPPX_RS02630 or RPPX_RS02635 or RPPX_RS18405	0	999999	0	Fatty Acid Metabolism
FACOAL70t2pp	Fatty acid CoA ligase heptanoate transport via vectoral Co A coupling	atp_c + h_p + coa_c + hpta_p -> h_c + amp_c + ppi_c + hptcoa_c	RPPX_RS18405 or RPPX_RS02630 or RPPX_RS02635	0	999999	0	Fatty Acid Metabolism
FACOAL80	Fatty-acid--CoA ligase (octanoate)	atp_c + coa_c + octa_c -> occoa_c + amp_c + ppi_c	RPPX_RS02630 or RPPX_RS02635	0	999999	0	Fatty Acid Metabolism	6.2.1.3
FACOAL80t2pp	Fatty-acid-CoA ligase (octanoate transport via vectoral Co-A coupling)	atp_c + h_p + coa_c + octa_p -> h_c + occoa_c + amp_c + ppi_c	RPPX_RS02630 or RPPX_RS02635 or RPPX_RS18405 or RPPX_RS05335	0	999999	0	Fatty Acid Metabolism	6.2.1.3
FACOAL90i	Fatty acid CoA ligase nonanoic acid	atp_c + coa_c + nona_c -> amp_c + ppi_c + nonacoa_c	RPPX_RS02630 or RPPX_RS02635	0	999999	0	Fatty Acid Metabolism
FACOAL90t2pp	Fatty acid CoA ligase nonanoic acid transport via vectoral Co A coupling	atp_c + h_p + coa_c + nona_p -> h_c + amp_c + ppi_c + nonacoa_c	RPPX_RS18405 or RPPX_RS02630 or RPPX_RS02635	0	999999	0	Fatty Acid Metabolism
FACOALP100t2pp	Fatty acid CoA ligase Phenyl decanoate transport via vectoral Co A coupling	atp_c + h_p + coa_c + phedca_p -> h_c + amp_c + ppi_c + pdcacoa_c	RPPX_RS02630 or RPPX_RS02635 or RPPX_RS18405	0	999999	0	Fatty Acid Metabolism
FACOALP50t2pp	Fatty acid CoA ligase Phenyl pentanoate transport via vectoral Co A coupling	atp_c + h_p + coa_c + phept_p -> h_c + amp_c + ppi_c + pptcoa_c	RPPX_RS02630 or RPPX_RS02635 or RPPX_RS18405	0	999999	0	Fatty Acid Metabolism
FACOALP60t2pp	Fatty acid CoA ligase Phenyl hexanoate transport via vectoral Co A coupling	atp_c + h_p + coa_c + phehxa_p -> h_c + amp_c + ppi_c + phxacoa_c	RPPX_RS02630 or RPPX_RS02635 or RPPX_RS18405	0	999999	0	Fatty Acid Metabolism
FACOALP70t2pp	Fatty acid CoA ligase Phenyl heptanoate transport via vectoral Co A coupling	atp_c + h_p + coa_c + phehpa_p -> h_c + amp_c + ppi_c + phpcoa_c	RPPX_RS02630 or RPPX_RS02635 or RPPX_RS18405	0	999999	0	Fatty Acid Metabolism
FACOALP80t2pp	Fatty acid CoA ligase Phenyl octanoate transport via vectoral Co A coupling	atp_c + h_p + coa_c + pheocta_p -> h_c + amp_c + ppi_c + poctacoa_c	RPPX_RS02630 or RPPX_RS02635 or RPPX_RS18405	0	999999	0	Fatty Acid Metabolism
FACOALP90t2pp	Fatty acid CoA ligase Phenyl nonanoate transport via vectoral Co A coupling	atp_c + h_p + coa_c + phenona_p -> h_c + amp_c + ppi_c + pnonacoa_c	RPPX_RS02630 or RPPX_RS02635 or RPPX_RS18405	0	999999	0	Fatty Acid Metabolism
FACOALT60t2pp	Fatty acid CoA ligase 6 acetylthiohexanoate transport via vectoral Co A coupling	atp_c + h_p + coa_c + 6atha_p -> h_c + amp_c + ppi_c + 6athcoa_c	RPPX_RS02630 or RPPX_RS02635 or RPPX_RS18405	0	999999	0	Fatty Acid Metabolism
FALDep	Formaldehyde extrusion pump	h_p + fald_c -> h_c + fald_e	RPPX_RS21220 and RPPX_RS21215 and RPPX_RS21210	0	999999	0	Transport solvent extrusion
FALDH2	Formaldehyde dehydrogenase	nad_c + hmgth_c <=> h_c + nadh_c + Sfglutth_c	RPPX_RS15515	-999999	999999	0	Formaldehyde Metabolism	1.1.1.284 or 1.1.1	R06983
FALDM	Formaldehyde dismutase	h2o_c + 2 fald_c <=> h_c + for_c + meoh_c	RPPX_RS07640	-999999	999999	0	Formaldehyde Metabolism	1.1.1.284 or 1.1.1	R06983
FALDtex	Formaldehyde transport via diffusion (extracellular to periplasm)	fald_e <=> fald_p	RPPX_RS21220 and RPPX_RS21215 and RPPX_RS21210	-999999	999999	0	Transport Outer Membrane
FALDtpp	Formaldehyde transport via diffusion (periplasm)	fald_p <=> fald_c		-999999	999999	0	Transport Inner Membrane
FALDtpp2	Formaldehyde extrusion pp	h_p + fald_c -> h_c + fald_p	RPPX_RS24695	0	999999	0	Transport solvent extrusion
FALGTHLs	Formaldehyde glutathione ligase (spontaneous)	fald_c + gthrd_c <=> hmgth_c	PP_s0001	-999999	999999	0	Formaldehyde Metabolism	4.4.1.22	R06982
FBA	Fructose-bisphosphate aldolase	fdp_c <=> g3p_c + dhap_c	RPPX_RS11720	-999999	999999	0	Glycolysis	4.1.2.13	R01068
FBACabcpp	Ferribactin ABC system cytoplasm to periplasm	h2o_c + atp_c + fbac_kt_c -> adp_c + h_c + pi_c + fbac_kt_p	RPPX_RS01205	0	999999	0	Transport Inner Membrane
FBACS	Ferribactin synthase P putida specific	orn_c + gly_c + ser__L_c + asp__L_c + 3hasp__L_c + 24dab_c + n5horn_c -> 6 h2o_c + fbac_kt_c	RPPX_RS01220 and RPPX_RS01310 and RPPX_RS01230 and RPPX_RS01225	0	999999	0	Iron uptake and metabolism	4.1.2.13	R01068
FBP	Fructose-bisphosphatase	h2o_c + fdp_c -> pi_c + f6p_c	RPPX_RS11320	0	999999	0	Glycolysis	3.1.3.11
FCLT	Ferrochelatase	fe2_c + ppp9_c -> 2 h_c + pheme_c	RPPX_RS05435	0	999999	0	Cofactor and Prosthetic Group Biosynthesis Porphyrin and Chlorophyll Metabolism	4.99.1.1	R00310
FCOAHA	Enoyl coa hydratasealdolase	h2o_c + ferulcoa_c -> accoa_c + vanln_c	RPPX_RS21510	0	999999	0	Aromatic Compounds Degradation B Ketoadipate pathway	4.1.2.41	R00310
FDH	Formate dehydrogenase	nad_c + for_c -> co2_c + nadh_c	( RPPX_RS18255 and RPPX_RS18260 and RPPX_RS18265 and RPPX_RS18270 ) or ( RPPX_RS06775 and RPPX_RS06770 and RPPX_RS06765 and RPPX_RS06760 )	0	999999	0	Formaldehyde Metabolism	1.2.1.2	R00519
FDMO	FMNH2-dependent monooxygenase	o2_c + fmnh2_c + isetac_c -> h2o_c + h_c + so3_c + fmn_c + gcald_c	RPPX_RS08160	0	999999	0	Sulfur Metabolism	1.14.14.5	R00519
FDMO2	FMNH2-dependent monooxygenase (methanesulfonate)	o2_c + fmnh2_c + mso3_c -> h2o_c + h_c + so3_c + fmn_c + fald_c	RPPX_RS08160	0	999999	0	Sulfur Metabolism	1.14.14.ah or 1.14.14.34 or 1.14.14.5	R10206
FDMO3	FMNH2-dependent monooxygenase (ethanesulfonate)	o2_c + fmnh2_c + ethso3_c -> h2o_c + h_c + so3_c + fmn_c + acald_c	RPPX_RS08160	0	999999	0	Sulfur Metabolism	1.14.14.ah or 1.14.14.34 or 1.14.14.5	R10206
FDMO4	FMNH2-dependent monooxygenase (butanesulfonate)	o2_c + fmnh2_c + butso3_c -> h2o_c + h_c + so3_c + fmn_c + btal_c	RPPX_RS08160	0	999999	0	Sulfur Metabolism	1.14.14.5
FDMO5	FMNH2 dependent monooxygenase pentanesulfonate	o2_c + fmnh2_c + pentso3_c -> h2o_c + h_c + so3_c + fmn_c + ptal_c	RPPX_RS08160	0	999999	0	Sulfur Metabolism	1.14.14.5
FDMO6	FMNH2-dependent monooxygenase (sulfoacetate)	o2_c + fmnh2_c + sulfac_c -> h2o_c + h_c + so3_c + fmn_c + glx_c	RPPX_RS08160	0	999999	0	Sulfur Metabolism
FDMOtau	FMNH2 dependent monooxygenase	o2_c + fmnh2_c + taur_c -> h2o_c + h_c + so3_c + fmn_c + aacald_c	RPPX_RS08160	0	999999	0	Sulfur Metabolism
FE2t3pp	Iron (Fe+2) transport out via proton antiport (periplasm)	h_p + fe2_c -> h_c + fe2_p	RPPX_RS12860	0	999999	0	Heavy Metal Tolerance
FE2tex	Iron (II) transport via diffusion (extracellular to periplasm)	fe2_e <=> fe2_p	RPPX_RS12860	-999999	999999	0	Iron uptake and metabolism
FE3abcpp	Iron (III) transport via ABC system (periplasm to cytoplasm)	h2o_c + atp_c + fe3_p -> adp_c + h_c + pi_c + fe3_c	( RPPX_RS12080 and RPPX_RS12075 and RPPX_RS03735 ) or ( RPPX_RS10505 and RPPX_RS10510 and RPPX_RS03735 )	0	999999	0	Iron uptake and metabolism	3.6.3.30
FE3DCIT2abcpp	Iron transport from ferric dicitrate via ABC system periplasm	h2o_c + atp_c + fe3dcit_p -> adp_c + h_c + pi_c + fe3dcit_c	(( RPPX_RS20185 or RPPX_RS20190 ) and RPPX_RS20180 and RPPX_RS20175 ) or ( RPPX_RS19270 and RPPX_RS19265 and RPPX_RS19275 )	0	999999	0	Iron uptake and metabolism
FE3DCITabcpp	Iron transport from ferric-dicitrate via ABC system (periplasm)	h2o_c + atp_c + fe3dcit_p -> adp_c + h_c + pi_c + 2 cit_c + fe3_c	(( RPPX_RS20185 or RPPX_RS20190 ) and RPPX_RS20180 and RPPX_RS20175 ) or ( RPPX_RS19270 and RPPX_RS19265 and RPPX_RS19275 )	0	999999	0	Iron uptake and metabolism
FE3DCITCH	Ferric dicitrate chelation	2 cit_c + fe3_c <=> fe3dcit_c	PP_s0001	-999999	999999	0	Iron uptake and metabolism
FE3DCITR	Ferric dicitrate reductase frxr 42	2 fe3dcit_c + fdxr_42_c -> 4 cit_c + 2 fe2_c + fdxo_42_c	RPPX_RS15630	0	999999	0	Iron uptake and metabolism
FE3DCITR2	Ferric dicitrate reductase frxr 22	fe3dcit_c + fdxr_22_c -> 2 cit_c + fe2_c + fdxo_22_c	RPPX_RS04875 and RPPX_RS13820	0	999999	0	Iron uptake and metabolism
FE3DCITR3	Ferric dicitrate reductase fmn	fmnh2_c + 2 fe3dcit_c -> 2 h_c + 4 cit_c + 2 fe2_c + fmn_c	RPPX_RS15630 or RPPX_RS13820	0	999999	0	Iron uptake and metabolism
FE3DCITR4	Ferric dicitrate reductase flxr	fe3dcit_c + flxr_c -> 2 cit_c + fe2_c + flxso_c	RPPX_RS15630 and RPPX_RS13920	0	999999	0	Iron uptake and metabolism
FE3DCITtonex	Ferric-dicitrate transport via ton system (extracellular)	h_p + fe3dcit_e -> h_c + fe3dcit_p	RPPX_RS04775 and RPPX_RS09970 and RPPX_RS09965 and RPPX_RS09960	0	999999	0	Transport Outer Membrane
FE3PYOVD2tonex	Ferrypioverdine Pputida specific Ton dependent transport	h_p + fe3pyovd_kt_e -> h_c + fe3pyovd_kt_p	( RPPX_RS01210 and RPPX_RS09970 and RPPX_RS09965 and RPPX_RS09960 ) or ( RPPX_RS06530 and RPPX_RS09970 and RPPX_RS09965 and RPPX_RS09960 )	0	999999	0	Iron uptake and metabolism
FE3PYOVDDR	Ferrypyoverdine dissociation reduction	fe3pyovd_p <=> fe2_p + pyovd_p	( RPPX_RS01210 and RPPX_RS09970 and RPPX_RS09965 and RPPX_RS09960 ) or ( RPPX_RS06530 and RPPX_RS09970 and RPPX_RS09965 and RPPX_RS09960 )	-999999	999999	0	Iron uptake and metabolism
FE3PYOVDDR2	Ferrypyoverdine dissociation reduction Pputida specific	pqqh2_p + 2 fe3pyovd_kt_p <=> 2 h_p + pqq_p + 2 fe2_p + 2 pyovd_kt_p		-999999	999999	0	Iron uptake and metabolism
FE3PYOVDL	Ferripyoverdine complex formation	fe3_e + pyovd_e <=> fe3pyovd_e	PP_s0001	-999999	999999	0	Iron uptake and metabolism
FE3PYOVDL2	Ferripyoverdine complex formation P putida KT2440 specific	fe3_e + pyovd_kt_e <=> fe3pyovd_kt_e	PP_s0001	-999999	999999	0	Iron uptake and metabolism
FE3PYOVDtonex	Ferrypioverdine no specific Ton dependent transport	h_p + fe3pyovd_e -> h_c + fe3pyovd_p	( RPPX_RS01210 and RPPX_RS09970 and RPPX_RS09965 and RPPX_RS09960 ) or ( RPPX_RS06530 and RPPX_RS09970 and RPPX_RS09965 and RPPX_RS09960 )	0	999999	0	Iron uptake and metabolism
FECRMabcpp	Ferrichrome transport via ABC system (periplasm)	h2o_c + atp_c + fecrm_p -> adp_c + h_c + pi_c + fecrm_c	( RPPX_RS19270 and RPPX_RS19265 and RPPX_RS19275 ) or (( RPPX_RS20185 or RPPX_RS20190 ) and RPPX_RS20180 and RPPX_RS20175 )	0	999999	0	Iron uptake and metabolism	3.6.3.34
FECRMexs	Ferrichrome Fe(III)-loading reaction (spontaneous)	fe3_e + fecrm_un_e -> fecrm_e	PP_s0001	0	999999	0	Iron uptake and metabolism	3.6.3.34
FECRMR1	Ferrichrome reductase	fadh2_c + 2 fecrm_c -> 2 h_c + fad_c + 2 fe2_c + 2 fecrm_un_c	( RPPX_RS12080 and RPPX_RS12075 and RPPX_RS03735 ) or ( RPPX_RS10505 and RPPX_RS10510 and RPPX_RS03735 )	0	999999	0	Iron uptake and metabolism	3.6.3.30
FECRMR2	Ferrichrome reductase	fmnh2_c + 2 fecrm_c -> 2 h_c + 2 fe2_c + fmn_c + 2 fecrm_un_c		0	999999	0	Iron uptake and metabolism
FECRMtonex	Ferrichrome transport via ton system (extracellular)	h_p + fecrm_e -> h_c + fecrm_p	( RPPX_RS07515 and RPPX_RS09970 and RPPX_RS09965 and RPPX_RS09960 ) or ( RPPX_RS13210 and RPPX_RS09970 and RPPX_RS09965 and RPPX_RS09960 )	0	999999	0	Iron uptake and metabolism
FECRMUtex	Ferrichrome (minus Fe) secretion (to extracellular)	h_p + fecrm_un_p -> h_c + fecrm_un_e		0	999999	0	Iron uptake and metabolism
FECRMUtpp	Ferrichrome (minus Fe) secretion (to periplasm)	h_p + fecrm_un_c -> h_c + fecrm_un_p		0	999999	0	Iron uptake and metabolism
FEENTERabcpp	Fe-enterobactin transport via ABC system (periplasm)	h2o_c + atp_c + feenter_p -> adp_c + h_c + pi_c + feenter_c		0	999999	0	Iron uptake and metabolism	3.6.3.34
FEENTERexs	Enterobactin Fe(III) binding (spontaneous)	fe3_e + enter_e -> feenter_e	PP_s0001	0	999999	0	Iron uptake and metabolism	3.6.3.34
FEENTERR1	Fe-enterobactin reduction (Fe(III)-unloading)	fadh2_c + 2 feenter_c -> 2 h_c + fad_c + 2 fe2_c + 2 enter_c	( RPPX_RS07515 and RPPX_RS09970 and RPPX_RS09965 and RPPX_RS09960 ) or ( RPPX_RS13210 and RPPX_RS09970 and RPPX_RS09965 and RPPX_RS09960 )	0	999999	0	Iron uptake and metabolism
FEENTERR2	Fe-enterobactin reduction (Fe(III)-unloading)	fmnh2_c + 2 feenter_c -> 2 h_c + 2 fe2_c + fmn_c + 2 enter_c		0	999999	0	Iron uptake and metabolism
FEENTERtex	Enterochelin transport (secretion periplasm)	h_p + enter_p -> h_c + enter_e	PP_s0001	0	999999	0	Iron uptake and metabolism
FEENTERtonex	Fe-enterobactin transport via ton system (extracellular)	h_p + feenter_e -> h_c + feenter_p	RPPX_RS18565 and RPPX_RS09970 and RPPX_RS09965 and RPPX_RS09960	0	999999	0	Iron uptake and metabolism
FEENTERtpp	Enterochelin transport (secretion)	h_p + enter_c -> h_c + enter_p	RPPX_RS18565 and RPPX_RS09970 and RPPX_RS09965 and RPPX_RS09960	0	999999	0	Iron uptake and metabolism
FEOXAMabcpp	Ferroxamine transport via ABC system (periplasm)	h2o_c + atp_c + feoxam_p -> adp_c + h_c + pi_c + feoxam_c	( RPPX_RS19270 and RPPX_RS19265 and RPPX_RS19275 ) or (( RPPX_RS20185 or RPPX_RS20190 ) and RPPX_RS20180 and RPPX_RS20175 )	0	999999	0	Iron uptake and metabolism
FEOXAMexs	Ferroxamine Fe3-loading reaction (spontaneous)	fe3_e + feoxam_un_e -> feoxam_e	PP_s0001	0	999999	0	Iron uptake and metabolism
FEOXAMR1	Ferroxamine reductase	fadh2_c + 2 feoxam_c -> 2 h_c + fad_c + 2 fe2_c + 2 feoxam_un_c		0	999999	0	Iron uptake and metabolism
FEOXAMR2	Ferroxamine reductase	fmnh2_c + 2 feoxam_c -> 2 h_c + 2 fe2_c + fmn_c + 2 feoxam_un_c		0	999999	0	Iron uptake and metabolism
FEOXAMtonex	Ferroxamine transport via ton system (extracellular)	h_p + feoxam_e -> h_c + feoxam_p	RPPX_RS08535 and RPPX_RS09970 and RPPX_RS09965 and RPPX_RS09960	0	999999	0	Iron uptake and metabolism
FEOXAMUtex	Ferroxamine (minus Fe3) secretion (to extracellular)	h_p + feoxam_un_p -> h_c + feoxam_un_e		0	999999	0	Iron uptake and metabolism
FEOXAMUtpp	Ferroxamine (minus Fe3) secretion (to periplasm)	h_p + feoxam_un_c -> h_c + feoxam_un_p		0	999999	0	Iron uptake and metabolism
FEROpp	Ferroxidase	4 h_p + o2_p + 4 fe2_p -> 2 h2o_p + 4 fe3_p	RPPX_RS09365 or RPPX_RS18365 or RPPX_RS03715 or RPPX_RS06815	0	999999	0	Iron uptake and metabolism	1.16.3.1	R00078
FERtex	Ferulate transport via diffusion extracellular to periplasm	fer_e <=> fer_p	RPPX_RS21520	-999999	999999	0	Transport Outer Membrane	6.2.1.12 or 6.2.1.34	R02194
FERtpp	Ferulate transport via diffusion periplasm	fer_p <=> fer_c		-999999	999999	0	Transport Inner Membrane
FERULCOAS	Feruloyl coenzyme A synthetase AMP forming	atp_c + coa_c + fer_c -> amp_c + ppi_c + ferulcoa_c	RPPX_RS21520	0	999999	0	Aromatic Compounds Degradation B Ketoadipate pathway	6.2.1.12 or 6.2.1.34	R02194
FLDR2	Flavodoxin reductase (NADPH)	nadph_c + 2 flxso_c -> h_c + nadp_c + 2 flxr_c	RPPX_RS15630 and RPPX_RS13920	0	999999	0	Iron uptake and metabolism
FMETDF_1	FORMYLMETHIONINE-DEFORMYLASE-RXN	h2o_c + fmet__L_c -> for_c + met__L_c	RPPX_RS09040 or RPPX_RS02680	0	999999	0	Unassigned	3.5.1.88	R05635
FMETTRS	Methionyl-tRNA formyltransferase	10fthf_c + mettrna_c -> h_c + thf_c + fmettrna_c	RPPX_RS09045	0	999999	0	tRNA Charging	2.1.2.9	R03940
FMNAT	FMN adenylyltransferase	atp_c + h_c + fmn_c -> fad_c + ppi_c	RPPX_RS06165	0	999999	0	Cofactor and Prosthetic Group Biosynthesis Riboflavin Metabolism	2.7.7.2	R00161
FMNRx	FMN reductase	h_c + nadh_c + fmn_c -> nad_c + fmnh2_c	RPPX_RS13820	0	999999	0	Iron uptake and metabolism	1.5.1.41 or 1.5.1.42 or 1.5.1.36 or 1.5.1.39 or 1.5.1.-	R05705
FMNRx2_copy1	FMN reductase	h_c + nadph_c + fmn_c <=> nadp_c + fmnh2_c	RPPX_RS15630	-999999	999999	0	Iron uptake and metabolism	1.5.1.38 or 1.5.1.39 or 1.5.1.-	R05706
FMNRx2_copy2	FMN reductase	h_c + nadph_c + fmn_c -> nadp_c + fmnh2_c	RPPX_RS08170 or RPPX_RS15630 or RPPX_RS13820	0	999999	0	Iron uptake and metabolism	1.5.1.38 or 1.5.1.39 or 1.5.1.-	R05706
FOLD3	Dihydropteroate synthase	4abz_c + 2ahhmd_c -> ppi_c + dhpt_c	RPPX_RS13410	0	999999	0	Cofactor and Prosthetic Group Biosynthesis Folate Biosynthesis	2.5.1.15	R05706
FOMETRi	Aminomethyltransferase	h_c + 5fthf_c -> h2o_c + methf_c	RPPX_RS04195 or RPPX_RS10515	0	999999	0	Cofactor and Prosthetic Group Biosynthesis One Carbon pool by folate	2.1.2.10	R02300
FORAMD	FORAMD	h2o_c + frmd_c -> nh4_c + for_c	RPPX_RS24780	0	999999	0	Nitrogen Metabolism	3.5.1.49	R00524
FORGLUIH2	N formimino L glutamate inimohydrolase	h2o_c + h_c + forglu_c -> nh4_c + Nforglu_c	RPPX_RS11340	0	999999	0	Histidine Metabolism	2.5.1.15
FORt2pp	Formate transport via proton symport (uptake only, periplasm)	h_p + for_p -> h_c + for_c	RPPX_RS03380	0	999999	0	Transport Inner Membrane
FORtex	Formate transport via diffusion (extracellular to periplasm)	for_e <=> for_p	RPPX_RS03380	-999999	999999	0	Transport Outer Membrane
FRDO4r	Ferredoxin oxidoreductase	h_c + nadp_c + 2 fdxr_22_c <=> nadph_c + 2 fdxo_22_c	RPPX_RS04875 and RPPX_RS13820	-999999	999999	0	Iron uptake and metabolism
FRDO5r	Ferredoxin oxidoreductase	h_c + nadp_c + fdxr_42_c <=> nadph_c + fdxo_42_c	( RPPX_RS15565 and RPPX_RS15630 ) or ( RPPX_RS15565 and RPPX_RS13820 )	-999999	999999	0	Iron uptake and metabolism
FRDO6r	Ferredoxin oxidoreductase	h_c + nad_c + fdxr_42_c <=> nadh_c + fdxo_42_c	RPPX_RS15565 and RPPX_RS13820	-999999	999999	0	Iron uptake and metabolism
FRDO7r	Ferredoxin oxidoreductase	h_c + nad_c + 2 fdxr_22_c <=> nadh_c + 2 fdxo_22_c	RPPX_RS04875 and RPPX_RS13820	-999999	999999	0	Iron uptake and metabolism
FRUK	Fructose-1-phosphate kinase	atp_c + f1p_c -> adp_c + h_c + fdp_c	RPPX_RS05190	0	999999	0	Alternate Carbon Fructose Metabolism	2.7.1.56
FRUptspp	D-fructose transport via PEP:Pyr PTS (periplasm)	pep_c + fru_p -> pyr_c + f1p_c	( RPPX_RS05185 and RPPX_RS05195 ) or RPPX_RS10775	0	999999	0	Alternate Carbon Fructose Metabolism	2.7.1.56
FRUtex	D-fructose transport via diffusion (extracellular to periplasm)	fru_e <=> fru_p	RPPX_RS04030 or RPPX_RS14935 or RPPX_RS20530	-999999	999999	0	Transport Outer Membrane
FTHFCL	5 formethyltetrahydrofolate cyclo ligase	atp_c + 5fthf_c -> adp_c + pi_c + methf_c	RPPX_RS10465	0	999999	0	Cofactor and Prosthetic Group Biosynthesis One Carbon pool by folate	6.3.3.2	R02301
FTHFD	Formyltetrahydrofolate deformylase	h2o_c + 10fthf_c -> h_c + for_c + thf_c	RPPX_RS07645 or RPPX_RS14550	0	999999	0	Cofactor and Prosthetic Group Biosynthesis One Carbon pool by folate	3.5.1.10	R00944
FUM	Fumarase	h2o_c + fum_c <=> mal__L_c	RPPX_RS04395 or RPPX_RS16225 or RPPX_RS04625	-999999	999999	0	TCA Cycle	4.2.1.2	R01082
FUMAC	Fumarylacetoacetase	h2o_c + 4fumacac_c -> h_c + fum_c + acac_c	RPPX_RS13960	0	999999	0	Aromatic Compounds Degradation Homogentisate pathway	3.7.1.2	R01364
FUMt2_2pp	Fumarate transport via proton symport (2 H) (periplasm)	2 h_p + fum_p -> 2 h_c + fum_c	RPPX_RS03220	0	999999	0	Transport Inner Membrane	3.7.1.2	R01364
FUMtex	Fumarate transport via diffusion (extracellular to periplasm)	fum_e <=> fum_p	RPPX_RS03220	-999999	999999	0	Transport Outer Membrane
G1PACT	Glucosamine-1-phosphate N-acetyltransferase	accoa_c + gam1p_c -> h_c + coa_c + acgam1p_c	RPPX_RS09530	0	999999	0	Cell Envelope Biosynthesis O antigen Biosynthesis	2.3.1.4 or 2.3.1.157
G1PCTYT	Alpha-D-glucose cytidylyltransferase	h_c + ctp_c + g1p_c -> ppi_c + cdpglc_c	RPPX_RS02030	0	999999	0	Cell Envelope Biosynthesis	2.7.7.33	R00956
G1PPpp	Glucose-1-phosphatase	h2o_p + g1p_p -> glc__D_p + pi_p	RPPX_RS14795	0	999999	0	Transport Inner Membrane	3.1.3.10	R00304
G1Ptex	D-glucose 1-phosphate transport via diffusion	g1p_e <=> g1p_p	RPPX_RS14795	0	0	0	Transport Outer Membrane	3.1.3.10	R00304
G1PTT	Glucose-1-phosphate thymidylyltransferase	h_c + dttp_c + g1p_c -> ppi_c + dtdpglu_c	RPPX_RS16400	0	999999	0	Alginate biosynthesis	2.7.7.24	R02328
G1SAT	Glutamate-1-semialdehyde aminotransferase	glu1sa_c <=> 5aop_c	RPPX_RS12810	-999999	999999	0	Cofactor and Prosthetic Group Biosynthesis Porphyrin and Chlorophyll Metabolism	5.4.3.8	R02272
G2PP	Glycerol-2-phosphate phosphatase	h2o_c + glyc2p_c -> pi_c + glyc_c	RPPX_RS04920	0	999999	0	Alternate Carbon	3.1.3.19	R01043
G3PAT120	Glycerol-3-phosphate acyltransferase (C12:0)	ddcaACP_c + glyc3p_c -> ACP_c + 1ddecg3p_c	RPPX_RS15320	0	999999	0	Glycerophospholipid Metabolism	2.3.1.15	R01043
G3PAT140	Glycerol-3-phosphate acyltransferase (C14:0)	myrsACP_c + glyc3p_c -> ACP_c + 1tdecg3p_c	RPPX_RS15320	0	999999	0	Glycerophospholipid Metabolism	2.3.1.15
G3PAT141	Glycerol-3-phosphate acyltransferase (C14:1)	tdeACP_c + glyc3p_c -> ACP_c + 1tdec7eg3p_c	RPPX_RS15320	0	999999	0	Glycerophospholipid Metabolism	2.3.1.15
G3PAT160	Glycerol-3-phosphate acyltransferase (C16:0)	palmACP_c + glyc3p_c -> ACP_c + 1hdecg3p_c	RPPX_RS15320	0	999999	0	Glycerophospholipid Metabolism	2.3.1.15
G3PAT161	Glycerol-3-phosphate acyltransferase (C16:1)	hdeACP_c + glyc3p_c -> ACP_c + 1hdec9eg3p_c	RPPX_RS15320	0	999999	0	Glycerophospholipid Metabolism	2.3.1.15
G3PAT180	Glycerol-3-phosphate acyltransferase (C18:0)	ocdcaACP_c + glyc3p_c -> ACP_c + 1odecg3p_c	RPPX_RS15320	0	999999	0	Glycerophospholipid Metabolism	2.3.1.15
G3PAT181	Glycerol-3-phosphate acyltransferase (C18:1)	octeACP_c + glyc3p_c -> ACP_c + 1odec11eg3p_c	RPPX_RS15320	0	999999	0	Glycerophospholipid Metabolism	2.3.1.15
G3PD2	Glycerol-3-phosphate dehydrogenase (NADP)	nadp_c + glyc3p_c <=> h_c + nadph_c + dhap_c	RPPX_RS00970	-999999	999999	0	Glycerophospholipid Metabolism	1.1.1.94	R00844
G3PD5	Glycerol-3-phosphate dehydrogenase (ubiquinone-8)	glyc3p_c + q8_c -> q8h2_c + dhap_c	RPPX_RS03760	0	999999	0	Glycerophospholipid Metabolism	1.1.1.94	R00844
G3PEabcpp	Sn-glycerol-3-phosphoethanolamine transport via ABC system (periplasm)	h2o_c + atp_c + g3pe_p -> adp_c + h_c + pi_c + g3pe_c	RPPX_RS03760	0	999999	0	Transport Inner Membrane
G3PGabcpp	Sn-glycerol-3-phosphoglycerol transport via ABC system (periplasm)	h2o_c + atp_c + g3pg_p -> adp_c + h_c + pi_c + g3pg_c		0	999999	0	Transport Inner Membrane
G5SADs	L-glutamate 5-semialdehyde dehydratase (spontaneous)	glu5sa_c -> h2o_c + h_c + 1pyr5c_c	PP_s0001	0	999999	0	Arginine and Proline Metabolism		R03314
G5SD_copy1	Glutamate-5-semialdehyde dehydrogenase	h_c + nadph_c + glu5p_c -> pi_c + nadp_c + glu5sa_c	RPPX_RS12680	0	999999	0	Glutamate Metabolism	1.2.1.41	R03313
G5SD_copy2	Glutamate-5-semialdehyde dehydrogenase	h_c + nadph_c + glu5p_c <=> pi_c + nadp_c + glu5sa_c	RPPX_RS12680	-999999	999999	0	Glutamate Metabolism	1.2.1.41	R03313
G6PBDH	Beta-D-Glucose-6-phosphate NADP+ 1-oxoreductase	nadp_c + g6p_B_c -> h_c + nadph_c + 6pgl_c	RPPX_RS04015 or RPPX_RS09750 or RPPX_RS00510	0	999999	0	Glycolysis	1.1.1.363 or 1.1.1.49	R02736
G6PDH2r	Glucose 6-phosphate dehydrogenase	nadp_c + g6p_c -> h_c + nadph_c + 6pgl_c	RPPX_RS04015 or RPPX_RS09750 or RPPX_RS00510	0	999999	0	Glycolysis	1.1.1.363 or 1.1.1.49	R00835
G6PI	Glucose 6 phosphate isomerase	g6p_c <=> g6p_B_c	RPPX_RS13505	-999999	999999	0	Pentose Phosphate Pathway	5.3.1.9 or 5.1.3.15	R00835
G6Ptex	Glucose 6-phosphate transport via diffusion (extracellular to periplasm)	g6p_e <=> g6p_p		-9999990	999999	0	Transport Outer Membrane
GACH	Guanidinoacetase	h2o_c + gudac_c -> gly_c + urea_c	RPPX_RS13505	0	999999	0	Alternate Carbon and Nitrogen source Amines and Polyamines Metabolism	5.3.1.9 or 5.1.3.15
GAD2ktpp	Gluconate 2 dehydrogenase periplasm	q8_c + glcn_p <=> 2dhglcn_p + q8h2_c	RPPX_RS21395 and RPPX_RS21390 and RPPX_RS21385	-999999	999999	0	Glycolysis
GALCTD	Galactarate dehydratase	galct__D_c -> h2o_c + 5dh4dglc_c	RPPX_RS20370	0	999999	0	Alternate Carbon Ascorbate and Aldarate Metabolism	4.2.1.42	R05608
GALCTt2rpp	D-galactarte transport via proton symport, reversible (periplasm)	h_p + galct__D_p <=> h_c + galct__D_c	RPPX_RS20375 or RPPX_RS12955 or RPPX_RS15990	-999999	999999	0	Transport Inner Membrane	4.2.1.42	R05608
GALCTtex	D-galactarte transport via diffusion (extracellular to periplasm)	galct__D_e <=> galct__D_p	RPPX_RS20375 or RPPX_RS12955 or RPPX_RS15990	-999999	999999	0	Transport Outer Membrane
GALUi	UTP-glucose-1-phosphate uridylyltransferase (irreversible)	h_c + utp_c + g1p_c -> ppi_c + udpg_c	RPPX_RS25685	0	999999	0	Starch and Sucrose Metabolism	2.7.7.9 or 2.7.7.64	R00289
GALURDH	Galacturonate dehydrogenase	h2o_c + nad_c + galur_c <=> 2 h_c + nadh_c + galct__D_c	RPPX_RS03280	-999999	999999	0	Alternate Carbon Ascorbate and Aldarate Metabolism
GALURt2rpp	D-galacturonate transport via proton symport, reversible (periplasm)	h_p + galur_p <=> h_c + galur_c	( RPPX_RS03300 and RPPX_RS03290 and RPPX_RS03295 ) or RPPX_RS20235	-999999	999999	0	Transport Inner Membrane
GALURtex	D-galacturonate transport via diffusion (extracellular to periplasm)	galur_e <=> galur_p	RPPX_RS03275	-999999	999999	0	Transport Outer Membrane
GAPD	Glyceraldehyde-3-phosphate dehydrogenase	pi_c + nad_c + g3p_c <=> h_c + nadh_c + 13dpg_c	RPPX_RS04080 or RPPX_RS18075	-999999	999999	0	Gluconeogenesis	1.2.1.12 or 1.2.1.59	R01061
GAPDi_nadp	Glyceraldehyde-3-phosphate dehydrogenase (NAD(P)+) (phosphorylating)	h_c + nadph_c + 13dpg_c <=> pi_c + nadp_c + g3p_c	RPPX_RS05855 or RPPX_RS21140	-999999	999999	0	Gluconeogenesis	1.2.1.13 or 1.2.1.59	R01063
GARFT	Phosphoribosylglycinamide formyltransferase	10fthf_c + gar_c <=> h_c + thf_c + fgam_c	RPPX_RS15765	-999999	999999	0	Purine Metabolism	2.1.2.2	R04325
GART	GAR transformylase-T	atp_c + for_c + gar_c -> adp_c + h_c + pi_c + fgam_c	RPPX_RS14995	0	999999	0	Purine Metabolism	2.1.2.- or 2.1.2	R06974
GBDM	Glycine betaine demethylase	h2o_c + o2_c + glyb_c -> h2o2_c + dmgly_c + fald_c	RPPX_RS07730 and RPPX_RS07725	0	999999	0	Alternate Carbon and Nitrogen source Amines and Polyamines Metabolism	2.1.2.- or 2.1.2	R06974
GCALDD	Glycolaldehyde dehydrogenase	h2o_c + nad_c + gcald_c -> 2 h_c + nadh_c + glyclt_c	RPPX_RS24505 or RPPX_RS06480	0	999999	0	Cofactor and Prosthetic Group Biosynthesis Folate Biosynthesis	1.2.1.21	R01333
GCALDtabcpp	Glycaldehyde transport via ABC system periplasm	h2o_c + atp_c + gcald_p -> adp_c + h_c + pi_c + gcald_c	RPPX_RS24540 and RPPX_RS24525	0	999999	0	Transport Inner Membrane	1.2.1.21	R01333
GDBTALDH	4 Guanidinobutanoate	h2o_c + nad_c + gdbtal_c -> 2 h_c + nadh_c + 4gudbutn_c	RPPX_RS10100	0	999999	0	Arginine and Proline Metabolism	1.2.1.54	R03177
GDPDPK	GDP diphosphokinase	atp_c + gdp_c -> h_c + amp_c + ppgpp_c	RPPX_RS15725 or RPPX_RS09990	0	999999	0	Purine Metabolism	2.7.6.5	R03177
GDPMANNDH	GDP mannose 6 dehydrogenase	h2o_c + 2 nad_c + gdpmann_c -> 3 h_c + 2 nadh_c + gdpmanur_c	RPPX_RS14165	0	999999	0	Alginate biosynthesis	2.7.6.5
GDPTPDP	Guanosine 3'-diphosphate 5'-triphosphate 3'-diphosphatase	h2o_c + gdptp_c -> ppi_c + gtp_c	RPPX_RS09990	0	999999	0	Cofactor and Prosthetic Group Biosynthesis	3.1.7.2
GF6PTA	Glutamine-fructose-6-phosphate transaminase	gln__L_c + f6p_c -> glu__L_c + gam6p_c	RPPX_RS09540	0	999999	0	Cell Envelope Biosynthesis Peptidoglycan Biosynthesis	2.6.1.16
GG15DAPAH	Gamma glutamyl delta amino valeric acid hydrolase	h2o_c + ggaptn_c -> glu__L_c + 5aptn_c	RPPX_RS20385 or RPPX_RS10010 or RPPX_RS18235 or RPPX_RS16675	0	999999	0	Alternate Carbon and Nitrogen source Amines and Polyamines Metabolism	2.6.1.16
GG15DAPDxr	Gamma glutamyl delta aminovalerate dehydrogenase	h2o_c + nad_c + ggbdapal_c <=> 2 h_c + nadh_c + ggaptn_c	RPPX_RS10100	-999999	999999	0	Alternate Carbon and Nitrogen source Amines and Polyamines Metabolism
GG15DAPO	Gamma glutamyl cadaverine oxidase	h2o_c + o2_c + gg15dap_c -> nh4_c + h2o2_c + ggbdapal_c	RPPX_RS19450 or RPPX_RS02625 or RPPX_RS22725 or RPPX_RS10125 or RPPX_RS00430	0	999999	0	Alternate Carbon and Nitrogen source Amines and Polyamines Metabolism
GG15DAPS	Gamma glutamyl cadaverine synthase	atp_c + 15dap_c + glu__L_c -> adp_c + h_c + pi_c + gg15dap_c	RPPX_RS22715 or RPPX_RS10565 or RPPX_RS02165 or RPPX_RS18230 or RPPX_RS10005 or RPPX_RS10570 or RPPX_RS02620	0	999999	0	Alternate Carbon and Nitrogen source Amines and Polyamines Metabolism
GGCLUT2	Glutathione-specific gamma-glutamylcyclotransferase	gthrd_c -> cgly_c + 5oxpro_c	RPPX_RS10430	0	999999	0	Alternate Carbon Metabolism
GGDAPAH	Gamma glutamyl beta aminopropionic acid hydrolase	h2o_c + ggala_B_c -> glu__L_c + ala_B_c	RPPX_RS20385 or RPPX_RS18235 or RPPX_RS16675 or RPPX_RS10010	0	999999	0	Alternate Carbon and Nitrogen source Amines and Polyamines Metabolism
GGDAPDxr	Gamma glutamyl beta aminopropionate dehydrogenase	h2o_c + nad_c + ggbamppal_c <=> 2 h_c + nadh_c + ggala_B_c	RPPX_RS10100	-999999	999999	0	Alternate Carbon and Nitrogen source Amines and Polyamines Metabolism
GGDAPO	Gamma glutamyl diaminopropane oxidase	h2o_c + o2_c + gg13dampp_c -> nh4_c + h2o2_c + ggbamppal_c	RPPX_RS02625	0	999999	0	Alternate Carbon and Nitrogen source Amines and Polyamines Metabolism
GGDAPS	Gamma glutamyl diaminopropane synthase	atp_c + 13dampp_c + glu__L_c -> adp_c + h_c + pi_c + gg13dampp_c	RPPX_RS02620 or RPPX_RS22715 or RPPX_RS10565 or RPPX_RS10570 or RPPX_RS10005 or RPPX_RS18230 or RPPX_RS02165	0	999999	0	Alternate Carbon and Nitrogen source Amines and Polyamines Metabolism
GGGABADxr	Gamma glutamyl gamma aminobutyric acid dehydrogenase	h2o_c + nad_c + ggbutal_c <=> 2 h_c + nadh_c + gg4abut_c	RPPX_RS10100	-999999	999999	0	Alternate Carbon and Nitrogen source Amines and Polyamines Metabolism
GGGABAH	Gamma-glutamyl-gamma-aminobutyric acid hydrolase	h2o_c + gg4abut_c -> glu__L_c + 4abut_c	RPPX_RS20385 or RPPX_RS10010 or RPPX_RS18235 or RPPX_RS16675	0	999999	0	Alternate Carbon and Nitrogen source Amines and Polyamines Metabolism	3.5.1.94	R07419
GGPTRCO	Gamma glutamyl putrescine oxidase	h2o_c + o2_c + ggptrc_c -> nh4_c + h2o2_c + ggbutal_c	RPPX_RS19450 or RPPX_RS22725 or RPPX_RS02625 or RPPX_RS00430 or RPPX_RS10125	0	999999	0	Alternate Carbon and Nitrogen source Amines and Polyamines Metabolism	3.5.1.94	R07419
GGPTRCS	Gamma glutamyl putrescine synthase	atp_c + glu__L_c + ptrc_c -> adp_c + h_c + pi_c + ggptrc_c	RPPX_RS22715 or RPPX_RS02165 or RPPX_RS02620 or RPPX_RS10570 or RPPX_RS10565 or RPPX_RS10005 or RPPX_RS18230	0	999999	0	Alternate Carbon and Nitrogen source Amines and Polyamines Metabolism	6.3.1.11
GGSPMDO	Gamma glutamyl spermidine oxidase	h2o_c + o2_c + ggspmd_c -> 13dampp_c + h2o2_c + ggbutal_c	RPPX_RS22725 or RPPX_RS00430 or RPPX_RS02625 or RPPX_RS19450 or RPPX_RS10125	0	999999	0	Alternate Carbon and Nitrogen source Amines and Polyamines Metabolism	6.3.1.11
GGSPMDS	Gamma glutamyl spermidine synthase	atp_c + glu__L_c + spmd_c -> adp_c + h_c + pi_c + ggspmd_c	RPPX_RS22715	0	999999	0	Alternate Carbon and Nitrogen source Amines and Polyamines Metabolism
GHMT2r	Glycine hydroxymethyltransferase, reversible	ser__L_c + thf_c -> h2o_c + gly_c + mlthf_c	RPPX_RS05840 or RPPX_RS07670	0	999999	0	Glycine Serine and threonine metabolism	2.1.2.1	R00945
GK1	Guanylate kinase (GMP:ATP)	atp_c + gmp_c <=> adp_c + gdp_c	RPPX_RS10020	-999999	999999	0	Purine Metabolism	2.7.4.8	R00332
GLBRAN3	1 4 alpha glucan branching enzyme glyg4n bglyg4n	glyg4n_c -> bglyg4n_c	RPPX_RS00560	0	999999	0	Starch and Sucrose Metabolism	2.7.4.8	R00332
GLCabcpp	D-glucose transport via ABC system (periplasm)	h2o_c + atp_c + glc__D_p -> adp_c + h_c + pi_c + glc__D_c	RPPX_RS04050 and RPPX_RS04045 and RPPX_RS04040 and RPPX_RS04035	0	999999	0	Transport ABC system	3.6.3.17
GLCDpp	Glucose dehydrogenase (ubiquinone-8 as acceptor) (periplasm)	h2o_p + q8_c + glc__D_p -> h_p + q8h2_c + glcn_p	RPPX_RS14930	0	999999	0	Glycolysis
GLCNt2rpp	D-gluconate transport via proton symport, reversible (periplasm)	h_p + glcn_p <=> h_c + glcn_c	RPPX_RS21260 or RPPX_RS05910	-999999	999999	0	Transport Inner Membrane
GLCNtex	D-gluconate transport via diffusion (extracellular to periplasm)	glcn_e <=> glcn_p	RPPX_RS03275	-999999	999999	0	Transport Outer Membrane
GLCOAS	Glutaryl-CoA synthetase	atp_c + coa_c + glutar_c -> adp_c + pi_c + glutcoa_c	RPPX_RS03275	0	999999	0	Lysine Metabolism	6.2.1.6	R02402
GLCOASYNT	Glutaryl CoAdihydrolipoamide S succinyltransferase	coa_c + S_gtrdhdlp_c -> glutcoa_c + dhlam_c	RPPX_RS01065	0	999999	0	Lysine Metabolism	2.3.1.61	R02402
GLCP3	Glycogen phosphorylase 4 units	4 pi_c + glyg4n_c -> 4 g1p_c	RPPX_RS11315	0	999999	0	Starch and Sucrose Metabolism	2.3.1.61
GLCP4	Glycogen phosphorylase 4 units	4 pi_c + bglyg4n_c -> 4 g1p_c	RPPX_RS11315	0	999999	0	Starch and Sucrose Metabolism
GLCRD	Glucarate dehydratase	glcr_c -> h2o_c + 5dh4dglc_c	RPPX_RS12960	0	999999	0	Alternate Carbon Ascorbate and Aldarate Metabolism	4.2.1.40	R02752
GLCRt2rpp	D-glucarate transport via proton symport, reversible (periplasm)	h_p + glcr_p <=> h_c + glcr_c	RPPX_RS20375 or RPPX_RS12955 or RPPX_RS15990	-999999	999999	0	Transport Inner Membrane	4.2.1.40	R02752
GLCRtex	D-glucarate transport via diffusion (extracellular to periplasm)	glcr_e <=> glcr_p	RPPX_RS20375 or RPPX_RS12955 or RPPX_RS15990	-999999	999999	0	Transport Outer Membrane
GLCS3_1	Glycogen synthase ADPGlc 4 units	4 adpglc_c -> 4 adp_c + 4 h_c + glyg4n_c	RPPX_RS00520	0	999999	0	Starch and Sucrose Metabolism
GLCtex	Glucose transport via diffusion (extracellular to periplasm)	glc__D_e <=> glc__D_p	RPPX_RS04030 or RPPX_RS14935 or RPPX_RS20530	-999999	999999	0	Transport Outer Membrane	3.6.3.17
GLCURDH	Glucoronate dehydrogenase	h2o_c + nad_c + glcur_c <=> 2 h_c + nadh_c + glcr_c	RPPX_RS03280	-999999	999999	0	Alternate Carbon Ascorbate and Aldarate Metabolism
GLCURt2rpp	D-glucuronate transport via proton symport, reversible (periplasm)	h_p + glcur_p <=> h_c + glcur_c	( RPPX_RS03300 and RPPX_RS03290 and RPPX_RS03295 ) or RPPX_RS20235	-999999	999999	0	Transport Inner Membrane
GLCURtex	D-glucuronat transport via diffusion (extracellular to periplasm)	glcur_e <=> glcur_p	RPPX_RS03275	-999999	999999	0	Transport Outer Membrane
GLDBRAN3	Glycogen debranching enzyme bglyg4n glyg4n	bglyg4n_c -> glyg4n_c	RPPX_RS00545	0	999999	0	Starch and Sucrose Metabolism
GLGC	Glucose-1-phosphate adenylyltransferase	atp_c + h_c + g1p_c -> ppi_c + adpglc_c	RPPX_RS00545	0	999999	0	Starch and Sucrose Metabolism	2.7.7.27	R00948
GLNS_copy1	Glutamine synthetase	atp_c + nh4_c + glu__L_c -> adp_c + h_c + pi_c + gln__L_c	RPPX_RS11290	0	999999	0	Glutamate Metabolism	6.3.1.2	R00253
GLNS_copy2	Glutamine synthetase	atp_c + nh4_c + glu__L_c -> adp_c + h_c + pi_c + gln__L_c	RPPX_RS11290	0	999999	0	Glutamate Metabolism	6.3.1.2	R00253
GLNtex	L-glutamine transport via diffusion (extracellular to periplasm)	gln__L_e <=> gln__L_p	RPPX_RS04695	-999999	999999	0	Transport Outer Membrane	6.1.1.18	R03652
GLNTRAT	Glutamyl-tRNA(Gln) amidotransferase	h2o_c + atp_c + gln__L_c + glutrna_gln_c -> adp_c + h_c + pi_c + glu__L_c + glntrna_c	RPPX_RS04465 and RPPX_RS04460 and RPPX_RS04455	0	999999	0	tRNA Charging	6.3.5.7	R03905
GLNTRS	Glutaminyl-tRNA synthetase	atp_c + gln__L_c + trnagln_c -> amp_c + ppi_c + glntrna_c	RPPX_RS23700	0	999999	0	tRNA Charging	6.1.1.18	R03652
GLU5K	Glutamate 5-kinase	atp_c + glu__L_c -> adp_c + glu5p_c	RPPX_RS05730	0	999999	0	Glutamate Metabolism	2.7.2.11	R00239
GLUabcpp	L-glutamate transport via ABC system (periplasm)	h2o_c + atp_c + glu__L_p -> adp_c + h_c + pi_c + glu__L_c	( RPPX_RS14210 and RPPX_RS14220 and RPPX_RS14225 and RPPX_RS14215 ) or ( RPPX_RS03770 and RPPX_RS03775 and RPPX_RS03785 and RPPX_RS03780 )	0	999999	0	Transport ABC system	3.6.3.21	R05578
GLUCYS_copy1	Gamma-glutamylcysteine synthetase	atp_c + glu__L_c + cys__L_c -> adp_c + h_c + pi_c + glucys_c	RPPX_RS08135	0	999999	0	Glutamate Metabolism	6.3.2.2	R00894
GLUCYS_copy2	Gamma-glutamylcysteine synthetase	atp_c + glu__L_c + cys__L_c -> adp_c + h_c + pi_c + glucys_c	RPPX_RS08135 or RPPX_RS22325	0	999999	0	Glutamate Metabolism	6.3.2.2	R00894
GLUDxi	Glutamate dehydrogenase NAD	h2o_c + glu__L_c + nad_c <=> h_c + nh4_c + akg_c + nadh_c	RPPX_RS17740	-999999	999999	0	Glutamate Metabolism	1.4.1.3 or 1.4.1.2 or 1.4.1.4	R00243
GLUDy	Glutamate dehydrogenase (NADP)	h2o_c + nadp_c + glu__L_c <=> h_c + nadph_c + nh4_c + akg_c	RPPX_RS05820	-999999	999999	0	Glutamate Metabolism	1.4.1.13 or 1.4.1.3 or 1.4.1.4	R00248
GLUNpp	Glutaminase	h2o_p + gln__L_p -> nh4_p + glu__L_p	RPPX_RS19495	0	999999	0	Alanine and Aspartate Metabolism	6.3.5.2 or 4.3.3.6 or 6.3.5.5 or 1.4.7.1 or 6.3.5.4 or 3.5.1.2 or 6.3.4.2 or 1.4.1.13 or 3.5.1.38	R00256
GLUPRT	Glutamine phosphoribosyldiphosphate amidotransferase	h2o_c + gln__L_c + prpp_c -> glu__L_c + ppi_c + pram_c	RPPX_RS17240	0	999999	0	Purine Metabolism	2.4.2.14	R01072
GLUR	Glutamate racemase	glu__D_c <=> glu__L_c	RPPX_RS05475	-999999	999999	0	Glutamate Metabolism	5.1.1.3	R00260
GLUSy	Glutamate synthase (NADPH)	h_c + nadph_c + akg_c + gln__L_c -> nadp_c + 2 glu__L_c	RPPX_RS11130 and RPPX_RS11125	0	999999	0	Glutamate Metabolism	1.4.1.13	R00114
GLUt2rpp	L-glutamate transport via proton symport, reversible (periplasm)	h_p + glu__L_p -> h_c + glu__L_c	RPPX_RS08680	0	999999	0	Transport Inner Membrane	3.6.3.21
GLUt4pp	Na+/glutamate symport (periplasm)	na1_p + glu__L_p -> na1_c + glu__L_c	RPPX_RS04145	0	999999	0	Transport Inner Membrane
GLUTARH	Glutarate hydroxylase	o2_c + akg_c + glutar_c -> co2_c + succ_c + S2hglut_c	RPPX_RS23655	0	999999	0	Lysine Metabolism	1.2.1.13 or 1.2.1.59	R01063
GLUTARt2rpp	Glutarate reversible transport via symport periplasm	h_p + glutar_p <=> h_c + glutar_c	RPPX_RS14710	-999999	999999	0	Transport Inner Membrane	1.4.1.13	R00114
GLUTARtex	Glutarate transport via diffusion extracellular to periplasm	glutar_e <=> glutar_p	RPPX_RS14710	-999999	999999	0	Transport Outer Membrane
GLUTCOADHc	Glutaryl-CoA dehydrogenase (citosol)	h_c + fad_c + glutcoa_c -> co2_c + fadh2_c + b2coa_c	RPPX_RS08570	0	999999	0	Lysine Metabolism	1.3.8.6 or 1.3.99.7	R02487
GLUtex	L-glutamate transport via diffusion (extracellular to periplasm)	glu__L_e <=> glu__L_p	RPPX_RS04695	-999999	999999	0	Transport Outer Membrane
GLUTRR	Glutamyl-tRNA reductase	h_c + nadph_c + glutrna_c -> nadp_c + glu1sa_c + trnaglu_c	RPPX_RS05495	0	999999	0	Cofactor and Prosthetic Group Biosynthesis Porphyrin and Chlorophyll Metabolism	1.2.1.70	R04109
GLUTRS	Glutamyl-tRNA synthetase	atp_c + glu__L_c + trnaglu_c -> amp_c + ppi_c + glutrna_c	RPPX_RS17120	0	999999	0	tRNA Charging	6.1.1 or 6.1.1.17 or 6.1.1.24	R05578
GLXCL	Glyoxalate carboligase	h_c + 2 glx_c -> co2_c + 2h3oppan_c	RPPX_RS01595	0	999999	0	Glyoxylate and dicarboxylate metabolism	4.1.1.47	R00013
GLXO3r	Glyoxylate dehydrogenase	h2o_c + o2_c + glx_c -> h_c + h2o2_c + oxa_c	RPPX_RS01595	0	999999	0	Glyoxylate and dicarboxylate metabolism	1.2.3.5	R00466
GLYabcpp	Glycine transport via ABC system	h2o_c + atp_c + gly_p -> adp_c + h_c + pi_c + gly_c	RPPX_RS14210 and RPPX_RS14220 and RPPX_RS14225 and RPPX_RS14215	0	999999	0	Transport ABC system	6.1.1.14	R03654
GLYALDDr	D-Glyceraldehyde dehydrogenase	h2o_c + nad_c + glyald_c <=> 2 h_c + nadh_c + glyc__R_c	RPPX_RS06480 or RPPX_RS24425	-999999	999999	0	Glycerophospholipid Metabolism	1.2.1.3	R01752
GLYALDtex	Glyceraldehyde transport via diffusion (extracellular to periplasm)	glyald_e <=> glyald_p	RPPX_RS06480 or RPPX_RS24425	-999999	999999	0	Transport Outer Membrane	1.2.1.3	R01752
GLYALDtpp	Glyceraldehyde facilitated diffusion (periplasm)	glyald_p <=> glyald_c	RPPX_RS03745	-999999	999999	0	Transport Inner Membrane
GLYBabcpp	Glycine betaine transport via ABC system (periplasm)	h2o_c + atp_c + glyb_p -> adp_c + h_c + pi_c + glyb_c	( RPPX_RS04770 and ( RPPX_RS04765 or RPPX_RS04755 ) and RPPX_RS04760 ) or ( RPPX_RS07815 and RPPX_RS07810 and RPPX_RS07805 ) or ( RPPX_RS16135 and RPPX_RS07815 and RPPX_RS07810 )	0	999999	0	Transport ABC system
GLYBACT1r	Glycine betaine CoA C acetyltransferase	coa_c + dhcrncoa_c <=> accoa_c + glybcoa_c	RPPX_RS17605 or RPPX_RS13870 or RPPX_RS07770	-999999	999999	0	Alternate Carbon and Nitrogen source Amines and Polyamines Metabolism
GLYBCOAT	Glycine betaine CoA thioesterase	h2o_c + glybcoa_c -> h_c + coa_c + glyb_c	RPPX_RS07780	0	999999	0	Alternate Carbon and Nitrogen source Amines and Polyamines Metabolism
GLYBt2pp	Glycine betaine transport via proton symport (periplasm)	h_p + glyb_p -> h_c + glyb_c	RPPX_RS23630 or RPPX_RS09855	0	999999	0	Transport Inner Membrane
GLYBtex	Glycine betaine transport via diffusion (extracellular to periplasm)	glyb_e <=> glyb_p	RPPX_RS23630 or RPPX_RS09855	-999999	999999	0	Transport Outer Membrane
GLYBti4pp	Betaine transport sodium symport	na1_p + glyb_p -> na1_c + glyb_c	RPPX_RS08205 or RPPX_RS30580 or RPPX_RS00195	0	999999	0	Transport Inner Membrane
GLYCAt2rpp	D-glycerate transport via proton symport, reversible (periplasm)	h_p + glyc__R_p <=> h_c + glyc__R_c	RPPX_RS20375	-999999	999999	0	Transport Inner Membrane
GLYCAtex	D-glycerate transport via diffusion (extracellular to periplasm)	glyc__R_e <=> glyc__R_p	RPPX_RS20375	-999999	999999	0	Transport Outer Membrane
GLYCK	Glycerate kinase	atp_c + glyc__R_c -> adp_c + h_c + 3pg_c	RPPX_RS22580	0	999999	0	Glyoxylate and dicarboxylate metabolism	2.7.1.31	R01514
GLYCK2	Glycerate kinase	atp_c + glyc__R_c -> adp_c + h_c + 2pg_c	RPPX_RS01610 or RPPX_RS22580	0	999999	0	Glycine and Serine Metabolism	2.7.1.31 or 2.7.1.165	R08572
GLYCL	Glycine Cleavage System	nad_c + gly_c + thf_c -> nh4_c + co2_c + nadh_c + mlthf_c	( RPPX_RS10520 and RPPX_RS10525 and RPPX_RS10515 and RPPX_RS01055 ) or ( RPPX_RS04180 and RPPX_RS04185 and RPPX_RS04195 and RPPX_RS01055 )	0	999999	0	Glycine Serine and threonine metabolism	1.4.4.2 or 1.8.1.4 or 2.1.2.10	R01221
GLYCLTDx	Glycolate dehydrogenase (NAD)	h_c + nadh_c + glx_c -> nad_c + glyclt_c	RPPX_RS05340	0	999999	0	Glyoxylate and dicarboxylate metabolism	1.1.1.79 or 1.1.1.26 or 1.1.1.29	R00717
GLYCLTDy	Glycolate dehydrogenase (NADP)	h_c + nadph_c + glx_c -> nadp_c + glyclt_c	RPPX_RS01610	0	999999	0	Glyoxylate and dicarboxylate metabolism	1.1.1.79	R00465
GLYCLTt2rpp	Glycolate transport via proton symport, reversible (periplasm)	h_p + glyclt_p <=> h_c + glyclt_c	RPPX_RS13320	-999999	999999	0	Transport Inner Membrane	1.1.1.79	R00465
GLYCLTt4pp	Glycolate transport via sodium symport (periplasm)	na1_p + glyclt_p -> na1_c + glyclt_c	RPPX_RS16145	0	999999	0	Transport Inner Membrane
GLYCLTtex	Glycolate transport via diffusion (extracellular to periplasm)	glyclt_e <=> glyclt_p	RPPX_RS16145	0	0	0	Transport Outer Membrane
GLYCOLDHpp	Glycol dehydrogenase forward rxn ethanol acetaldehyde	pqq_p + glycol_p -> pqqh2_p + gcald_p	RPPX_RS24535 or RPPX_RS24510	0	999999	0	Aromatic Compounds Degradation Phenylacetyl CoA Catabolom
GLYCOLtex	Glycol transport difusion	glycol_e <=> glycol_p	RPPX_RS24535 or RPPX_RS24510	-999999	999999	0	Transport Outer Membrane
GLYCtex	Glycerol transport via diffusion (extracellular to periplasm)	glyc_e <=> glyc_p	RPPX_RS04030 or RPPX_RS14935	-999999	999999	0	Transport Outer Membrane	1.1.3.15	R00475
GLYCTO1	Glycolate oxidase	o2_c + glyclt_c -> h2o2_c + glx_c	RPPX_RS25405 and RPPX_RS25410 and RPPX_RS25415	0	999999	0	Glyoxylate and dicarboxylate metabolism	1.1.3.15	R00475
GLYCtpp	Glycerol transport via channel (periplasm)	glyc_c <=> glyc_p	RPPX_RS03745	-999999	999999	0	Transport Inner Membrane
GLYGLNabcpp	L Glycinylglutamine Gly Gln transport via ABC system periplasm	h2o_c + atp_c + glygln_p -> adp_c + h_c + pi_c + glygln_c	( RPPX_RS04700 or RPPX_RS04690 or RPPX_RS04685 ) and RPPX_RS04705 and RPPX_RS04710 and RPPX_RS04715 and RPPX_RS04720	0	999999	0	Transport ABC system	1.1.1.26 or 1.1.1.29 or 1.1.1.81	R01388
GLYGLNtex	L Glycinylglutamine transport via diffusion extracellular to periplasm	glygln_e <=> glygln_p	RPPX_RS04695	-999999	999999	0	Transport Outer Membrane
GLYGLUabcpp	L Glycinylglutamate Gly Glu transport via ABC system periplasm	h2o_c + atp_c + glyglu_p -> adp_c + h_c + pi_c + glyglu_c	( RPPX_RS04700 or RPPX_RS04690 or RPPX_RS04685 ) and RPPX_RS04705 and RPPX_RS04710 and RPPX_RS04715 and RPPX_RS04720	0	999999	0	Transport ABC system
GLYGLUtex	L Histidinylglycine transport via diffusion extracellular to periplasm	glyglu_e <=> glyglu_p	RPPX_RS04695	-999999	999999	0	Transport Outer Membrane
GLYGLYabcpp	L Glycinilglycine Gly Gly transport via ABC system periplasm	h2o_c + atp_c + glygly_p -> adp_c + h_c + pi_c + glygly_c	( RPPX_RS04700 or RPPX_RS04690 or RPPX_RS04685 ) and RPPX_RS04705 and RPPX_RS04710 and RPPX_RS04715 and RPPX_RS04720	0	999999	0	Transport ABC system
GLYGLYCNc	Hydrolysis of glycylycine for uptake	h2o_c + glygly_c -> 2 gly_c	RPPX_RS04225 or RPPX_RS17435	0	999999	0	Alternate Carbon and Nitrogen source Dipeptide Metabolism
GLYGLYtex	L Glycinylglycine transport via diffusion extracellular to periplasm	glygly_e <=> glygly_p	RPPX_RS04695	-999999	999999	0	Transport Outer Membrane
GLYK	Glycerol kinase	atp_c + glyc_c -> adp_c + h_c + glyc3p_c	RPPX_RS03750	0	999999	0	Glycerophospholipid Metabolism	2.7.1.30	R00847
GLYMETabcpp	L Glycinylmethionine Gly Met transport via ABC system periplasm	h2o_c + atp_c + glymet_p -> adp_c + h_c + pi_c + glymet_c	( RPPX_RS04700 or RPPX_RS04690 or RPPX_RS04685 ) and RPPX_RS04705 and RPPX_RS04710 and RPPX_RS04715 and RPPX_RS04720	0	999999	0	Transport ABC system	2.7.1.30	R00847
GLYMETtex	L Glycinylmethionine transport via diffusion extracellular to periplasm	glymet_e <=> glymet_p	RPPX_RS04695	-999999	999999	0	Transport Outer Membrane
GLYO1	Glycine oxidase	h2o_c + o2_c + gly_c -> nh4_c + h2o2_c + glx_c	RPPX_RS06115	0	999999	0	Glyoxylate and dicarboxylate metabolism	1.4.3.19 or 1.4.3.3	R00366
GLYOX	Hydroxyacylglutathione hydrolase	h2o_c + lgt__S_c -> h_c + gthrd_c + lac__D_c	RPPX_RS00855	0	999999	0	Pyruvate Metabolism	3.1.2.6	R01736
GLYOX3	Glyoxalase III	h2o_c + mthgxl_c -> h_c + lac__D_c	RPPX_RS24280	0	999999	0	Methylglyoxal Metabolism	4.2.1.130	R09796
GLYPHEabcpp	L Glycinilphenylalanin Gly Phe transport via ABC system periplasm	h2o_c + atp_c + glyphe_p -> adp_c + h_c + pi_c + glyphe_c	( RPPX_RS04700 or RPPX_RS04690 or RPPX_RS04685 ) and RPPX_RS04705 and RPPX_RS04710 and RPPX_RS04715 and RPPX_RS04720	0	999999	0	Transport ABC system	3.1.2.6	R01736
GLYPHEHYc	Hydrolysis of glycylphenylalanine	h2o_c + glyphe_c -> gly_c + phe__L_c	RPPX_RS17435 or RPPX_RS04225	0	999999	0	Alternate Carbon and Nitrogen source Dipeptide Metabolism	3.4.13 or 3.4.11.2
GLYPHEtex	L GlyPhe transport via diffusion extracellular to periplasm	glyphe_e <=> glyphe_p	RPPX_RS04695	-999999	999999	0	Transport Outer Membrane
GLYSERabcpp	L Glycinylserine Gly Ser transport via ABC system periplasm	h2o_c + atp_c + glyser_p -> adp_c + h_c + pi_c + glyser_c	( RPPX_RS04700 or RPPX_RS04690 or RPPX_RS04685 ) and RPPX_RS04705 and RPPX_RS04710 and RPPX_RS04715 and RPPX_RS04720	0	999999	0	Transport ABC system
GLYSERtex	L Glycinylserine transport via diffusion extracellular to periplasm	glyser_e <=> glyser_p	RPPX_RS04695	-999999	999999	0	Transport Outer Membrane
GLYt2pp	Glycine transport in via proton symport (periplasm)	h_p + gly_p -> h_c + gly_c	RPPX_RS12520	0	999999	0	Transport Inner Membrane
GLYt4pp	Glycine transport in via sodium symport (periplasm)	na1_p + gly_p -> na1_c + gly_c	RPPX_RS06735	0	999999	0	Transport Inner Membrane
GLYtex	Glycine transport via diffusion (extracellular to periplasm)	gly_e <=> gly_p	RPPX_RS04695	-999999	999999	0	Transport Outer Membrane
GLYTRS	Glycyl-tRNA synthetase	atp_c + gly_c + trnagly_c -> amp_c + ppi_c + glytrna_c	RPPX_RS09080 and RPPX_RS09075	0	999999	0	tRNA Charging	6.1.1.14	R03654
GMHEPAT	D-glycero-D-manno-hepose 1-phosphate adenyltransferase	atp_c + h_c + gmhep1p_c -> ppi_c + adphep_DD_c	RPPX_RS11855	0	999999	0	Cell Envelope Biosynthesis Biosynthesis of L glycero D manno heptose Hep	2.7.7.70	R05644
GMHEPK	D-glycero-D-manno-heptose 7-phosphate kinase	atp_c + gmhep7p_c -> adp_c + h_c + gmhep17bp_c	RPPX_RS11855	0	999999	0	Cell Envelope Biosynthesis Biosynthesis of L glycero D manno heptose Hep	2.7.7.70	R05644
GMHEPPA	D-glycero-D-manno-heptose 1,7-bisphosphate phosphatase	h2o_c + gmhep17bp_c -> pi_c + gmhep1p_c	RPPX_RS09085	0	999999	0	Cell Envelope Biosynthesis Biosynthesis of L glycero D manno heptose Hep
GMPS2	GMP synthase	h2o_c + atp_c + gln__L_c + xmp_c -> 2 h_c + glu__L_c + amp_c + ppi_c + gmp_c	RPPX_RS03965	0	999999	0	Purine Metabolism	6.3.5.2	R01231
GND	Phosphogluconate dehydrogenase	nadp_c + 6pgc_c -> nadph_c + co2_c + ru5p__D_c	RPPX_RS00515	0	999999	0	Pentose Phosphate Pathway	1.1.1.44 or 1.1.1.351	R01528
GNK	Gluconokinase	atp_c + glcn_c -> adp_c + h_c + 6pgc_c	RPPX_RS21265	0	999999	0	Glycolysis	2.7.1.12	R01737
GNNUC	Ribosylpyrimidine nucleosidase	h2o_c + gsn_c -> rib__D_c + gua_c	RPPX_RS19530	0	999999	0	Purine Metabolism	3.2.2.8 or 3.2.2.1	R01677
GPDDA2	Glycerophosphodiester phosphodiesterase (Glycerophosphoethanolamine)	h2o_c + g3pe_c -> h_c + glyc3p_c + etha_c	RPPX_RS18090	0	999999	0	Glycerophospholipid Metabolism	3.1.4.46 or 3.1.4.2	R01470
GPDDA4	Glycerophosphodiester phosphodiesterase (Glycerophosphoglycerol)	h2o_c + g3pg_c -> h_c + glyc3p_c + glyc_c	RPPX_RS18090	0	999999	0	Glycerophospholipid Metabolism	3.1.4.46	R01470
GPTNH	Guanidinovalerate amidinohydrolase	h2o_c + gudptn_c -> 5aptn_c + urea_c	RPPX_RS18090	0	999999	0	Alternate Carbon and Nitrogen source Amines and Polyamines Metabolism	3.1.4.46
GRTT	Geranyltranstransferase	ipdp_c + grdp_c -> ppi_c + frdp_c	RPPX_RS06565	0	999999	0	Cofactor and Prosthetic Group Biosynthesis Terpenoid backbone biosynthesis	2.5.1.10	R02003
GRXR	Glutaredoxin reductase	grxox_c + 2 gthrd_c -> grxrd_c + gthox_c	RPPX_RS11255 or RPPX_RS23360	0	999999	0	Unassigned	1.8.4.2	R02003
GTHHQNR	S-glutathionyl-hydroquinone reductase	gthrd_c + 6glumthqn_c -> gthox_c + mthqn_c	RPPX_RS00320	0	999999	0	Unassigned	1.8.5.7
GTHOr	Glutathione oxidoreductase	h_c + nadph_c + gthox_c <=> nadp_c + 2 gthrd_c	RPPX_RS25680	-999999	999999	0	Unassigned	1.8.1.7	R00115
GTHPi	Glutathione peridoxase	h2o2_c + 2 gthrd_c -> 2 h2o_c + gthox_c	RPPX_RS16820 or RPPX_RS15865 or RPPX_RS05265	0	999999	0	Unassigned	1.11.1.9	R00274
GTHRDabc2pp	Glutathione export via ABC system (cytoplasm to periplasm)	h2o_c + atp_c + gthrd_c -> adp_c + h_c + pi_c + gthrd_p	RPPX_RS20700 or RPPX_RS13755	0	999999	0	Transport ABC system	3.4.19 or 3.4.19.13	R00494
GTHRDHpp	Glutathione hydralase (periplasmic)	h2o_p + gthrd_p -> cgly_p + glu__L_p	RPPX_RS20700 or RPPX_RS13755	0	999999	0	Cofactor and Prosthetic Group Biosynthesis	3.4.19 or 3.4.19.13	R00494
GTHS	Glutathione synthetase	atp_c + gly_c + glucys_c -> adp_c + h_c + pi_c + gthrd_c	RPPX_RS11555	0	999999	0	Glutamate Metabolism	6.3.2.3	R00497
GTP8DETOX	8-oxo-GTP-diphosphatase	h2o_c + 8oxgtp_c -> h_c + ppi_c + 8oxgmp_c	RPPX_RS14450	0	999999	0	Unassigned	2.1.1.195	R07773
GTPCI	GTP cyclohydrolase I	h2o_c + gtp_c -> h_c + for_c + ahdt_c	RPPX_RS19800 or RPPX_RS16580 or RPPX_RS21600	0	999999	0	Cofactor and Prosthetic Group Biosynthesis Folate Biosynthesis	3.5.4.16	R00424
GTPCII2	GTP cyclohydrolase II (25drapp)	3 h2o_c + gtp_c -> 2 h_c + ppi_c + for_c + 25drapp_c	RPPX_RS06590 or RPPX_RS06620 or RPPX_RS25650	0	999999	0	Cofactor and Prosthetic Group Biosynthesis Riboflavin Metabolism	3.5.4.25	R00425
GTPDPDP	Guanosine-5'-triphosphate,3'-diphosphate diphosphatase	h2o_c + gdptp_c -> h_c + pi_c + ppgpp_c	RPPX_RS10405	0	999999	0	Purine Metabolism	3.6.1.40 or 3.6.1.11	R03409
GTPDPK	GTP diphosphokinase	atp_c + gtp_c -> h_c + amp_c + gdptp_c	RPPX_RS15725	0	999999	0	Purine Metabolism	2.7.6.5	R00429
GTPHs	GTP amine hydrolysis (spontaneous)	h2o_c + h_c + gtp_c -> nh4_c + xtp_c	PP_s0001	0	999999	0	Purine Metabolism	2.7.6.5	R00429
GTR1_kt	Galactosyltransferase LPS core synthesis galactosyl 1 3Hep1 heptosyl 1 3 heptosyl 1 5 kdo2 lipidA	hhlipa_kt_c + udpgal_c -> h_c + udp_c + galhhlipa_kt_c	RPPX_RS07555	0	999999	0	Cell Envelope Biosynthesis LPBiosynthesis
GTR2_kt	Glucosyltransferase LPS core synthesis glycosyl 1 4 galactosyl 1 3Hep1 heptosyl 1 3 heptosyl 1 5 kdo2 lipidA	udpg_c + galhhlipa_kt_c -> h_c + udp_c + ggallpsc_kt_c	RPPX_RS11810	0	999999	0	Cell Envelope Biosynthesis LPBiosynthesis
GUACYC	Guanylate cyclase	gtp_c -> ppi_c + 35cgmp_c	RPPX_RS02195 or RPPX_RS08510 or RPPX_RS20465 or RPPX_RS08725 or RPPX_RS13690	0	999999	0	Purine Metabolism	4.6.1.2 or 4.6.1.1	R00434
GUAD	Guanine deaminase	h2o_c + h_c + gua_c -> nh4_c + xan_c	RPPX_RS01520	0	999999	0	Purine Metabolism	3.5.4.3	R01676
GUAPRT	Guanine phosphoribosyltransferase	prpp_c + gua_c -> ppi_c + gmp_c	RPPX_RS05420	0	999999	0	Purine Metabolism	2.4.2.8 or 2.4.2.7 or 2.4.2.22	R01229
GUAt2pp	Guanine transport in via proton symport (periplasm)	h_p + gua_p -> h_c + gua_c	RPPX_RS01565 or RPPX_RS01535	0	999999	0	Transport Inner Membrane	2.4.2.8 or 2.4.2.7 or 2.4.2.22	R01229
GUAtex	Guanine transport via diffusion (extracellular to periplasm)	gua_e <=> gua_p	RPPX_RS01570 or RPPX_RS01575	-999999	999999	0	Transport Outer Membrane
GUDACabcpp	Guanidinoacetate transport via ABC system periplasm	h2o_c + atp_c + gudac_p -> adp_c + h_c + pi_c + gudac_c	RPPX_RS01570 or RPPX_RS01575	0	999999	0	Transport ABC system
GUDACtex	Guanidinoacetate transport via diffusion extracellular to periplasm	gudac_e <=> gudac_p		-999999	999999	0	Transport Outer Membrane
GUDBUTNAH	4-Guanidinobutanoate amidinohydrolase	h2o_c + 4gudbutn_c -> urea_c + 4abut_c	RPPX_RS02510	0	999999	0	Arginine and Proline Metabolism	3.5.3.7	R01990
GUDPTNabcpp	Guanidinovaleric acid transport via ABC system periplasm	h2o_c + atp_c + gudptn_p -> adp_c + h_c + pi_c + gudptn_c	RPPX_RS02510	0	999999	0	Transport ABC system	3.5.3.7	R01990
GUDPTNtex	Guanidinovaleric acid transport via diffusion extracellular to periplasm	gudptn_e <=> gudptn_p		-999999	999999	0	Transport Outer Membrane
H2CO3D	Carboxylic acid dissociation	h2o_c + co2_c <=> h2co3_c	RPPX_RS08875	-999999	999999	0	Unassigned
H2CO3D2	Carboxylic acid dissociation	h_c + hco3_c <=> h2co3_c	PP_s0001	-999999	999999	0	Unassigned
H2O2tex	Hydrogen peroxide transport via diffusion (external)	h2o2_e <=> h2o2_p	PP_s0001	-999999	999999	0	Transport Outer Membrane
H2Otex	H2O transport via diffusion (extracellular to periplasm)	h2o_e <=> h2o_p	PP_s0001	-999999	999999	0	Transport Outer Membrane
H2Otpp	H2O transport via diffusion (periplasm)	h2o_p <=> h2o_c	RPPX_RS01525 or PP_s0001	-999999	999999	0	Transport Inner Membrane
H2SO	Hydrogen sulfide oxidation	2 o2_c + h2s_c -> 2 h_c + so4_c	PP_s0001	0	999999	0	Sulfur Metabolism
H2St1pp	H2s transport (periplasm)	h2s_c -> h2s_p	PP_s0001	0	999999	0	Transport Inner Membrane
H2Stex	H2s transport via diffusion (extracellular to periplasm)	h2s_e <=> h2s_p		-999999	999999	0	Transport Outer Membrane
HACD10i	3 hydroxyacyl CoA dehydrogenase 3 oxoheptaryl CoA	nad_c + 3hhpcoa_c -> h_c + nadh_c + 3ohpcoa_c	RPPX_RS18010 or RPPX_RS18410	0	999999	0	Fatty Acid Metabolism
HACD11i	3 hydroxyacyl CoA dehydrogenase 3 oxononaryl CoA	nad_c + 3hnonacoa_c -> h_c + nadh_c + 3ononacoa_c	RPPX_RS18010 or RPPX_RS18410	0	999999	0	Fatty Acid Metabolism
HACD12i	3 hydroxyacyl CoA dehydrogenase 3 oxophenydecanoyl CoA	nad_c + 3hpdecacoa_c -> h_c + nadh_c + 3opdecacoa_c	RPPX_RS18010	0	999999	0	Fatty Acid Metabolism
HACD13i	3 hydroxyacyl CoA dehydrogenase 3 oxophenynonanoyl CoA	nad_c + 3hpnonacoa_c -> h_c + nadh_c + 3opnonacoa_c	RPPX_RS18010	0	999999	0	Fatty Acid Metabolism
HACD14i	3 hydroxyacyl CoA dehydrogenase 3 oxophenyoctanoyl CoA	nad_c + 3hpoctacoa_c -> h_c + nadh_c + 3opoctacoa_c	RPPX_RS18010	0	999999	0	Fatty Acid Metabolism
HACD15i	3 hydroxyacyl CoA dehydrogenase 3 oxophenyheptanoyl CoA	nad_c + 3hphpcoa_c -> h_c + nadh_c + 3ophpcoa_c	RPPX_RS18010	0	999999	0	Fatty Acid Metabolism
HACD16i	3 hydroxyacyl CoA dehydrogenase 3 oxophenyhexanoyl CoA	nad_c + 3hphxacoa_c -> h_c + nadh_c + 3ophxacoa_c	RPPX_RS18010	0	999999	0	Fatty Acid Metabolism
HACD17i	3 hydroxyacyl CoA dehydrogenase 3 oxophenypentanoyl CoA	nad_c + 3hpptcoa_c -> h_c + nadh_c + 3opptcoa_c	RPPX_RS18010	0	999999	0	Fatty Acid Metabolism
HACD18i	3 hydroxyacyl CoA dehydrogenase 3 oxophenybutyryl CoA	nad_c + 3hpbcoa_c -> h_c + nadh_c + 3opbcoa_c	RPPX_RS18010	0	999999	0	Fatty Acid Metabolism
HACD19i	3 hydroxyacyl CoA dehydrogenase 3 oxo 6acetylthiohexanoyl CoA	nad_c + 3h6athcoa_c -> h_c + nadh_c + 3o6athcoa_c	RPPX_RS18010 or RPPX_RS18410	0	999999	0	Fatty Acid Metabolism
HACD1i	3-hydroxyacyl-CoA dehydrogenase (acetoacetyl-CoA)	nad_c + 3hbcoa_c -> h_c + nadh_c + aacoa_c	RPPX_RS18010 or RPPX_RS18410 or RPPX_RS25455	0	999999	0	Fatty Acid Metabolism	1.1.1.35	R01975
HACD20i	3 hydroxyacyl CoA dehydrogenase 3 oxo 11Z octadecenyl CoA	nad_c + 3hvacccoa_c -> h_c + nadh_c + 3ovacccoa_c	RPPX_RS18410 or RPPX_RS18010	0	999999	0	Fatty Acid Metabolism	1.1.1.35	R01975
HACD21i	3 hydroxyacyl CoA dehydrogenase 3 oxo 9Z hexadecenyl CoA	nad_c + 3hhdccoa_c -> h_c + nadh_c + 3ohdccoa_c	RPPX_RS18410 or RPPX_RS18010	0	999999	0	Fatty Acid Metabolism
HACD22i	3 hydroxyacyl CoA dehydrogenase 3 oxo 7Z tetradecenyl CoA	nad_c + 3htdccoa_c -> h_c + nadh_c + 3otdccoa_c	RPPX_RS18410 or RPPX_RS18010	0	999999	0	Fatty Acid Metabolism
HACD23i	3 hydroxyacyl CoA dehydrogenase 3 oxo 5Z dodedecenyl CoA	nad_c + 3hddccoa_c -> h_c + nadh_c + 3oddccoa_c	RPPX_RS18410 or RPPX_RS18010	0	999999	0	Fatty Acid Metabolism
HACD24i	3 hydroxyacyl CoA dehydrogenase 3 oxo 9Z octadecenyl CoA	nad_c + 3hodecoa_c -> h_c + nadh_c + 3oodecoa_c	RPPX_RS18410 or RPPX_RS18010	0	999999	0	Fatty Acid Metabolism
HACD25i	3 hydroxyacyl CoA dehydrogenase 3 oxo 7Z hexadecenyl CoA	nad_c + 3hhdd7coa_c -> h_c + nadh_c + 3ohdd7coa_c	RPPX_RS18410 or RPPX_RS18010	0	999999	0	Fatty Acid Metabolism
HACD26i	3 hydroxyacyl CoA dehydrogenase 3 oxo 5Z tetradecenyl CoA	nad_c + 3hdd5coa_c -> h_c + nadh_c + 3odd5coa_c	RPPX_RS18410 or RPPX_RS18010	0	999999	0	Fatty Acid Metabolism
HACD27i	3 hydroxyacyl CoA dehydrogenase 3 oxo 6Z octadecenyl CoA	nad_c + 3hptslacoa_c -> h_c + nadh_c + 3optslacoa_c	RPPX_RS18410 or RPPX_RS18010	0	999999	0	Fatty Acid Metabolism
HACD28i	3 hydroxyacyl CoA dehydrogenase 3 oxo 4Z hexadecenyl CoA	nad_c + 3hhdd4coa_c -> h_c + nadh_c + 3ohdd4coa_c	RPPX_RS18410 or RPPX_RS18010	0	999999	0	Fatty Acid Metabolism
HACD29i	3 hydroxyacyl CoA dehydrogenase 3 oxo 9Z 12Z octadec dienyl CoA	nad_c + 3hlnlccoa_c -> h_c + nadh_c + 3olnlccoa_c	RPPX_RS18410 or RPPX_RS18010	0	999999	0	Fatty Acid Metabolism
HACD2i	3-hydroxyacyl-CoA dehydrogenase (3-oxohexanoyl-CoA)	nad_c + 3hhcoa_c -> h_c + nadh_c + 3ohcoa_c	RPPX_RS18010 or RPPX_RS18410	0	999999	0	Fatty Acid Metabolism	1.1.1.35 or 1.1.1.211	R04748
HACD30i	3 hydroxyacyl CoA dehydrogenase 3 oxo 7Z 10Z hexadec dienyl CoA	nad_c + 3hhd710coa_c -> h_c + nadh_c + 3ohd710coa_c	RPPX_RS18410 or RPPX_RS18010	0	999999	0	Fatty Acid Metabolism	1.1.1.35 or 1.1.1.211	R04748
HACD31i	3 hydroxyacyl CoA dehydrogenase 3 oxo 5Z 8Z tetradec dienyl CoA	nad_c + 3hhd58coa_c -> h_c + nadh_c + 3ohd58coa_c	RPPX_RS18410 or RPPX_RS18010	0	999999	0	Fatty Acid Metabolism
HACD32i	3 hydroxyacyl CoA dehydrogenase 3 oxo 6Z dodedecenyl CoA	nad_c + 3hdd6coa_c -> h_c + nadh_c + 3odd6coa_c	RPPX_RS18410 or RPPX_RS18010	0	999999	0	Fatty Acid Metabolism
HACD33i	3 hydroxyacyl CoA dehydrogenase 3 oxo 4Z decenyl CoA	nad_c + 3hdec4coa_c -> h_c + nadh_c + 3odec4coa_c	RPPX_RS18410 or RPPX_RS18010	0	999999	0	Fatty Acid Metabolism
HACD3i	3-hydroxyacyl-CoA dehydrogenase (3-oxooctanoyl-CoA)	nad_c + 3hocoa_c -> h_c + nadh_c + 3oocoa_c	RPPX_RS18010 or RPPX_RS18410	0	999999	0	Fatty Acid Metabolism	1.1.1.35 or 1.1.1.211	R04745
HACD4i	3-hydroxyacyl-CoA dehydrogenase (3-oxodecanoyl-CoA)	nad_c + 3hdcoa_c -> h_c + nadh_c + 3odcoa_c	RPPX_RS18010 or RPPX_RS18410	0	999999	0	Fatty Acid Metabolism	1.1.1.35 or 1.1.1.211	R04743
HACD5i	3-hydroxyacyl-CoA dehydrogenase (3-oxododecanoyl-CoA)	nad_c + 3hddcoa_c -> h_c + nadh_c + 3oddcoa_c	RPPX_RS18010 or RPPX_RS18410	0	999999	0	Fatty Acid Metabolism	1.1.1.35 or 1.1.1.211	R04741
HACD6i	3-hydroxyacyl-CoA dehydrogenase (3-oxotetradecanoyl-CoA)	nad_c + 3htdcoa_c -> h_c + nadh_c + 3otdcoa_c	RPPX_RS18010 or RPPX_RS18410	0	999999	0	Fatty Acid Metabolism	1.1.1.35 or 1.1.1.211	R04739
HACD7i	3-hydroxyacyl-CoA dehydrogenase (3-oxohexadecanoyl-CoA)	nad_c + 3hhdcoa_c -> h_c + nadh_c + 3ohdcoa_c	RPPX_RS18010 or RPPX_RS18410	0	999999	0	Fatty Acid Metabolism	1.1.1.35 or 1.1.1.211	R04737
HACD8i	3-hydroxyacyl-CoA dehydrogenase (3-oxooctadecanoyl-CoA)	nad_c + 3hodcoa_c -> h_c + nadh_c + 3ohodcoa_c	RPPX_RS18010 or RPPX_RS18425	0	999999	0	Fatty Acid Metabolism	1.1.1.35	R04737
HACD9	3 hydroxyacyl CoA dehydrogenase 2 Methylacetoacetyl CoA	nad_c + 3hmbcoa_c <=> h_c + nadh_c + 2maacoa_c	RPPX_RS18010 or RPPX_RS18425	-999999	999999	0	Valine Leucine and Isoleucine Metabolism	1.1.1.35 or 1.1.1.178	R04203
HADPCOADH3	3-hydroxyadipyl-CoA dehydrogenase (NAD+)	nad_c + 3hadpcoa_c <=> h_c + nadh_c + oxadpcoa_c	RPPX_RS22170	-999999	999999	0	Aromatic Compounds Degradation Phenylacetyl CoA Catabolom	1.1.1.35 or 1.1.1.157	R06941
HAT40tex	S 3 Hydroxyacetylthio acid transport diffusion C40 extracellularperiplasm	3h4atb_p <=> 3h4atb_e	RPPX_RS22170	-999999	999999	0	Transport Outer Membrane	1.1.1.35 or 1.1.1.157	R06941
HAT40tpp	S 3 Hydroxyacetylthio acid transport diffusion C40 periplasm	3h4atb_p <=> 3h4atb_c		-999999	999999	0	Transport Inner Membrane
HATBH	3 Hydroxy 4 Acetylthiobutanoyl CoA Hydrolase	h2o_c + 3h4atbcoa_c -> h_c + coa_c + 3h4atb_c	RPPX_RS12935	0	999999	0	PHAs Metabolism
HBCE	3 hydroxyacyl CoA dehydratase 3 hydroxybutanoyl CoA	3hbcoa_c <=> 3hbcoa__R_c	RPPX_RS18010	-999999	999999	0	Butanoate Metabolism	2.3.1.86
HBCHLR	(3R)-3-Hydroxybutanoyl-CoA hydro-lyase	3hbcoa__R_c <=> h2o_c + b2coa_c	RPPX_RS12650	-999999	999999	0	PHAs Metabolism	4.2.1.55	R04537
HBRCH	R hydroxy acyl CoA thioesterase C40	h2o_c + 3hbcoa__R_c -> h_c + coa_c + bhb_c	RPPX_RS12935	0	999999	0	PHAs Metabolism
HBZOPT	Hydroxybenzoate octaprenyltransferase	4hbz_c + octdp_c -> ppi_c + 3ophb_c	RPPX_RS09915	0	999999	0	Cofactor and Prosthetic Group Biosynthesis Ubiquinone biosynthesis	2.5.1.39	R05615
HCO3E	HCO3 equilibration reaction	h2o_c + co2_c <=> h_c + hco3_c	RPPX_RS08875	-999999	999999	0	Unassigned	4.2.1.1	R10092, R00132
HCYSMT	Homocysteine S-methyltransferase	amet_c + hcys__L_c -> h_c + ahcys_c + met__L_c	RPPX_RS05890	0	999999	0	Methionine Metabolism	2.1.1.10 or 2.1.1	R00650
HCYSMT2	Homocysteine Methyltransferase	hcys__L_c + mmet_c -> h_c + 2 met__L_c	RPPX_RS05890	0	999999	0	Methionine Metabolism	2.1.1.10	R11063
HCYStabcpp	L hcys L transport via ABC system periplasm	h2o_c + atp_c + hcys__L_p -> adp_c + h_c + pi_c + hcys__L_c	RPPX_RS05890	0	999999	0	Transport ABC system	2.1.1.10	R11063
HCYStex	Homocysteine transport extracellular	hcys__L_e <=> hcys__L_p		-999999	999999	0	Transport Outer Membrane
HDCAtexi	Hexadecanoate transport via facilitated irreversible diffusion (extracellular to periplasm)	hdca_e -> hdca_p	RPPX_RS15880	0	999999	0	Transport Outer Membrane
HDCEAtexi	Hexadecenoate transport via facilitated irreversible diffusion (extracellular to periplasm)	hdcea_e -> hdcea_p	RPPX_RS15880	0	999999	0	Transport Outer Membrane
HDH	Histidinol dehydrogenase, cytosol	h2o_c + 2 nad_c + histd_c -> 4 h_c + 2 nadh_c + his__L_c	RPPX_RS04285	0	999999	0	Histidine Metabolism	1.1.1.23	R01158
HEMEOS	Heme O synthase	h2o_c + pheme_c + frdp_c -> ppi_c + hemeO_c	RPPX_RS05075 or RPPX_RS08820	0	999999	0	Cofactor and Prosthetic Group Biosynthesis Porphyrin and Chlorophyll Metabolism	2.5.1.-	R07411
HEMEti	Heme transport via ABC system	h2o_c + atp_c + pheme_e -> adp_c + h_c + pi_c + pheme_c	RPPX_RS01765	0	999999	0	Transport ABC system	3.6.3.41	R00571
HEPCT	LPS heptose carbamoyltransferase LPS core P putida synthesis	cbp_c + phethapphlipa_c -> h_c + pi_c + icore_kt_c	RPPX_RS11805	0	999999	0	Cell Envelope Biosynthesis LPBiosynthesis	2.5.1.-	R07411
HEPK1_kt	LPS heptose kinase I P putida LPS core synthesis	atp_c + hhlipa_kt_c -> adp_c + h_c + hphlipa_kt_c	RPPX_RS07550	0	999999	0	Cell Envelope Biosynthesis LPBiosynthesis
HEPK2_kt	LPS heptose kinase II Pputida LPS core synthesis	atp_c + hphlipa_kt_c -> adp_c + h_c + hpphlipa_kt_c	RPPX_RS07540 or RPPX_RS07545	0	999999	0	Cell Envelope Biosynthesis LPBiosynthesis
HEPK3_kt	LPS heptose kinase III Pputida LPS core synthesis	atp_c + hethapphlipa_c -> adp_c + h_c + phethapphlipa_c	RPPX_RS07545 or RPPX_RS07540	0	999999	0	Cell Envelope Biosynthesis LPBiosynthesis
HEPT1_kt	Heptosyltransferase I LPS core synthesis	adphep_LD_c + lipa_oh_c -> adp_c + h_c + hlipa_kt_c	RPPX_RS07560	0	999999	0	Cell Envelope Biosynthesis Lipid A Biosynthesis
HEPT2_kt	Heptosyltransferase II LPS core synthesis	adphep_LD_c + hlipa_kt_c -> adp_c + h_c + hhlipa_kt_c	RPPX_RS07565	0	999999	0	Cell Envelope Biosynthesis Lipid A Biosynthesis
HEX1	Hexokinase (D-glucose:ATP)	atp_c + glc__D_c -> adp_c + h_c + g6p_c	RPPX_RS04070	0	999999	0	Glycolysis	2.7.1.1 or 2.7.1.2	R00299
HG2t3pp	Mercury (Hg+2) transport out via proton antiport (periplasm)	h_p + hg2_c -> h_c + hg2_p	RPPX_RS12860	0	999999	0	Heavy Metal Tolerance	2.7.1.1 or 2.7.1.2	R00299
HG2tex	Mercury (Hg+2) transport via diffusion (extracellular to periplasm)	hg2_e <=> hg2_p	RPPX_RS12860	-999999	999999	0	Transport Outer Membrane
HG2tppi	Mercury Hg2 transport via diffusion periplasm to cytoplasm	hg2_p -> hg2_c		0	999999	0	Transport Inner Membrane
HGENTISt2pp	Homogentisate transport in via proton symport periplam	h_p + hgentis_p -> h_c + hgentis_c		0	999999	0	Transport Inner Membrane
HGENTIStex	Homogentisate transport via diffusion extracellular to periplasm	hgentis_e <=> hgentis_p		-999999	999999	0	Transport Outer Membrane
HGNTOR	Homogentisateoxygen 1 2 oxidoreductase decyclizing	o2_c + hgentis_c -> h_c + 4mlacac_c	RPPX_RS13955	0	999999	0	Aromatic Compounds Degradation Homogentisate pathway	1.13.11.5	R02519
HGR	Mercury(II) reductase	nadph_c + hg2_c -> h_c + nadp_c + hg0_c	RPPX_RS27490	0	999999	0	Heavy Metal Tolerance
HIBDkt	3-hydroxyisobutyrate dehydrogenase	nad_c + 3hmp_c -> h_c + mmtsa_c + nadh_c	RPPX_RS13710	0	999999	0	Valine Leucine and Isoleucine Metabolism	1.1.1.35	R02519
HISabcpp	L-histidine transport via ABC system (periplasm)	h2o_c + atp_c + his__L_p -> adp_c + h_c + pi_c + his__L_c	RPPX_RS14210 and RPPX_RS14220 and RPPX_RS14225 and RPPX_RS14215	0	999999	0	Transport ABC system	3.6.3.21	R03655
HISDr	Histidase r	his__L_c -> nh4_c + urcan_c	RPPX_RS11360	0	999999	0	Histidine Metabolism	4.3.1.3	R01168
HISGLYabcpp	L Histidinylglycine His Gly transport via ABC system periplasm	h2o_c + atp_c + hisgly_p -> adp_c + h_c + pi_c + hisgly_c	( RPPX_RS04700 or RPPX_RS04690 or RPPX_RS04685 ) and RPPX_RS04705 and RPPX_RS04710 and RPPX_RS04715 and RPPX_RS04720	0	999999	0	Transport ABC system	4.3.1.3	R01168
HISGLYtex	L Histidinylglycine transport via diffusion extracellular to periplasm	hisgly_e <=> hisgly_p	RPPX_RS04695	-999999	999999	0	Transport Outer Membrane
HISHISabcpp	L Histidinylhistidine His His transport via ABC system periplasm	h2o_c + atp_c + hishis_p -> adp_c + h_c + pi_c + hishis_c	( RPPX_RS04700 or RPPX_RS04690 or RPPX_RS04685 ) and RPPX_RS04705 and RPPX_RS04710 and RPPX_RS04715 and RPPX_RS04720	0	999999	0	Transport ABC system
HISHIStex	L Histidinylhistidine transport via diffusion extracellular to periplasm	hishis_e <=> hishis_p	RPPX_RS04695	-999999	999999	0	Transport Outer Membrane
HISt2rpp	L-histidine reversible transport via proton symport (periplasm)	h_p + his__L_p <=> h_c + his__L_c	RPPX_RS04480 or RPPX_RS02355	-999999	999999	0	Transport Inner Membrane	3.6.3.21
HISTD	Histidinol dehydrogenase	h2o_c + 2 nad_c + histd_c -> 3 h_c + 2 nadh_c + his__L_c	RPPX_RS04285	0	999999	0	Histidine Metabolism	1.1.1.23	R01158
HIStex	L-histidine transport via diffusion (extracellular to periplasm)	his__L_e <=> his__L_p	RPPX_RS05165	-999999	999999	0	Transport Outer Membrane
HISTP	Histidinol-phosphatase	h2o_c + hisp_c -> pi_c + histd_c	RPPX_RS09085 or RPPX_RS22670	0	999999	0	Histidine Metabolism	3.1.3.15	R03013
HISTRS	Histidyl-tRNA synthetase	atp_c + his__L_c + trnahis_c -> amp_c + ppi_c + histrna_c	RPPX_RS04840	0	999999	0	tRNA Charging	6.1.1.21	R03655
HIUH_c	Hydroxyisourate hydrolase	h2o_c + 5hiu_c <=> 5houdic_c	RPPX_RS01540	-999999	999999	0	Alternate Carbon and Nitrogen source Nucleotide Metabolism
HMBS	Hydroxymethylbilane synthase	h2o_c + 4 ppbng_c -> 4 nh4_c + hmbil_c	RPPX_RS08390	0	999999	0	Cofactor and Prosthetic Group Biosynthesis Porphyrin and Chlorophyll Metabolism	2.5.1.61 or 4.3.1.8	R00084
HMGL	Hydroxymethylglutaryl-CoA lyase	hmgcoa_c -> accoa_c + acac_c	RPPX_RS20680	0	999999	0	Butanoate Metabolism	4.1.3.4	R00084
HMPK1	Hydroxymethylpyrimidine kinase (ATP)	atp_c + 4ahmmp_c -> adp_c + h_c + 4ampm_c	RPPX_RS12820	0	999999	0	Cofactor and Prosthetic Group Biosynthesis Thiamine Metabolism	2.7.1.49
HMR_0180_copy1	Butyrate Coenzyme A Ligase	atp_c + coa_c + dca_c -> dcacoa_c + amp_c + ppi_c	RPPX_RS02630 or RPPX_RS02635	0	999999	0	Fatty Acid Metabolism
HMR_0180_copy2	Butyrate Coenzyme A Ligase	atp_c + coa_c + dca_c -> dcacoa_c + amp_c + ppi_c	RPPX_RS05335 or RPPX_RS20615 or RPPX_RS01310 or RPPX_RS02630 or RPPX_RS02635	0	999999	0	Fatty Acid Biosynthesis	3.6.3.25
HMR_0188	Long-Chain-Fatty-Acid Coenzyme A Ligase	atp_c + coa_c + ddca_c -> ddcacoa_c + amp_c + ppi_c	RPPX_RS02630 or RPPX_RS02635	0	999999	0	Fatty Acid Metabolism
HMR_0260	Palmitoyl Coenzyme A Hydrolase	h2o_c + vacccoa_c -> h_c + coa_c + vacc_c	RPPX_RS12935	0	999999	0	Fatty Acid Metabolism
HOMt2pp	L-homoserineserine efflux via proton symport	h_p + hom__L_c -> h_c + hom__L_p	RPPX_RS18525	0	999999	0	Transport Inner Membrane	2.7.1.49
HOMtex	L-homoserine transport via diffusion (extracellular to periplasm)	hom__L_e <=> hom__L_p	RPPX_RS18525	-999999	999999	0	Transport Outer Membrane
HOMtpp	L homoserine via proton symport	h_p + hom__L_p -> h_c + hom__L_c		0	999999	0	Transport Inner Membrane
HORNAT	N-hydroxyornithine acetyltransferase	accoa_c + n5horn_c -> coa_c + n5acn5horn_c	RPPX_RS01320	0	999999	0	Unassigned	4.2.1.146	R10532
HOXG	Heme oxygenase 1	5 h_c + 3 nadph_c + 3 o2_c + pheme_c -> 3 h2o_c + 3 nadp_c + fe2_c + biliverd_c + co_c	RPPX_RS04100 or RPPX_RS20130	0	999999	0	Iron uptake and metabolism	1.14.99.3
HPAtexi	Heptanoate transport via diffusion extracellular to periplasm	hpta_e -> hpta_p	RPPX_RS15880	0	999999	0	Transport Outer Membrane	1.14.99.3
HPPK	2-amino-4-hydroxy-6-hydroxymethyldihydropteridine diphosphokinase	atp_c + 2ahhmp_c -> h_c + amp_c + 2ahhmd_c	RPPX_RS13520 or RPPX_RS07300	0	999999	0	Cofactor and Prosthetic Group Biosynthesis Folate Biosynthesis
HPYRI	Hydroxypyruvate isomerase	hpyr_c <=> 2h3oppan_c	RPPX_RS01600	-999999	999999	0	Glyoxylate and dicarboxylate metabolism	5.3.1.22	R01394
HPYRP	3-phosphohydroxypyruvate phosphatase	h2o_c + 3php_c -> pi_c + hpyr_c	RPPX_RS14975	0	999999	0	Glycine Serine and Threonine Metabolism	2.4.2.1	R01561
HPYRRx	Hydroxypyruvate reductase (NADH)	h_c + nadh_c + hpyr_c <=> nad_c + glyc__R_c	RPPX_RS05340	-999999	999999	0	Glyoxylate and dicarboxylate metabolism	1.1.1.26 or 1.1.1.29 or 1.1.1.81	R01388
HPYRRy	Hydroxypyruvate reductase (NADPH)	h_c + nadph_c + hpyr_c -> nadp_c + glyc__R_c	RPPX_RS01610	0	999999	0	Alternate Carbon	1.1.1.79 or 1.1.1 or 1.1.1.81	R01392
HSDy	Homoserine dehydrogenase (NADPH)	nadp_c + hom__L_c <=> h_c + nadph_c + aspsa_c	RPPX_RS05860 or RPPX_RS15060	-999999	999999	0	Lysine Metabolism	1.1.1.3	R01775
HSERTA	Homoserine O trans acetylase	accoa_c + hom__L_c <=> coa_c + achms_c	RPPX_RS11020 and RPPX_RS11015	-999999	999999	0	Methionine Metabolism	2.3.1.31	R01776
HSK	Homoserine kinase	atp_c + hom__L_c -> adp_c + h_c + phom_c	RPPX_RS08765	0	999999	0	Glycine Serine and Threonine Metabolism	2.7.1.39	R01771
HSTPT	Histidinol-phosphate transaminase	glu__L_c + imacp_c -> akg_c + hisp_c	RPPX_RS04280	0	999999	0	Histidine Metabolism	2.6.1.9	R03243
Htex	Proton transport via diffusion (extracellular to periplasm)	h_e <=> h_p		-999999	999999	0	Transport Outer Membrane
HVCD	3-hydroxyacyl-CoA dehydrogenase (3-hydroxyacyl-CoA dehydrogenase (3-oxovaleryl-CoA))	h_c + nadh_c + 3optcoa_c <=> nad_c + 3hptcoa_c	RPPX_RS18410 or RPPX_RS18010	-999999	0	0	Fatty Acid Metabolism	1.1.1.35 or 1.1.1.178	R04203
HXAND	Hypoxanthine dehydrogenase	h2o_c + nad_c + hxan_c -> h_c + nadh_c + xan_c	RPPX_RS01505 and RPPX_RS01510	0	999999	0	Purine Metabolism	1.17.1.4	R01768
HXANt2pp	Hypoxanthine transport in via proton symport (periplasm)	h_p + hxan_p -> h_c + hxan_c	RPPX_RS01535	0	999999	0	Transport Inner Membrane	1.17.1.4	R01768
HXAtex	Hexanoate transport via diffusion (extracellular to periplasm)	hxa_e -> hxa_p	RPPX_RS15880	0	999999	0	Transport Outer Membrane
HXPRT	Hypoxanthine phosphoribosyltransferase (Hypoxanthine)	prpp_c + hxan_c -> ppi_c + imp_c	RPPX_RS05420	0	999999	0	Purine Metabolism	2.4.2.8	R01132
HYGBDIAS	Hydrogenobyrinic acid a c diamide synthase glutamine hydrolysing	h2o_c + 2 atp_c + 2 gln__L_c + hgbyr_c -> 2 adp_c + 2 h_c + 2 glu__L_c + ppi_c + hgbam_c	RPPX_RS15805	0	999999	0	Cofactor and Prosthetic Group Biosynthesis Porphyrin and Chlorophyll Metabolism	2.4.2.8	R01132
HYXNtex	Hypoxanthine transport via diffusion (extracellular to periplasm)	hxan_e <=> hxan_p	RPPX_RS15805	-999999	999999	0	Transport Outer Membrane
I2FE2SR	ISC [2Fe-2S] regeneration	2fe1s_c + iscssh_c + iscu_c -> 4 h_c + iscs_c + iscu_2fe2s_c	( RPPX_RS04900 or RPPX_RS19385 ) and RPPX_RS04895	0	999999	0	Cofactor and Prosthetic Group Biosynthesis Feclusters metabolism
I2FE2SS2fdx	ISC 2Fe 2S Synthesis II	2 fe2_c + 2 fdxr_22_c + 2 iscssh_c + iscu_2fe2s_c -> 4 h_c + 2 fdxo_22_c + 2 iscs_c + iscu_2fe2s2_c	RPPX_RS04875 and RPPX_RS04890 and ( RPPX_RS04900 or RPPX_RS19385 ) and RPPX_RS04895	0	999999	0	Cofactor and Prosthetic Group Biosynthesis Feclusters metabolism
I2FE2SSfdx	ISC 2Fe 2S Synthesis	2 fe2_c + 2 fdxr_22_c + 2 iscssh_c + iscu_c -> 4 h_c + 2 fdxo_22_c + 2 iscs_c + iscu_2fe2s_c	RPPX_RS04875 and RPPX_RS04890 and ( RPPX_RS04900 or RPPX_RS19385 ) and RPPX_RS04895	0	999999	0	Cofactor and Prosthetic Group Biosynthesis Feclusters metabolism
I2FE2ST	ISC [2Fe-2S] Transfer	4 h_c + iscu_2fe2s_c -> 2fe2s_c + iscu_c	RPPX_RS04890 and RPPX_RS04895	0	999999	0	Cofactor and Prosthetic Group Biosynthesis Feclusters metabolism
I4FE4SRfdx	ISC 4Fe 4S Reduction	4 h_c + 2 fdxr_22_c + iscu_2fe2s2_c -> 2 fdxo_22_c + iscu_4fe4s_c	RPPX_RS04875 and RPPX_RS04895	0	999999	0	Cofactor and Prosthetic Group Biosynthesis Feclusters metabolism
I4FE4ST	ISC [4Fe-4S] Transfer	4 h_c + iscu_4fe4s_c -> 4fe4s_c + iscu_c	RPPX_RS04890 and RPPX_RS04895	0	999999	0	Cofactor and Prosthetic Group Biosynthesis Feclusters metabolism
ICDHyr	Isocitrate dehydrogenase (NADP)	nadp_c + icit_c <=> nadph_c + co2_c + akg_c	RPPX_RS00390 or RPPX_RS00385	-999999	999999	0	TCA Cycle	1.1.1.42	R00267
ICITt_kt	Isocitrate transport in via proton symport	h_p + icit_p <=> h_c + icit_c	RPPX_RS17635 or RPPX_RS24160 or RPPX_RS08630 or RPPX_RS24380	-999999	999999	0	Transport Inner Membrane
ICITt4pp	Citrate transport via sodium symport periplasm	na1_p + icit_p -> na1_c + icit_c	RPPX_RS14805 and RPPX_RS14810 and RPPX_RS14815	0	999999	0	Transport Inner Membrane	1.1.1.42	R00267
ICITtex	Citrate transport via diffusion extracellular to periplasm	icit_e <=> icit_p	RPPX_RS14820 or RPPX_RS17640	-999999	999999	0	Transport Outer Membrane
ICL	Isocitrate lyase	icit_c -> succ_c + glx_c	RPPX_RS00720	0	999999	0	TCA Cycle	4.1.3.1	R00479
ICYSDS	ISC Cysteine desulfuration	cys__L_c + iscs_c -> ala__L_c + iscssh_c	RPPX_RS04900 or RPPX_RS19385	0	999999	0	Cofactor and Prosthetic Group Biosynthesis Feclusters metabolism	4.1.3.1	R00479
IDPh_1	Inorganic diphosphatase	h2o_c + ppi_c -> 2 pi_c	RPPX_RS06515	0	999999	0	Inorganic polyphosphates metabolism	4.3.1.19	R00996
IG3PS	Imidazole-glycerol-3-phosphate synthase	gln__L_c + prlp_c -> h_c + glu__L_c + aicar_c + eig3p_c	RPPX_RS07820 and RPPX_RS07835	0	999999	0	Histidine Metabolism	4.1.3.- or 4.3.2.M2 or 2.4.2.-	R04558
IGPDH	Imidazoleglycerol-phosphate dehydratase	eig3p_c -> h2o_c + imacp_c	RPPX_RS07840	0	999999	0	Histidine Metabolism	4.2.1.19	R03457
IGPS	Indole-3-glycerol-phosphate synthase	h_c + 2cpr5p_c -> h2o_c + co2_c + 3ig3p_c	RPPX_RS07160	0	999999	0	Phenylalanine Tyrosine Tryptophan Biosynthesis	4.1.1.48	R03508
ILEabcpp	L-isoleucine transport via ABC system (periplasm)	h2o_c + atp_c + ile__L_p -> adp_c + h_c + pi_c + ile__L_c	( RPPX_RS03470 and RPPX_RS03465 and RPPX_RS03460 and RPPX_RS03455 and RPPX_RS03450 ) or ( RPPX_RS12405 and RPPX_RS12400 and RPPX_RS12390 and RPPX_RS12385 and RPPX_RS12395 ) or ( RPPX_RS14210 and RPPX_RS14220 and RPPX_RS14225 and RPPX_RS14215 )	0	999999	0	Transport ABC system	6.1.1.5	R03656
ILEDHr_1	Valine dehydrogenase	h2o_c + nad_c + ile__L_c <=> h_c + nh4_c + nadh_c + 3mop_c	RPPX_RS13975	-999999	999999	0	Valine Leucine and Isoleucine Metabolism	4.1.1.48	R03508
ILEt2rpp	L-isoleucine reversible transport via proton symport (periplasm)	h_p + ile__L_p <=> h_c + ile__L_c	RPPX_RS01040	-999999	999999	0	Transport Inner Membrane
ILETA	Isoleucine transaminase	akg_c + ile__L_c <=> glu__L_c + 3mop_c	RPPX_RS20820	-999999	999999	0	Valine Leucine and Isoleucine Metabolism	2.6.1.42	R02199
ILEtex	L-isoleucine transport via diffusion (extracellular to periplasm)	ile__L_e <=> ile__L_p	RPPX_RS01040	-999999	999999	0	Transport Outer Membrane
ILETRS	Isoleucyl-tRNA synthetase	atp_c + ile__L_c + trnaile_c -> amp_c + ppi_c + iletrna_c	RPPX_RS06160	0	999999	0	tRNA Charging	6.1.1.5	R03656
IMPC	IMP cyclohydrolase	h2o_c + imp_c <=> fprica_c	RPPX_RS12625	-999999	999999	0	Purine Metabolism	2.1.2.3 or 3.5.4.10	R01127
IMPD	IMP dehydrogenase	h2o_c + nad_c + imp_c -> h_c + nadh_c + xmp_c	RPPX_RS03970	0	999999	0	Purine Metabolism	1.1.1.205	R01130
IMPN	inosinate nucleosidase	h2o_c + imp_c -> hxan_c + rf5p__D_c	RPPX_RS25160	0	999999	0	Unassigned
IND3ACtex	Indole 3 acetate transport exterior	ind3ac_p <=> ind3ac_e	RPPX_RS03970	-999999	999999	0	Transport Outer Membrane	1.1.1.205	R01130
IND3ACtpp	Indole 3 acetic acid export periplasm	h_p + ind3ac_c -> h_c + ind3ac_p	RPPX_RS20575 or RPPX_RS04485	0	999999	0	Transport solvent extrusion
INDOLEt5	Indole transport out via proton antiport cytosolexternal	h_p + indole_c -> h_c + indole_e	( RPPX_RS14645 and RPPX_RS14640 and RPPX_RS14635 ) or ( RPPX_RS04325 and RPPX_RS04320 and RPPX_RS04315 )	0	999999	0	Transport solvent extrusion
INDOLEt6	Indole transport out via proton antiport periplasmexternal	h_p + indole_p -> h_c + indole_e	( RPPX_RS14645 and RPPX_RS14640 and RPPX_RS14635 ) or ( RPPX_RS04325 and RPPX_RS04320 and RPPX_RS04315 )	0	999999	0	Transport solvent extrusion
INDOLEtex	Indole transport via diffusion (extracellular to periplasm)	indole_e <=> indole_p	( RPPX_RS14645 and RPPX_RS14640 and RPPX_RS14635 ) or ( RPPX_RS04325 and RPPX_RS04320 and RPPX_RS04315 )	-999999	999999	0	Transport Outer Membrane
INDOLEtpp	Indole transport diffusion irreversible	indole_p -> indole_c		0	999999	0	Transport Inner Membrane
INSH	Inosine hydrolase	h2o_c + ins_c -> rib__D_c + hxan_c	RPPX_RS19530	0	999999	0	Purine Metabolism	3.2.2.8 or 3.2.2.2 or 3.2.2.1	R01770
INSt2pp	Inosine transport in via proton symport (periplasm)	h_p + ins_p -> h_c + ins_c	RPPX_RS25110	0	999999	0	Transport Inner Membrane
INStex	Inosine transport via diffusion (extracellular to periplasm)	ins_e <=> ins_p	RPPX_RS01570 or RPPX_RS01575	-999999	999999	0	Transport Outer Membrane	3.2.2.8 or 3.2.2.2 or 3.2.2.1	R01770
IPDDI	Isopentenyl-diphosphate D-isomerase	ipdp_c <=> dmpp_c	RPPX_RS06380	-999999	999999	0	Cofactor and Prosthetic Group Biosynthesis Terpenoid backbone biosynthesis	5.3.3.2	R01123
IPDPS	1-hydroxy-2-methyl-2-(E)-butenyl 4-diphosphate reductase (ipdp)	h_c + nadh_c + h2mb4p_c -> h2o_c + nad_c + ipdp_c	RPPX_RS06145	0	999999	0	Cofactor and Prosthetic Group Biosynthesis Terpenoid backbone biosynthesis	1.17.1.2	R01123
IPMD	3-isopropylmalate dehydrogenase	nad_c + 3c2hmp_c -> h_c + nadh_c + 3c4mop_c	RPPX_RS17185	0	999999	0	Valine Leucine and Isoleucine Metabolism	1.1.1.85	R04426
IPPMIa	3-isopropylmalate dehydratase	3c2hmp_c <=> h2o_c + 2ippm_c	RPPX_RS17170 and RPPX_RS17175	-999999	999999	0	Valine Leucine and Isoleucine Metabolism	4.2.1.33	R04001
IPPMIb	2-isopropylmalate hydratase	h2o_c + 2ippm_c <=> 3c3hmp_c	RPPX_RS17170 and RPPX_RS17175	-999999	999999	0	Valine Leucine and Isoleucine Metabolism	4.2.1.33	R03968
IPPS	2-isopropylmalate synthase	h2o_c + accoa_c + 3mob_c -> h_c + coa_c + 3c3hmp_c	RPPX_RS04000	0	999999	0	Valine Leucine and Isoleucine Metabolism	2.3.3.13	R01213
ISETACabcpp	Isethionate transport via ABC system (periplasm)	h2o_c + atp_c + isetac_p -> adp_c + h_c + pi_c + isetac_c	RPPX_RS08165 and RPPX_RS08150 and RPPX_RS08155	0	999999	0	Transport ABC system	2.3.3.13	R01213
ISETACtex	Isethionate transport via diffusion (extracellular to periplasm)	isetac_e <=> isetac_p	RPPX_RS08180	-999999	999999	0	Transport Outer Membrane
ISOAML	Isoamylase	h2o_c + bglyg4n_c -> maltttr_c	RPPX_RS00545	0	999999	0	Starch and Sucrose Metabolism
ITPh	inorganic triphosphatase	h2o_p + pppi_p -> h_p + pi_p + ppi_p	RPPX_RS06515	0	999999	0	Inorganic polyphosphates metabolism	3.6.1.25	R00138
IVCS	Isovaleryl CoA synthetase	atp_c + coa_c + 3mb_c -> amp_c + ppi_c + ivcoa_c	RPPX_RS00575	0	999999	0	Valine Leucine and Isoleucine Metabolism
IZPN	Imidazolonepropionase	h2o_c + 4izp_c -> h_c + forglu_c	RPPX_RS11370	0	999999	0	Histidine Metabolism	3.5.2.7 or 3.5.2	R02288
Kabcpp	Potassium ABC transporter (periplasm)	h2o_c + atp_c + k_p -> adp_c + h_c + pi_c + k_c	RPPX_RS00925 and RPPX_RS00920 and RPPX_RS00915 and RPPX_RS00930	0	999999	0	Transport ABC system	3.6.3.10 or 3.6.3.12	R03254
KARA1	Ketol-acid reductoisomerase (2,3-dihydroxy-3-methylbutanoate)	nadp_c + 23dhmb_c <=> h_c + nadph_c + alac__S_c	RPPX_RS13625	-999999	999999	0	Valine Leucine and Isoleucine Metabolism	1.1.1.86 or 1.1.1.383	R04439
KARA2	Ketol-acid reductoisomerase (2-Acetolactate)	h_c + nadph_c + 2ahbut_c <=> nadp_c + 23dhmp_c	RPPX_RS13625	-999999	999999	0	Valine Leucine and Isoleucine Metabolism	1.1.1.86	R04439
KAS14	Beta-ketoacyl-ACP synthase	h_c + acACP_c + malACP_c -> ACP_c + co2_c + actACP_c	RPPX_RS00995	0	999999	0	Fatty Acid Biosynthesis	2.3.1.180 or 2.3.1.85 or 2.3.1.86 or 2.3.1.179 or 2.3.1.- or 2.3.1.41	R04355
KAS15	Beta-ketoacyl-ACP synthase (2)	h_c + accoa_c + malACP_c -> co2_c + coa_c + actACP_c	RPPX_RS02065 or RPPX_RS02610	0	999999	0	Fatty Acid Biosynthesis	2.3.1.180	R10707
KAT1	3-ketoacyl-CoA thiolase	coa_c + aacoa_c -> 2 accoa_c	RPPX_RS18015 or RPPX_RS18415	0	999999	0	Fatty Acid Metabolism	2.3.1.9	R00238
KAT10	Acetyl CoA C acyltransferase 3 oxoheptaryl CoA	coa_c + 3ohpcoa_c -> accoa_c + ptcoa_c	RPPX_RS18015 or RPPX_RS18415	0	999999	0	Fatty Acid Metabolism	2.3.1.9	R00238
KAT11	Acetyl CoA C acyltransferase 3 oxononaryl CoA	coa_c + 3ononacoa_c -> accoa_c + hptcoa_c	RPPX_RS18015 or RPPX_RS18415	0	999999	0	Fatty Acid Metabolism
KAT12	Acetyl CoA C acyltransferase 3 oxophenyldecanoyl CoA	coa_c + 3opdecacoa_c -> accoa_c + poctacoa_c	RPPX_RS18015	0	999999	0	Fatty Acid Metabolism
KAT13	Acetyl CoA C acyltransferase 3 oxophenylnonanoyl CoA	coa_c + 3opnonacoa_c -> accoa_c + phpcoa_c	RPPX_RS18015	0	999999	0	Fatty Acid Metabolism
KAT14	Acetyl CoA C acyltransferase 3 oxophenyloctanoyl CoA	coa_c + 3opoctacoa_c -> accoa_c + phxacoa_c	RPPX_RS18015	0	999999	0	Fatty Acid Metabolism
KAT15	Acetyl CoA C acyltransferase 3 oxophenylheptanoyl CoA	coa_c + 3ophpcoa_c -> accoa_c + pptcoa_c	RPPX_RS18015	0	999999	0	Fatty Acid Metabolism
KAT16	Acetyl CoA C acyltransferase 3 oxophenylhexanoyl CoA	coa_c + 3ophxacoa_c -> accoa_c + pbcoa_c	RPPX_RS18015	0	999999	0	Fatty Acid Metabolism
KAT17	Acetyl CoA C acyltransferase 3 oxophenylpentaoyl CoA	coa_c + 3opptcoa_c -> accoa_c + phppcoa_c	RPPX_RS18015	0	999999	0	Fatty Acid Metabolism
KAT18	Acetyl CoA C acyltransferase 3 oxophenylbutyryl CoA	coa_c + 3opbcoa_c -> accoa_c + phaccoa_c	RPPX_RS18015	0	999999	0	Fatty Acid Metabolism
KAT19	Acetyl CoA C acyltransferase 3 oxo 6 acetylthiohexanoyl CoA	coa_c + 3o6athcoa_c -> accoa_c + 4atbcoa_c	RPPX_RS18415 or RPPX_RS18015	0	999999	0	Fatty Acid Metabolism
KAT20	Acetyl CoA C acyltransferase cis hexadec 9 enoyl CoA	coa_c + 3ovacccoa_c -> accoa_c + hdcoa_c	RPPX_RS18015 or RPPX_RS18415	0	999999	0	Fatty Acid Metabolism
KAT21	Acetyl CoA C acyltransferase cis tetradec 7 enoyl CoA	coa_c + 3ohdccoa_c -> accoa_c + tdecoa_c	RPPX_RS18015 or RPPX_RS18415	0	999999	0	Fatty Acid Metabolism
KAT22	Acetyl CoA C acyltransferase cis dodedec 5 enoyl CoA C121d5	coa_c + 3otdccoa_c -> accoa_c + ddecoa_c	RPPX_RS18015 or RPPX_RS18415	0	999999	0	Fatty Acid Metabolism
KAT23	Acetyl CoA C acyltransferase cis dec 3 enoyl CoA C101d3	coa_c + 3oddccoa_c -> decoa_c + accoa_c	RPPX_RS18415 or RPPX_RS18015	0	999999	0	Fatty Acid Metabolism
KAT24	Acetyl CoA C acyltransferase cis hexadec 7 enoyl CoA	coa_c + 3oodecoa_c -> accoa_c + hdd7coa_c	RPPX_RS18015 or RPPX_RS18415	0	999999	0	Fatty Acid Metabolism
KAT25	Acetyl CoA C acyltransferase cis tetradec 5 enoyl CoA	coa_c + 3ohdd7coa_c -> accoa_c + tded5coa_c	RPPX_RS18015 or RPPX_RS18415	0	999999	0	Fatty Acid Metabolism
KAT26	Acetyl CoA C acyltransferase cis dodedec 3 enoyl CoA C121d3	coa_c + 3odd5coa_c -> dded3coa_c + accoa_c	RPPX_RS18015 or RPPX_RS18415	0	999999	0	Fatty Acid Metabolism
KAT27	Acetyl CoA C acyltransferase cis hexadec 4 enoyl CoA	coa_c + 3optslacoa_c -> accoa_c + hdd4coa_c	RPPX_RS18015 or RPPX_RS18415	0	999999	0	Fatty Acid Metabolism
KAT28	Acetyl CoA C acyltransferase cis tetradec 2 enoyl CoA	coa_c + 3ohdd4coa_c -> accoa_c + tde_2Z_coa_c	RPPX_RS18015 or RPPX_RS18415	0	999999	0	Fatty Acid Metabolism
KAT29	Acetyl CoA C acyltransferase cis cis hexadec 7 10 dienoyl CoA	coa_c + 3olnlccoa_c -> hd_7_10_coa_c + accoa_c	RPPX_RS18015 or RPPX_RS18415	0	999999	0	Fatty Acid Metabolism
KAT30	Acetyl CoA C acyltransferase cis cis tetradec 5 8 dienoyl CoA	coa_c + 3ohd710coa_c -> td_5_8_coa_c + accoa_c	RPPX_RS18015 or RPPX_RS18415	0	999999	0	Fatty Acid Metabolism
KAT31	Acetyl CoA C acyltransferase cis cis dodedec 3 6 dienoyl CoA	coa_c + 3ohd58coa_c -> dd_3_6_coa_c + accoa_c	RPPX_RS18015 or RPPX_RS18415	0	999999	0	Fatty Acid Metabolism
KAT32	Acetyl CoA C acyltransferase 4 cis decenoyl CoA	coa_c + 3odd6coa_c -> dec4coa_c + accoa_c	RPPX_RS18015 or RPPX_RS18415	0	999999	0	Fatty Acid Metabolism
KAT33	3 Oxopentanoyl CoA thiolase	coa_c + 3oxptcoa_c -> accoa_c + ppcoa_c	RPPX_RS18015	0	999999	0	Fatty Acid Metabolism
KDOCT2	3-deoxy-manno-octulosonate cytidylyltransferase	ctp_c + kdo_c -> ppi_c + ckdo_c	RPPX_RS16980 or RPPX_RS29725	0	999999	0	Cell Envelope Biosynthesis	2.7.7.38
KDOPP	3-deoxy-manno-octulosonate-8-phosphatase	h2o_c + kdo8p_c -> pi_c + kdo_c	RPPX_RS04335	0	999999	0	Cell Envelope Biosynthesis	3.1.3.45
KDOPS	3-deoxy -D-manno-octulosonic -acid 8-phosphate synthase	h2o_c + pep_c + ara5p_c -> pi_c + kdo8p_c	RPPX_RS15490 or RPPX_RS16475	0	999999	0	Cell Envelope Biosynthesis	2.5.1.55	R03254
Kt2pp	Potassium transport in via proton symport (periplasm)	h_p + k_p -> h_c + k_c	RPPX_RS03190 or ( RPPX_RS09055 and RPPX_RS00175 ) or ( RPPX_RS09055 and RPPX_RS02430 )	0	999999	0	Transport Inner Membrane	3.6.3.10 or 3.6.3.12
Kt3pp	Potassium transport out via proton antiport (periplasm)	h_p + k_c -> h_c + k_p	RPPX_RS10260 or RPPX_RS11175 or ( RPPX_RS18475 and RPPX_RS18470 and RPPX_RS18465 and RPPX_RS18460 and RPPX_RS18455 and RPPX_RS18450 ) or RPPX_RS05610	0	999999	0	Transport Inner Membrane
Ktex	Potassium transport via diffusion (extracellular to periplasm)	k_e <=> k_p	RPPX_RS10260 or RPPX_RS11175 or ( RPPX_RS18475 and RPPX_RS18470 and RPPX_RS18465 and RPPX_RS18460 and RPPX_RS18455 and RPPX_RS18450 ) or RPPX_RS05610	-999999	999999	0	Transport Outer Membrane
L_LACD2	L-Lactate dehydrogenase (ubiquinone)	q8_c + lac__L_c -> pyr_c + q8h2_c	RPPX_RS13315	0	999999	0	Pyruvate Metabolism	1.1.2.3
L_LACt2rpp	L-lactate reversible transport via proton symport (periplasm)	h_p + lac__L_p <=> h_c + lac__L_c	RPPX_RS13320	-999999	999999	0	Transport Inner Membrane	1.1.2.3
L_LACtex	L-lactate transport via diffusion (extracellular to periplasm)	lac__L_e <=> lac__L_p	RPPX_RS13320	-999999	999999	0	Transport Outer Membrane
LACZ	B-galactosidase	h2o_c + lcts_c -> glc__D_c + gal_c	RPPX_RS03515	0	999999	0	Alternate Carbon Metabolism	3.2.1.23 or 3.2.1.108	R06114, R01100
LALALGLUtex	L-alanyl-L-glutamate transport via diffusion (extracellular to periplasm)	LalaLglu_e <=> LalaLglu_p	RPPX_RS04695	-999999	999999	0	Transport Outer Membrane
LALGP	L-alanyl-gamma-L-glutamate peptidase	h2o_c + LalaLglu_c -> ala__L_c + glu__L_c	RPPX_RS04225 or RPPX_RS17435	0	999999	0	Alternate Carbon and Nitrogen source Dipeptide Metabolism	3.4.13.18
LCADi	Lactaldehyde dehydrogenase	h2o_c + nad_c + lald__L_c -> 2 h_c + nadh_c + lac__L_c	RPPX_RS06480 or RPPX_RS24425	0	999999	0	Pyruvate Metabolism	1.2.1.22	R01446
LCTSt3ipp	Lactose transport via proton aniport (periplasm)	h_p + lcts_c -> h_c + lcts_p	RPPX_RS19350	0	999999	0	Transport solvent extrusion	1.2.1.22	R01446
LDH_D	D-lactate dehydrogenase	nad_c + lac__D_c <=> h_c + pyr_c + nadh_c	RPPX_RS15695	-999999	999999	0	Pyruvate Metabolism	1.1.1.28	R00704
LDH_D2	D-lactate dehydrogenase	q8_c + lac__D_c -> pyr_c + q8h2_c	RPPX_RS13310 or ( RPPX_RS25405 and RPPX_RS25410 and RPPX_RS25415 )	0	999999	0	Pyruvate Metabolism	1.1.1.28	R00704
LEUabcpp	L-leucine transport via ABC system (periplasm)	h2o_c + atp_c + leu__L_p -> adp_c + h_c + pi_c + leu__L_c	( RPPX_RS03470 and RPPX_RS03465 and RPPX_RS03460 and RPPX_RS03455 and RPPX_RS03450 ) or ( RPPX_RS14210 and RPPX_RS14220 and RPPX_RS14225 and RPPX_RS14215 ) or ( RPPX_RS12405 and RPPX_RS12400 and RPPX_RS12390 and RPPX_RS12385 and RPPX_RS12395 )	0	999999	0	Transport ABC system	6.1.1.4	R03657
LEULEUabcpp	L leucylleucine leuleu transport via ABC system periplasm	h2o_c + atp_c + leuleu_p -> adp_c + h_c + pi_c + leuleu_c	( RPPX_RS04700 or RPPX_RS04690 or RPPX_RS04685 ) and RPPX_RS04705 and RPPX_RS04710 and RPPX_RS04715 and RPPX_RS04720	0	999999	0	Transport ABC system	1.4.1.9	R01088
LEULEULAPc	Hydrolysis of Leucylleucine in the small intestine for cellular uptake	h2o_c + leuleu_c -> 2 leu__L_c	RPPX_RS04225 or RPPX_RS17435	0	999999	0	Alternate Carbon and Nitrogen source Dipeptide Metabolism	3.4.13
LEULEUtex	Leucylleucine transport via diffusion extracellular to periplasm	leuleu_e <=> leuleu_p	RPPX_RS04695	-999999	999999	0	Transport Outer Membrane
LEUt2rpp	L-leucine reversible transport via proton symport (periplasm)	h_p + leu__L_p <=> h_c + leu__L_c	RPPX_RS01040	-999999	999999	0	Transport Inner Membrane
LEUTA	Leucine transaminase	akg_c + leu__L_c <=> glu__L_c + 4mop_c	RPPX_RS20820	-999999	999999	0	Valine Leucine and Isoleucine Metabolism	2.6.1.42 or 2.6.1.6 or 2.6.1.67	R01090
LEUtex	L-leucine transport via diffusion (extracellular to periplasm)	leu__L_e <=> leu__L_p	RPPX_RS01040	-999999	999999	0	Transport Outer Membrane
LEUTRS	Leucyl-tRNA synthetase	atp_c + leu__L_c + trnaleu_c -> amp_c + ppi_c + leutrna_c	RPPX_RS12765	0	999999	0	tRNA Charging	6.1.1.4	R03657
LGALCTND	L-galactonate dehydratase	galctn__L_c -> h2o_c + 2dh3lgal_c	RPPX_RS24055	0	999999	0	Alternate Carbon Metabolism	4.2.1.146	R10532
LGTHL	Lactoylglutathione lyase	gthrd_c + mthgxl_c -> lgt__S_c	RPPX_RS25510	0	999999	0	Pyruvate Metabolism	4.4.1.5	R02530
LIPAH	Kdo 2 hexa acyl lipid A hydroxylase	2 o2_c + 2 akg_c + lipa_kt_c -> 2 co2_c + 2 succ_c + lipa_oh_c	RPPX_RS19300 or RPPX_RS02730	0	999999	0	Cell Envelope Biosynthesis Lipid A Biosynthesis	4.4.1.5	R02530
LIPOCT	Lipoyl(octanoyl) transferase	h_c + ocACP_c -> ACP_c + octapb_c	RPPX_RS12730	0	999999	0	Cofactor and Prosthetic Group Biosynthesis
LIPOS	Lipoate synthase	h_c + 2 amet_c + nad_c + 4fe4s_c + octapb_c -> nadh_c + 2 met__L_c + 2 fe2_c + 2fe2s_c + lipopb_c + 2 dad_5_c	RPPX_RS12735	0	999999	0	Cofactor and Prosthetic Group Biosynthesis
LLEUDr	L leucine dehydrogenase	h2o_c + nad_c + leu__L_c <=> h_c + nh4_c + nadh_c + 4mop_c	RPPX_RS13975	-999999	999999	0	Valine Leucine and Isoleucine Metabolism	1.4.1.9	R01088
LNLCtexi	Linoleic acid n C182 transport periplasm	lnlc_e -> lnlc_p	RPPX_RS15880	0	999999	0	Transport Outer Membrane
LPADSS2_1	Lipid A disaccaride synthase	lipidX_kt_c + u23dddcga_c -> h_c + udp_c + lipidAds_kt_c	RPPX_RS15460	0	999999	0	Cell Envelope Biosynthesis Lipid A Biosynthesis
LPCOXc	L Pipecolateoxygen 1 6 oxidoreductase	Lpipecol_c + o2_c -> h_c + h2o2_c + thp2c_c	RPPX_RS10205	0	999999	0	Lysine Metabolism	1.5.3.7	R02204
LPLIPAL1E160pp	Lysophospholipase L1 (2-acylglycerophosphoethanolamine, n-C16:0) (periplasm)	h2o_p + 1agpe160_p -> h_p + hdca_p + g3pe_p	RPPX_RS18810	0	999999	0	Glycerophospholipid Metabolism	1.5.3.7	R02204
LPLIPAL1E161pp	Lysophospholipase L1 (2-acylglycerophosphoethanolamine, n-C16:1) (periplasm)	h2o_p + 1agpe161_p -> h_p + hdcea_p + g3pe_p	RPPX_RS18810	0	999999	0	Glycerophospholipid Metabolism
LPLIPAL1E180pp	Lysophospholipase L1 (2-acylglycerophosphoethanolamine, n-C18:0) (periplasm)	h2o_p + 1agpe180_p -> h_p + ocdca_p + g3pe_p	RPPX_RS18810	0	999999	0	Glycerophospholipid Metabolism
LPLIPAL1E181d11pp	Lysophospholipase L1 2 acylglycerophosphoethanolamine n C181 periplasm	h2o_p + 1agpe181_p -> h_p + vacc_p + g3pe_p	RPPX_RS18810	0	999999	0	Glycerophospholipid Metabolism
LPLIPAL1G160pp	Lysophospholipase L1 (2-acylglycerophosphoglycerol, n-C16:0) (periplasm)	h2o_p + 1agpg160_p -> h_p + hdca_p + g3pg_p	RPPX_RS18810	0	999999	0	Glycerophospholipid Metabolism
LPLIPAL1G161pp	Lysophospholipase L1 (2-acylglycerophosphoglycerol, n-C16:1) (periplasm)	h2o_p + 1agpg161_p -> h_p + hdcea_p + g3pg_p	RPPX_RS18810	0	999999	0	Glycerophospholipid Metabolism
LPLIPAL1G180pp	Lysophospholipase L1 (2-acylglycerophosphoglycerol, n-C18:0) (periplasm)	h2o_p + 1agpg180_p -> h_p + ocdca_p + g3pg_p	RPPX_RS18810	0	999999	0	Glycerophospholipid Metabolism
LPLIPAL1G181d11pp	Lysophospholipase L1 2 acylglycerophosphoglycerol n C181 periplasm	h2o_p + 1agpg181_p -> h_p + vacc_p + g3pg_p	RPPX_RS18810	0	999999	0	Glycerophospholipid Metabolism
LPSALAT	LPS alanyltransferase LPS core Pputida synthesis	alatrna_c + ggalicore_kt_c -> galagalicore_kt_c + trnaala_c	RPPX_RS18810	0	999999	0	Cell Envelope Biosynthesis LPBiosynthesis
LPSGTR1_kt	Galactosyltransferase LPS core synthesis galactosyl 1 3Hep1 heptosyl 1 3 heptosyl 1 5 kdo2 lipidA	udpgal_c + icore_kt_c -> h_c + udp_c + galicore_kt_c	RPPX_RS07555	0	999999	0	Cell Envelope Biosynthesis LPBiosynthesis
LPSGTR2_kt	Glucosyltransferase LPS core synthesis glycosyl 1 4 galactosyl 1 3Hep1 heptosyl 1 3 heptosyl 1 5 kdo2 lipidA	udpg_c + galicore_kt_c -> h_c + udp_c + ggalicore_kt_c	RPPX_RS11810	0	999999	0	Cell Envelope Biosynthesis LPBiosynthesis
LPSGTR3_kt	Glycosyltransferase III LPS core synthesis glucosyl 1 3 glucosyl 1 4 alanyl 2 galactosyl 1 3Hep1 heptosyl 1 3 heptosyl 1 5 kdo2 lipidA	udpg_c + galagalicore_kt_c -> h_c + udp_c + ggalagalicore_kt_c	RPPX_RS11810	0	999999	0	Cell Envelope Biosynthesis LPBiosynthesis
LPSGTR4_kt	Glycosyltransferase IV LPS core synthesis glucosyl 1 6 glucosyl 1 3 glucosyl 1 4 alanyl 2 galactosyl 1 3Hep1 heptosyl 1 3 heptosyl 1 5 kdo2 lipidA	udpg_c + ggalagalicore_kt_c -> h_c + udp_c + lpscore_kt_c		0	999999	0	Cell Envelope Biosynthesis LPBiosynthesis
LSERDHr	L-serine dehydrogenase	nadp_c + ser__L_c <=> h_c + nadph_c + 2amsa_c	RPPX_RS12410	-999999	999999	0	Glycine Serine and threonine metabolism	1.1.1.276	R06126
LTDCL	L-Tryptophan decarboxy-lyase	h_c + trp__L_c -> co2_c + trypta_c	RPPX_RS20000	0	999999	0	Plant growth promoting	4.1.1.28	R00685
LYSabcpp	L-lysine transport via ABC system (periplasm)	h2o_c + atp_c + lys__L_p -> adp_c + h_c + pi_c + lys__L_c	( RPPX_RS02305 and RPPX_RS02310 and RPPX_RS02315 and RPPX_RS02320 ) or ( RPPX_RS07905 and RPPX_RS07900 and RPPX_RS07895 and RPPX_RS07890 ) or ( RPPX_RS20410 and RPPX_RS20405 and RPPX_RS20400 and RPPX_RS20390 )	0	999999	0	Transport ABC system	3.6.3.21	R03658
LYSMO	Lysine oxygenase	o2_c + lys__L_c -> h2o_c + h_c + co2_c + 5apentam_c	RPPX_RS07355	0	999999	0	Lysine Metabolism	1.13.12.2	R00449
LYSRC	Lysine racemase	lys__L_c <=> lys__D_c	RPPX_RS25290	-999999	999999	0	Lysine Metabolism	5.1.1.5 or 5.1.1.9	R00460
LYStex	L-lysine transport via diffusion (extracellular to periplasm)	lys__L_e <=> lys__L_p	RPPX_RS03155	-999999	999999	0	Transport Outer Membrane	3.6.3.21
LYSTRS	Lysyl-tRNA synthetase	atp_c + lys__L_c + trnalys_c -> amp_c + ppi_c + lystrna_c	RPPX_RS15200	0	999999	0	tRNA Charging	6.1.1.6	R03658
M_Xylt1	M xylene outer membrane porin transport	m_xyl_e <=> m_xyl_p		-999999	999999	0	Transport Outer Membrane
M_XYLtpp	Passive diffusion	m_xyl_p <=> m_xyl_c	( RPPX_RS14645 and RPPX_RS14640 and RPPX_RS14635 ) or ( RPPX_RS04325 and RPPX_RS04320 and RPPX_RS04315 ) or ( RPPX_RS27965 and RPPX_RS27970 and RPPX_RS27975 )	-999999	999999	0	Transport Inner Membrane
MACACI	Maleylacetoacetate isomerase	4mlacac_c -> 4fumacac_c	RPPX_RS13965	0	999999	0	Aromatic Compounds Degradation Homogentisate pathway	5.2.1.2	R03181
MACCOAT	2-Methylacetyl-CoA thiolase	coa_c + 2maacoa_c -> accoa_c + ppcoa_c	RPPX_RS13965	0	999999	0	Valine Leucine and Isoleucine Metabolism	2.3.1.9 or 2.3.1.16	R00927
MACPD	Malonyl-ACP decarboxylase	h_c + malACP_c -> co2_c + acACP_c	RPPX_RS00995	0	999999	0	Fatty Acid Biosynthesis	2.3.1 or 4.1.1.87	R09482
MAGLIPA160ex	Acylglycerol lipase extracellular hexadecanoate	1ag160_e + h2o_e -> h_e + glyc_e + hdca_e	RPPX_RS12450	0	999999	0	Fatty Acid Metabolism	2.3.1 or 4.1.1.87	R09482
MAGLIPA180ex	Acylglycerol lipase extracellular octadecanoate	1ag180_e + h2o_e -> h_e + glyc_e + ocdca_e	RPPX_RS12450	0	999999	0	Fatty Acid Metabolism
MAGLIPA181d9ex	Acylglycerol lipase extracellular nC181d9	1ag181d9_e + h2o_e -> h_e + glyc_e + ocdcea_e	RPPX_RS12450	0	999999	0	Fatty Acid Metabolism
MAGLIPA182d9d12ex	Acylglycerol lipase extracellular nC181d9d12	1ag182d9d12_e + h2o_e -> h_e + glyc_e + lnlc_e	RPPX_RS12450	0	999999	0	Fatty Acid Metabolism
MAK	RXN-12960	atp_c + malt_c -> adp_c + h_c + malt1p_c	RPPX_RS00565	0	999999	0	Starch and Sucrose Metabolism
MALCOAMT	Malonyl-CoA methyltransferase	amet_c + malcoa_c -> ahcys_c + malcoame_c	RPPX_RS07440	0	999999	0	Cofactor and Prosthetic Group Biosynthesis Biotin Biosynthesis
MALDt2_2pp	D-Malate transport via proton symport (2 H) (periplasm)	2 h_p + mal__D_p -> 2 h_c + mal__D_c	RPPX_RS07440	0	999999	0	Transport Inner Membrane
MALDtex	D-Malate transport via diffusion (extracellular to periplasm)	mal__D_e <=> mal__D_p		-999999	999999	0	Transport Outer Membrane
MALEI	Maleate cis trans isomerase	male_c <=> fum_c	RPPX_RS00120	-999999	999999	0	Aromatic Compounds Degradation Nicotinic acid pathway	5.2.1.1	R01087
MALS	Malate synthase	h2o_c + accoa_c + glx_c -> h_c + coa_c + mal__L_c	RPPX_RS07485	0	999999	0	TCA Cycle	2.3.3.9	R00472
MALt2_2pp	Malate transport via proton symport (2 H) (periplasm)	2 h_p + mal__L_p -> 2 h_c + mal__L_c	RPPX_RS03220 or RPPX_RS17630 or RPPX_RS18630	0	999999	0	Transport Inner Membrane
MALtex	Malate transport via diffusion (extracellular to periplasm)	mal__L_e <=> mal__L_p	RPPX_RS03220 or RPPX_RS17630 or RPPX_RS18630	-999999	999999	0	Transport Outer Membrane
MALTT	Maltosyltransferase 4 units specific	2 malt1p_c -> 2 pi_c + glyg4n_c	RPPX_RS00570	0	999999	0	Starch and Sucrose Metabolism	2.3.3.9	R00472
MAN1PT	Mannose 1 phosphate guanylyltransferase	h_c + gtp_c + man1p_c -> ppi_c + gdpmann_c	RPPX_RS14110	0	999999	0	Alternate Carbon Fructose Metabolism	2.7.7.13	R00885
MAN1PT2	Mannose-1-phosphate guanylyltransferase (GDP)	h_c + gdp_c + man1p_c -> pi_c + gdpmann_c	RPPX_RS14110	0	999999	0	Alginate biosynthesis	2.7.7.22	R00883
MAN6PI	Mannose-6-phosphate isomerase	man6p_c <=> f6p_c	RPPX_RS14110	-999999	999999	0	Alginate biosynthesis	5.3.1.8	R01819
MANabcpp	Mannose transport via ABC transporter	h2o_c + atp_c + man_p -> adp_c + h_c + pi_c + man_c	RPPX_RS04055	0	999999	0	Transport ABC system
MANE	Manose epimerase	man_c <=> glc__D_c	RPPX_RS04055	-999999	999999	0	Alternate Carbon	5.3.1.8	R01819
MANtex	D-mannose transport via diffusion (extracellular to periplasm)	man_e <=> man_p		-999999	999999	0	Transport Outer Membrane
MBCOAi	3-Methylbutanoyl-CoA:(acceptor) 2,3-oxidoreductase	fad_c + ivcoa_c -> fadh2_c + 3mb2coa_c	RPPX_RS00580	0	999999	0	Valine Leucine and Isoleucine Metabolism	1.3.99.10 or 1.3.8.7 or 1.3.8.4	R04095
MCBTFabcpp	Mycobactin transport via ABC system periplasm	h2o_c + atp_c + fe3mcbtt_p -> adp_c + h_c + pi_c + fe3mcbtt_c	(( RPPX_RS20185 or RPPX_RS20190 ) and RPPX_RS20180 and RPPX_RS20175 ) or ( RPPX_RS19270 and RPPX_RS19265 and RPPX_RS19275 )	0	999999	0	Iron uptake and metabolism
MCBTFR1	Mycobactin reductase fadh	fadh2_c + 2 fe3mcbtt_c -> 2 h_c + fad_c + 2 fe2_c + 2 mcbtt_c	RPPX_RS00580	0	999999	0	Iron uptake and metabolism	1.3.99.10 or 1.3.8.7 or 1.3.8.4	R04095
MCBTFR2	Mycobactin reductase fmn	fmnh2_c + 2 fe3mcbtt_c -> 2 h_c + 2 fe2_c + fmn_c + 2 mcbtt_c		0	999999	0	Iron uptake and metabolism
MCBTFtex	Mycobactin secretion to extracellular	h_p + mcbtt_p -> h_c + mcbtt_e	(( RPPX_RS20185 or RPPX_RS20190 ) and RPPX_RS20180 and RPPX_RS20175 ) or ( RPPX_RS19270 and RPPX_RS19265 and RPPX_RS19275 )	0	999999	0	Iron uptake and metabolism
MCBTFtonex	Mycobactin transport via ton system extracellular	h_p + fe3mcbtt_e -> h_c + fe3mcbtt_p	RPPX_RS20170 and RPPX_RS09970 and RPPX_RS09965 and RPPX_RS09960	0	999999	0	Iron uptake and metabolism
MCBTFtpp	Mycobactin secretion to periplasm	h_p + mcbtt_c -> h_c + mcbtt_p	RPPX_RS20170 and RPPX_RS09970 and RPPX_RS09965 and RPPX_RS09960	0	999999	0	Iron uptake and metabolism
MCBTFUexs	Mycobactin Fe loading reaction spontaneous	fe3_e + mcbtt_e -> fe3mcbtt_e	PP_s0001	0	999999	0	Iron uptake and metabolism
MCCC	Methylcrotonoyl-CoA carboxylase	atp_c + hco3_c + 3mb2coa_c -> adp_c + h_c + pi_c + 3mgcoa_c	RPPX_RS00585 and RPPX_RS00595	0	999999	0	Valine Leucine and Isoleucine Metabolism	6.4.1.4	R04138
MCITD	2-methylcitrate dehydratase	2mcit_c -> h2o_c + 2mcacn_c	RPPX_RS18905	0	999999	0	Alternate Carbon Propanoate Metabolism	4.2.1.79	R04424
MCITL2	Methylisocitrate lyase	micit_c <=> pyr_c + succ_c	RPPX_RS18885	-999999	999999	0	Alternate Carbon Propanoate Metabolism	4.1.3.30	R00409
MCITS	2-methylcitrate synthase	h2o_c + ppcoa_c + oaa_c -> h_c + coa_c + 2mcit_c	RPPX_RS18890	0	999999	0	Alternate Carbon Propanoate Metabolism	2.3.3.5	R00931
MCOATA	Malonyl-CoA-ACP transacylase	ACP_c + malcoa_c <=> coa_c + malACP_c	RPPX_RS17045 and RPPX_RS17035	-999999	999999	0	Fatty Acid Biosynthesis	2.3.1.85 or 2.3.1.86 or 2.3.1.0 or 2.3.1.39 or 2.3.1.-	R01626
MCSNAH	5-Methylcytosine aminohydrolase	h2o_c + h_c + 5mcsn_c -> nh4_c + thym_c	RPPX_RS22535	0	999999	0	Alternate Carbon and Nitrogen source Nucleotide Metabolism	3.5.4.1	R01411
MCSNtex	Cytosine transport in via diffusion	5mcsn_e <=> 5mcsn_p	RPPX_RS22535	-999999	999999	0	Transport Outer Membrane	3.5.4.1	R01411
MCSNtpp	Cytosine transport in via proton symport periplasm	h_p + 5mcsn_p -> h_c + 5mcsn_c	RPPX_RS22545	0	999999	0	Transport Inner Membrane
MCTP1App	Murein crosslinking transpeptidase 1A:(A2pm->D-ala) (periplasm)	murein5p5p_p -> murein5px4p_p + ala__D_p	RPPX_RS11085 or RPPX_RS13600 or RPPX_RS25385 or RPPX_RS12700 or RPPX_RS14365	0	999999	0	Cell Envelope Biosynthesis Peptidoglycan Biosynthesis
MCTP1Bpp	Murein crosslinking transpeptidase 1B:(A2pm->A2pm) (periplasm)	murein5p5p_p -> alaala_p + murein5px3p_p	RPPX_RS11085 or RPPX_RS13600	0	999999	0	Cell Envelope Biosynthesis Peptidoglycan Biosynthesis
MCTP2App	Murein crosslinking transpeptidase 1A:(A2pm->D-ala) (periplasm)	murein5p5p5p_p -> 2 ala__D_p + murein5px4px4p_p	RPPX_RS14365 or RPPX_RS11085 or RPPX_RS25385 or RPPX_RS13600	0	999999	0	Cell Envelope Biosynthesis Peptidoglycan Biosynthesis
MDDCP1pp	Murein D,D-carboxypeptidase (murein5px4p) (periplasm)	h2o_p + murein5px4p_p -> ala__D_p + murein4px4p_p	RPPX_RS12720 or RPPX_RS17830	0	999999	0	Cell Envelope Biosynthesis Peptidoglycan Biosynthesis	3.4.16.4
MDDCP2pp	Murein D,D-carboxypeptidase (murein5px4px4p) (periplasm)	h2o_p + murein5px4px4p_p -> ala__D_p + murein4px4px4p_p	RPPX_RS17830 or RPPX_RS12720	0	999999	0	Cell Envelope Biosynthesis Peptidoglycan Biosynthesis	3.4.16.4
MDDCP3pp	Murein D,D-carboxypeptidase (murein5p5p) (periplasm)	h2o_p + murein5p5p_p -> ala__D_p + murein5p4p_p	RPPX_RS17830 or RPPX_RS12720	0	999999	0	Cell Envelope Biosynthesis Peptidoglycan Biosynthesis	3.4.16.4
MDDCP4pp	Murein D,D-carboxypeptidase (murein5p4p) (periplasm)	h2o_p + murein5p4p_p -> ala__D_p + murein4p4p_p	RPPX_RS12720 or RPPX_RS17830	0	999999	0	Cell Envelope Biosynthesis Peptidoglycan Biosynthesis	3.4.16.4
MDDCP5pp	Murein D,D-carboxypeptidase (murein5p3p) (periplasm)	h2o_p + murein5p3p_p -> ala__D_p + murein4p3p_p	RPPX_RS17830 or RPPX_RS12720	0	999999	0	Cell Envelope Biosynthesis Peptidoglycan Biosynthesis	3.4.16.4
MDDEP1pp	Murein D,D-endopeptidase (murein4px4p) (periplasm)	h2o_p + murein4px4p_p -> murein4p4p_p	RPPX_RS17830 or RPPX_RS25555	0	999999	0	Cell Envelope Biosynthesis Peptidoglycan Biosynthesis	3.4.16.4
MDDEP2pp	Murein D,D-endopeptidase (murein3px4p) (periplasm)	h2o_p + murein3px4p_p -> murein4p3p_p	RPPX_RS17830 or RPPX_RS25555	0	999999	0	Cell Envelope Biosynthesis Peptidoglycan Biosynthesis
MDDEP3pp	Murein D,D-endopeptidase (murein5px4p) (periplasm)	h2o_p + murein5px4p_p -> murein5p4p_p	RPPX_RS17830 or RPPX_RS25555	0	999999	0	Cell Envelope Biosynthesis Peptidoglycan Biosynthesis
MDDEP4pp	Murein D,D-endopeptidase (murein4px4px4p) (periplasm)	h2o_p + murein4px4px4p_p -> murein4px4p4p_p	RPPX_RS17830 or RPPX_RS25555	0	999999	0	Cell Envelope Biosynthesis Peptidoglycan Biosynthesis
MDH	Malate dehydrogenase	nad_c + mal__L_c <=> h_c + nadh_c + oaa_c	RPPX_RS05905	-999999	999999	0	TCA Cycle	1.1.1.37 or 1.1.1.299	R00342
MDH2	Malate dehydrogenase (ubiquinone 8 as acceptor)	q8_c + mal__L_c -> oaa_c + q8h2_c	RPPX_RS05400 or RPPX_RS02930 or RPPX_RS23580	0	999999	0	TCA Cycle	1.1.1.37 or 1.1.1.299	R00342
MDNTHAep	N 2 methyl 3 5 dinitrophenyl 4 methyl 3 5 dinitroaniline extrusion pump	h_p + 2m35mdntha_c -> h_c + 2m35mdntha_e	RPPX_RS21220 and RPPX_RS21215 and RPPX_RS21210	0	999999	0	Xenobiotic tolerance
ME2	Malic enzyme (NADP)	nadp_c + mal__L_c -> nadph_c + co2_c + pyr_c	RPPX_RS11080	0	999999	0	TCA Cycle	1.1.1.40	R00216
MECDPDH5	2C-methyl-D-erythritol 2,4 cyclodiphosphate dehydratase	h_c + 2 flxr_c + 2mecdp_c -> h2o_c + h2mb4p_c + 2 flxso_c	RPPX_RS15565 and RPPX_RS04845	0	999999	0	Cofactor and Prosthetic Group Biosynthesis Terpenoid backbone biosynthesis	1.1.1.40	R00216
MECDPS_copy1	2-C-methyl-D-erythritol 2,4-cyclodiphosphate synthase	2p4c2me_c -> cmp_c + 2mecdp_c	RPPX_RS15525	0	999999	0	Cofactor and Prosthetic Group Biosynthesis Terpenoid backbone biosynthesis	4.6.1.12	R05637
MECDPS_copy2	2-C-methyl-D-erythritol 2,4-cyclodiphosphate synthase	2p4c2me_c -> cmp_c + 2mecdp_c	RPPX_RS15525	0	999999	0	Cofactor and Prosthetic Group Biosynthesis Terpenoid backbone biosynthesis	4.6.1.12	R05637
MELIBt3ipp	Melibiose transport in via antiport (periplasm)	h_p + melib_c -> h_c + melib_p	RPPX_RS19350	0	999999	0	Transport solvent extrusion	4.6.1.12	R05637
MEOHtex	Methanol transport via diffusion (extracellular to periplasm)	meoh_e <=> meoh_p	PP_s0001	-999999	999999	0	Transport Outer Membrane
MEOHtrpp	Methanol reversible transport via diffusion (periplasm)	meoh_p <=> meoh_c	PP_s0001	-999999	999999	0	Transport Inner Membrane
MEPCT	2-C-methyl-D-erythritol 4-phosphate cytidylyltransferase	h_c + ctp_c + 2me4p_c -> ppi_c + 4c2me_c	RPPX_RS15505	0	999999	0	Cofactor and Prosthetic Group Biosynthesis Terpenoid backbone biosynthesis	2.7.7.60	R05633
MEPCT_1	2-C-methyl-D-erythritol 4-phosphate cytidylyltransferase	ctp_c + 2me4p_c -> ppi_c + 4c2me_c	RPPX_RS15505	0	999999	0	Cofactor and Prosthetic Group Biosynthesis Terpenoid backbone biosynthesis
METabcpp	L-methionine transport via ABC system (periplasm)	h2o_c + atp_c + met__L_p -> adp_c + h_c + pi_c + met__L_c	( RPPX_RS14210 and RPPX_RS14220 and RPPX_RS14225 and RPPX_RS14215 ) or ( RPPX_RS08805 and RPPX_RS08800 and RPPX_RS08810 ) or ( RPPX_RS08255 and RPPX_RS08250 and RPPX_RS08245 )	0	999999	0	Transport ABC system	6.1.1.10	R03659
METAT	Methionine adenosyltransferase	h2o_c + atp_c + met__L_c -> pi_c + amet_c + ppi_c	RPPX_RS11685	0	999999	0	Methionine Metabolism	2.5.1.6	R00177
METDabcpp	D-methionine transport via ABC system (periplasm)	h2o_c + atp_c + met__D_p -> adp_c + h_c + pi_c + met__D_c	( RPPX_RS08805 and RPPX_RS08800 and RPPX_RS08810 ) or ( RPPX_RS08255 and RPPX_RS08250 and RPPX_RS08245 )	0	999999	0	Transport Inner Membrane	2.5.1.6	R00177
METDtex	D-methionine transport via diffusion (extracellular to periplasm)	met__D_e <=> met__D_p	RPPX_RS06565	-999999	999999	0	Transport Outer Membrane	2.5.1.1	R01658
METGL	Methionine g lyase	h2o_c + met__L_c -> nh4_c + 2obut_c + ch4s_c	RPPX_RS14255	0	999999	0	Methionine Metabolism	4.4.1.11	R00654
METNA	L-amino acid N-acyltransferase	accoa_c + met__L_c <=> h_c + coa_c + acmet_c	RPPX_RS12490	-999999	999999	0	Methionine Metabolism
METOX1s	Methionine oxidation (spontaneous)	met__L_c + h2o2_c -> h2o_c + metsox_S__L_c	PP_s0001	0	999999	0	Unassigned	4.4.1.11	R00654
METOX2s	Methionine oxidation 2 (spontaneous)	met__L_c + h2o2_c -> h2o_c + metsox_R__L_c	PP_s0001	0	999999	0	Unassigned
METS	Methionine synthase	5mthf_c + hcys__L_c -> h_c + met__L_c + thf_c	RPPX_RS24405 or RPPX_RS19080	0	999999	0	Methionine Metabolism	2.1.1.13	R00946
METSOXR1	L-methionine-S-oxide reductase	trdrd_c + metsox_S__L_c -> h2o_c + met__L_c + trdox_c	(( RPPX_RS07590 or RPPX_RS16835 ) and RPPX_RS11160 ) or (( RPPX_RS07590 or RPPX_RS16835 ) and RPPX_RS10410 ) or (( RPPX_RS07590 or RPPX_RS16835 ) and RPPX_RS06650 )	0	999999	0	Unassigned	1.8.4.14 or 1.8.4.13	R02025
METSOXR2	L-methionine-R-sulfoxide reductase	trdrd_c + metsox_R__L_c -> h2o_c + met__L_c + trdox_c	(( RPPX_RS07590 or RPPX_RS16835 ) and RPPX_RS11160 ) or (( RPPX_RS07590 or RPPX_RS16835 ) and RPPX_RS10410 ) or (( RPPX_RS07590 or RPPX_RS16835 ) and RPPX_RS06650 ) or RPPX_RS16815	0	999999	0	Unassigned	1.8.4.14	R07608
METtex	L-methionine transport via diffusion (extracellular to periplasm)	met__L_e <=> met__L_p	( RPPX_RS14210 and RPPX_RS14220 and RPPX_RS14225 and RPPX_RS14215 ) or ( RPPX_RS08805 and RPPX_RS08800 and RPPX_RS08810 ) or ( RPPX_RS08255 and RPPX_RS08250 and RPPX_RS08245 )	-999999	999999	0	Transport Outer Membrane
METTRS	Methionyl-tRNA synthetase	atp_c + met__L_c + trnamet_c -> amp_c + ppi_c + mettrna_c	RPPX_RS03640	0	999999	0	tRNA Charging	6.1.1.10	R03659
MG2tex	Magnesium (Mg+2) transport via diffusion (extracellular to periplasm)	mg2_e <=> mg2_p		-999999	999999	0	Transport Outer Membrane
MG2tpp	Magnesium (+2) transport in via diffusion	mg2_p -> mg2_c	RPPX_RS02230 or RPPX_RS16680	0	999999	0	Transport Inner Membrane
MG2uabcpp	Magnesium (Mg+2) ABC transporter (ubtake, periplasm)	h2o_c + atp_c + mg2_p -> adp_c + h_c + pi_c + mg2_c	RPPX_RS24715	0	999999	0	Transport ABC system	3.6.3.2
MGCH	Methylglutaconyl-CoA hydratase	h2o_c + 3mgcoa_c -> hmgcoa_c	RPPX_RS00590	0	999999	0	Valine Leucine and Isoleucine Metabolism	4.2.1.18
MHPGLUT	5 methyltetrahydropteroyltriglutamate homocysteine S methyltransferase	hcys__L_c + mhpglu_c -> met__L_c + hpglu_c	RPPX_RS13865	0	999999	0	Methionine Metabolism	2.1.1.14	R04405
MI1PP	Myo-inositol 1-phosphatase	h2o_c + mi1p__D_c -> pi_c + inost_c	RPPX_RS04920	0	999999	0	Cell Envelope Biosynthesis	3.1.3.25	R01185
MICITDr	2-methylisocitrate dehydratase	h2o_c + 2mcacn_c <=> micit_c	RPPX_RS18895	-999999	999999	0	Alternate Carbon Propanoate Metabolism	4.2.1.99	R04425
MLDCP1App	Murein L,D-carboxypeptidase (murein5px4p) (periplasm)	h2o_p + murein5px4p_p -> alaala_p + murein3px4p_p	RPPX_RS18895	0	999999	0	Cell Envelope Biosynthesis Peptidoglycan Biosynthesis	3.4.17.13	R04425
MLDCP1Bpp	Murein L,D-carboxypeptidase (murein4p4p) (periplasm)	h2o_p + murein4p4p_p -> ala__D_p + murein4p3p_p		0	999999	0	Cell Envelope Biosynthesis Peptidoglycan Biosynthesis	3.4.17.13
MLDCP2App	Murein L,D-carboxypeptidase (murein5p5p) (periplasm)	h2o_p + murein5p5p_p -> alaala_p + murein5p3p_p		0	999999	0	Cell Envelope Biosynthesis Peptidoglycan Biosynthesis	3.4.17.13
MLDCP2Bpp	Murein L,D-carboxypeptidase (murein4p3p) (periplasm)	h2o_p + murein4p3p_p -> ala__D_p + murein3p3p_p		0	999999	0	Cell Envelope Biosynthesis Peptidoglycan Biosynthesis	3.4.17.13
MLDCP3App	Murein L,D-carboxypeptidase (murein5px3p) (periplasm)	h2o_p + murein5px3p_p -> alaala_p + murein3px3p_p		0	999999	0	Cell Envelope Biosynthesis Peptidoglycan Biosynthesis	3.4.17.13
MLDEP1pp	Murein L,D-endopeptidase (murein3px3p) (periplasm)	h2o_p + murein3px3p_p -> murein3p3p_p		0	999999	0	Cell Envelope Biosynthesis Peptidoglycan Biosynthesis	3.4.17.13
MLDEP2pp	Murein L,D-endopeptidase (murein5px3p) (periplasm)	h2o_p + murein5px3p_p -> murein5p3p_p		0	999999	0	Cell Envelope Biosynthesis Peptidoglycan Biosynthesis
MLTGY1pp	Murein lytic transglycosylase (murein4p4p) (periplasm)	murein4p4p_p -> 2 anhgm4p_p	RPPX_RS12710 or RPPX_RS17990 or RPPX_RS11665 or RPPX_RS03945	0	999999	0	Cell Envelope Biosynthesis Peptidoglycan Biosynthesis
[truncated: 940 more rows]

## Sheet: Metabolite List
Abbreviation	Description	Charged formula	Charge	Compartment	KEGG ID	HMDB ID
3hpalmACP_c[u]	R-3-hydroxypalmitoyl-[acyl-carrier protein]	C27H51N2O9PRS	-1	Unknown	C04633
h2o_c[u]	H2O H2O	H2O	0	Unknown	C00001, C01328	HMDB02111, HMDB01039
tpalm2eACP_c[u]	Trans-Hexadec-2-enoyl-[acyl-carrier protein]	C27H49N2O8PRS	-1	Unknown	C05763
13dampp_p[u]	1 3 Diaminopropane C3H12N2	C3H12N2	2	Unknown
atp_c[u]	ATP C10H12N5O13P3	C10H12N5O13P3	-4	Unknown	C00002	HMDB00538
13dampp_c[u]	1 3 Diaminopropane C3H12N2	C3H12N2	2	Unknown
adp_c[u]	ADP C10H12N5O10P2	C10H12N5O10P2	-3	Unknown	C00008	HMDB01341
h_c[u]	H+	H	1	Unknown	C00080	HMDB59597
pi_c[u]	Phosphate	HO4P	-2	Unknown	C00009	HMDB02105, HMDB00973, HMDB01429, HMDB02142, HMDB05947
13dampp_e[u]	1 3 Diaminopropane C3H12N2	C3H12N2	2	Unknown
15dap_p[u]	1,5-Diaminopentane	C5H16N2	2	Unknown	C01672	HMDB02322
15dap_c[u]	1,5-Diaminopentane	C5H16N2	2	Unknown	C01672	HMDB02322
5a2opntn_c[u]	5-Amino-2-oxopentanoate	C5H9NO3	0	Unknown	C01110	HMDB06272
1p2cbxl_c[u]	1-Pyrroline-2-carboxylate	C5H6NO2	-1	Unknown
nadph_c[u]	Nicotinamide adenine dinucleotide phosphate - reduced	C21H26N7O17P3	-4	Unknown	C00005	HMDB06341, HMDB00221, HMDB00799
nadp_c[u]	Nicotinamide adenine dinucleotide phosphate	C21H25N7O17P3	-3	Unknown	C00006	HMDB00217
pro__L_c[u]	L-Proline	C5H9NO2	0	Unknown	C00148, C16435	HMDB00162
1pipdn2c_c[u]	Delta1-Piperideine-2-carboxylate	C6H9NO2	0	Unknown	C04092	HMDB62778, HMDB01084
Lpipecol_c[u]	L-pipecolic acid; piperidine-2-carboxylic acid	C6H11NO2	0	Unknown	C00408	HMDB00716
2pqq_c[u]	6 2 amino 2 carboxylatoethyl 1 2 3 4 tetrahydroquinoline 2 4 dicarboxylate	C14H13N2O6	-3	Unknown
o2_c[u]	O2 O2	O2	0	Unknown	C00007	HMDB01377
1pqq_c[u]	6 2 amino 2 carboxylatoethyl 7 hydroxy 8 oxo 1 2 3 4 7 8 hexahydroquinoline 2 4 dicarboxylate	C14H13N2O8	-3	Unknown
1py4h3c_c[u]	1 pyrroline 4 hydroxy 2 carboxylate	C5H6NO3	-1	Unknown
25dop_c[u]	2 5 Dioxopentanoate C5H5O4	C5H5O4	-1	Unknown
nh4_c[u]	Ammonium	H4N	1	Unknown	C00014, C01342	HMDB00051, HMDB41827
decoa_c[u]	1-decanoyl-CoA	C31H48N7O17P3S	-4	Unknown
dc2coa_c[u]	Trans-Dec-2-enoyl-CoA	C31H48N7O17P3S	-4	Unknown	C05275	HMDB03948
dded3coa_c[u]	Cis dodedec 3 enoyl CoAdodedecenoyl CoA n C121d3CoA	C33H52N7O17P3S	-4	Unknown
dd2coa_c[u]	Trans-Dodec-2-enoyl-CoA	C33H52N7O17P3S	-4	Unknown	C03221	HMDB11689, HMDB03712
dd_3_6_coa_c[u]	Cis cis dodedec 3 6 dienoyl CoA	C33H50N7O17P3S	-4	Unknown
dd6_2_coa_c[u]	Trans cis dodedec 2 6 dienoyl CoA	C33H50N7O17P3S	-4	Unknown
dec4_2_coa_c[u]	2 trans 4 cis decadienoyl CoA	C31H46N7O17P3S	-4	Unknown
25dkglcn_p[u]	2,5-diketo-D-gluconate	C6H7O7	-1	Unknown	C02780
h_p[u]	H+	H	1	Unknown	C00080	HMDB59597
25dkglcn_c[u]	2,5-diketo-D-gluconate	C6H7O7	-1	Unknown	C02780
25dkglcn_e[u]	2,5-diketo-D-gluconate	C6H7O7	-1	Unknown	C02780
26dap__M_e[u]	Meso-2,6-Diaminoheptanedioate	C7H14N2O4	0	Unknown	C00680
26dap__M_p[u]	Meso-2,6-Diaminoheptanedioate	C7H14N2O4	0	Unknown	C00680
2agpg160_c[u]	2-Acyl-sn-glycero-3-phosphoglycerol (n-C16:0)	C22H44O9P1	-1	Unknown
palmACP_c[u]	Palmitoyl-ACP (n-C16:0ACP)	C27H51N2O8PRS	-1	Unknown
ACP_c[u]	Acyl carrier protein	C11H21N2O7PRS	-1	Unknown	C00229
pg160_c[u]	Phosphatidylglycerol (dihexadecanoyl, n-C16:0)	C38H74O10P1	-1	Unknown		HMDB10570
2agpg161_c[u]	2-Acyl-sn-glycero-3-phosphoglycerol (n-C16:1)	C22H42O9P1	-1	Unknown
hdeACP_c[u]	Cis-hexadec-9-enoyl-[acyl-carrier protein] (n-C16:1)	C27H49N2O8PRS	-1	Unknown
pg161_c[u]	Phosphatidylglycerol (dihexadec-9-enoyl, n-C16:1)	C38H70O10P1	-1	Unknown
2agpg180_c[u]	2-Acyl-sn-glycero-3-phosphoglycerol (n-C18:0)	C24H48O9P1	-1	Unknown		HMDB61703
ocdcaACP_c[u]	Octadecanoyl-ACP (n-C18:0ACP)	C29H55N2O8PRS	-1	Unknown
pg180_c[u]	Phosphatidylglycerol (dioctadecanoyl, n-C18:0)	C42H82O10P1	-1	Unknown		HMDB10602
2agpg181_c[u]	2-Acyl-sn-glycero-3-phosphoglycerol (n-C18:1)	C24H46O9P1	-1	Unknown
octeACP_c[u]	Cis-octadec-11-enoyl-[acyl-carrier protein] (n-C18:1)	C29H53N2O8PRS	-1	Unknown
pg181_c[u]	Phosphatidylglycerol (dioctadec-11-enoyl, n-C18:1)	C42H78O10P1	-1	Unknown
2agpe160_c[u]	2-Acyl-sn-glycero-3-phosphoethanolamine (n-C16:0)	C21H44NO7P1	0	Unknown		HMDB11473
pe160_c[u]	Phosphatidylethanolamine (dihexadecanoyl, n-C16:0)	C37H74N1O8P1	0	Unknown		HMDB05317, HMDB08923
2agpe161_c[u]	2-Acyl-sn-glycero-3-phosphoethanolamine (n-C16:1)	C21H42NO7P1	0	Unknown
pe161_c[u]	Phosphatidylethanolamine (dihexadec-9enoyl, n-C16:1)	C37H70N1O8P1	0	Unknown		HMDB05342, HMDB08957
2agpe180_c[u]	2-Acyl-sn-glycero-3-phosphoethanolamine (n-C18:0)	C23H48NO7P1	0	Unknown		HMDB11129
pe180_c[u]	Phosphatidylethanolamine (dioctadecanoyl, n-C18:0)	C41H82N1O8P1	0	Unknown		HMDB05327, HMDB08991
2agpe181_c[u]	2-Acyl-sn-glycero-3-phosphoethanolamine (n-C18:1)	C23H46NO7P1	0	Unknown
pe181_c[u]	Phosphatidylethanolamine (dioctadec-11-enoyl, n-C18:1)	C41H78N1O8P1	0	Unknown
2agpe160_p[u]	2-Acyl-sn-glycero-3-phosphoethanolamine (n-C16:0)	C21H44NO7P1	0	Unknown		HMDB11473
2agpe161_p[u]	2-Acyl-sn-glycero-3-phosphoethanolamine (n-C16:1)	C21H42NO7P1	0	Unknown
2agpe180_p[u]	2-Acyl-sn-glycero-3-phosphoethanolamine (n-C18:0)	C23H48NO7P1	0	Unknown		HMDB11129
2agpe181_p[u]	2-Acyl-sn-glycero-3-phosphoethanolamine (n-C18:1)	C23H46NO7P1	0	Unknown
2agpg160_p[u]	2-Acyl-sn-glycero-3-phosphoglycerol (n-C16:0)	C22H44O9P1	-1	Unknown
2agpg161_p[u]	2-Acyl-sn-glycero-3-phosphoglycerol (n-C16:1)	C22H42O9P1	-1	Unknown
2agpg180_p[u]	2-Acyl-sn-glycero-3-phosphoglycerol (n-C18:0)	C24H48O9P1	-1	Unknown		HMDB61703
2agpg181_p[u]	2-Acyl-sn-glycero-3-phosphoglycerol (n-C18:1)	C24H46O9P1	-1	Unknown
2dhglcn_c[u]	2-Dehydro-D-gluconate	C6H9O7	-1	Unknown	C06473
6p2dhglcn_c[u]	6-Phospho-2-dehydro-D-gluconate	C6H11O10P	0	Unknown	C01218
2dhglcn_p[u]	2-Dehydro-D-gluconate	C6H9O7	-1	Unknown	C06473
2dhglcn_e[u]	2-Dehydro-D-gluconate	C6H9O7	-1	Unknown	C06473
3pqq_c[u]	2 amino 4 3 2 amino 2 carboxylatoethyl 6 oxocyclohexa 1 4 dien 1 ylpentanedioate	C14H15N2O7	-3	Unknown
34dhcinm_e[u]	3,4-Dihydroxy-trans-cinnamate	C9H7O4	-1	Unknown	C01481, C01197	HMDB03501, HMDB06494
34dhcinm_p[u]	3,4-Dihydroxy-trans-cinnamate	C9H7O4	-1	Unknown	C01481, C01197	HMDB03501, HMDB06494
34dhcinm_c[u]	3,4-Dihydroxy-trans-cinnamate	C9H7O4	-1	Unknown	C01481, C01197	HMDB03501, HMDB06494
34dhphe_e[u]	3,4-Dihydroxy-L-phenylalanine	C9H11NO4	0	Unknown
34dhphe_p[u]	3,4-Dihydroxy-L-phenylalanine	C9H11NO4	0	Unknown
34dhphe_c[u]	3,4-Dihydroxy-L-phenylalanine	C9H11NO4	0	Unknown
34hpp_c[u]	3-(4-Hydroxyphenyl)pyruvate	C9H7O4	-1	Unknown	C01179	HMDB00707
co2_c[u]	CO2 CO2	CO2	0	Unknown	C00011	HMDB01967
hgentis_c[u]	Homogentisate C8H7O4	C8H7O4	-1	Unknown	C00544	HMDB00130
ala__L_c[u]	L-Alanine	C3H7NO2	0	Unknown	C01401, C00041	HMDB00161, HMDB62251
mmtsa_c[u]	(S)-Methylmalonate semialdehyde	C4H5O3	-1	Unknown	C06002	HMDB02217
3aib_c[u]	L-3-Amino-isobutanoate	C4H9NO2	0	Unknown	C01205	HMDB02299
pyr_c[u]	Pyruvate	C3H3O3	-1	Unknown	C00022	HMDB00243
3hdecACP_c[u]	(R)-3-Hydroxydecanoyl-[acyl-carrier protein]	C21H39N2O9PRS	-1	Unknown	C04619
coa_c[u]	Coenzyme A	C21H32N7O16P3S	-4	Unknown	C00010	HMDB01423, HMDB62184
R_3hdcoa_c[u]	(R)-Hydroxydecanoyl-CoA	C31H50N7O18P3S	-4	Unknown
3hddecACP_c[u]	(R)-3-Hydroxydodecanoyl-[acyl-carrier protein]	C23H43N2O9PRS	-1	Unknown	C05757
R_3hddcoa_c[u]	(R)-3-Hydroxydodecanoyl-CoA	C33H54N7O18P3S	-4	Unknown
3hcddec5eACP_c[u]	(R)-3-hydroxy-cis-dodec-5-enoyl-[acyl-carrier protein]	C23H41N2O9PRS	-1	Unknown
R_3hcddec5ecoa_c[u]	(R)-Hydroxydodecanoyl-5-en-CoA	C33H52N7O18P3S	-4	Unknown
3hmrsACP_c[u]	(R)-3-Hydroxytetradecanoyl-[acyl-carrier protein]	C25H47N2O9PRS	-1	Unknown	C04688
R_3hmrscoa_c[u]	(R)-3-hydroxytetradecanoyl-coa	C35H58N7O18P3S	-4	Unknown
3hcmrs7eACP_c[u]	(R)-3-hydroxy-cis-myristol-7-eoyl-[acyl-carrier protein]	C25H45N2O9PRS	-1	Unknown
R_3hcmrs7ecoa_c[u]	(R)-3-hydroxy-cis-myristol-7-eoyl-CoA	C35H56N7O18P3S	-4	Unknown
3hhexACP_c[u]	(R)-3-Hydroxyhexanoyl-[acyl-carrier protein]	C17H31N2O9PRS	-1	Unknown	C05747
R_3hhcoa_c[u]	(R)-Hydroxyhexanoyl-CoA	C27H42N7O18P3S	-4	Unknown
3hoctACP_c[u]	(R)-3-Hydroxyoctanoyl-[acyl-carrier protein]	C19H35N2O9PRS	-1	Unknown	C04620
R_3hocoa_c[u]	(R)-Hydroxyoctanoyl-CoA	C29H46N7O18P3S	-4	Unknown
tdec2eACP_c[u]	Trans-Dec-2-enoyl-[acyl-carrier protein]	C21H37N2O8PRS	-1	Unknown	C05754
tddec2eACP_c[u]	Trans-Dodec-2-enoyl-[acyl-carrier protein]	C23H41N2O8PRS	-1	Unknown	C05758
t3c5ddeceACP_c[u]	Trans-3-cis-5-dodecenoyl-[acyl-carrier protein]	C23H39N2O8PRS	-1	Unknown
tmrs2eACP_c[u]	Trans-Tetradec-2-enoyl-[acyl-carrier protein]	C25H45N2O8PRS	-1	Unknown	C05760
t3c7mrseACP_c[u]	Trans-3-cis-7-myristoleoyl-[acyl-carrier protein]	C25H43N2O8PRS	-1	Unknown
fad_c[u]	Flavin adenine dinucleotide oxidized	C27H31N9O15P2	-2	Unknown	C00016	HMDB01248
lnlccoa_c[u]	Linoleic coenzyme A	C39H62N7O17P3S	-4	Unknown	C02050	HMDB60170, HMDB62491, HMDB01064
fadh2_c[u]	Flavin adenine dinucleotide reduced	C27H33N9O15P2	-2	Unknown	C01352	HMDB06358, HMDB06252, HMDB01197
lnlc2coa_c[u]	Trans cis cis octadeca 2 9 12 trienoyl CoA	C39H60N7O17P3S	-4	Unknown
hd_7_10_coa_c[u]	Cis cis hexadec 7 10 dienoyl CoA	C37H58N7O17P3S	-4	Unknown
hd710_2_coa_c[u]	Trans cis cis hexadeca 2 7 10 trienoyl CoA	C37H56N7O17P3S	-4	Unknown
td_5_8_coa_c[u]	Cis cis tetradec 5 8 dienoyl CoA	C35H54N7O17P3S	-4	Unknown
td58_2_coa_c[u]	Trans cis cis tetradec 2 5 8 trienoyl CoA	C35H52N7O17P3S	-4	Unknown
dec4coa_c[u]	4 cis decenoyl CoA	C31H48N7O17P3S	-4	Unknown
occoa_c[u]	Octanoyl-CoA (n-C8:0CoA)	C29H46N7O17P3S	-4	Unknown	C01944	HMDB06257, HMDB01070
oc2coa_c[u]	Trans-Oct-2-enoyl-CoA	C29H44N7O17P3S	-4	Unknown	C05276	HMDB03949
dcacoa_c[u]	Decanoyl-CoA (n-C10:0CoA)	C31H50N7O17P3S	-4	Unknown		HMDB06404
ddcacoa_c[u]	Dodecanoyl-CoA (n-C12:0CoA)	C33H54N7O17P3S	-4	Unknown	C01832	HMDB03571
tdcoa_c[u]	Tetradecanoyl-CoA (n-C14:0CoA)	C35H58N7O17P3S	-4	Unknown	C02593	HMDB01521, HMDB06517
td2coa_c[u]	Trans-Tetradec-2-enoyl-CoA	C35H56N7O17P3S	-4	Unknown	C05273	HMDB03946, HMDB13082
pmtcoa_c[u]	Palmitoyl-CoA (n-C16:0CoA)	C37H62N7O17P3S	-4	Unknown	C00154	HMDB01338, HMDB59623
hdd2coa_c[u]	Trans-Hexadec-2-enoyl-CoA	C37H60N7O17P3S	-4	Unknown	C05272	HMDB06533, HMDB03945
stcoa_c[u]	Stearoyl-CoA (n-C18:0CoA)	C39H66N7O17P3S	-4	Unknown	C00412	HMDB01114
od2coa_c[u]	Trans-Octadec-2-enoyl-CoA	C39H64N7O17P3S	-4	Unknown	C16218	HMDB62633, HMDB06529
2mbcoa_c[u]	2-Methylbutanoyl-CoA	C26H40N7O17P3S	-4	Unknown	C01033	HMDB01041, HMDB02021, HMDB02253, HMDB02191
2mb2coa_c[u]	Trans-2-Methylbut-2-enoyl-CoA	C26H38N7O17P3S	-4	Unknown	C03345	HMDB62753, HMDB02371, HMDB06871, HMDB00993, HMDB02054
ibcoa_c[u]	Isobutyryl-CoA	C25H38N7O17P3S	-4	Unknown	C00630	HMDB01243
2mp2coa_c[u]	2-Methylprop-2-enoyl-CoA	C25H36N7O17P3S	-4	Unknown	C03460	HMDB01011
accoa_c[u]	Acetyl-CoA	C23H34N7O17P3S	-4	Unknown	C00024	HMDB01206
acACP_c[u]	Acetyl-ACP	C13H23N2O8PRS	-1	Unknown	C03939
acorn_c[u]	N2-Acetyl-L-ornithine	C7H14N2O3	0	Unknown	C00437	HMDB06489, HMDB03357
ac_c[u]	Acetate	C2H3O2	-1	Unknown	C00033	HMDB00042
orn_c[u]	Ornithine	C5H13N2O2	1	Unknown	C00077, C01602	HMDB62718, HMDB04984, HMDB00214, HMDB00818, HMDB32455, HMDB62654
acon_C_p[u]	Cis-Aconitate	C6H3O6	-3	Unknown	C00417	HMDB00461, HMDB00072
na1_p[u]	Sodium	Na	1	Unknown	C01330	HMDB00588
acon_C_c[u]	Cis-Aconitate	C6H3O6	-3	Unknown	C00417	HMDB00461, HMDB00072
na1_c[u]	Sodium	Na	1	Unknown	C01330	HMDB00588
acon_C_e[u]	Cis-Aconitate	C6H3O6	-3	Unknown	C00417	HMDB00461, HMDB00072
acon_T_c[u]	Trans-Aconitate	C6H3O6	-3	Unknown	C02341	HMDB00958
amet_c[u]	S-Adenosyl-L-methionine	C15H23N6O5S	1	Unknown	C00019	HMDB01185, HMDB62709
aconm_c[u]	E-3-carboxy-2-pentenedioate 6-methyl ester	C7H6O6	-2	Unknown	C11514
ahcys_c[u]	S-Adenosyl-L-homocysteine	C14H20N6O5S	0	Unknown	C00021	HMDB00939
cit_c[u]	Citrate	C6H5O7	-3	Unknown	C00158	HMDB00094
icit_c[u]	Isocitrate	C6H5O7	-3	Unknown	C00311	HMDB00193
akg_c[u]	2-Oxoglutarate	C5H4O5	-2	Unknown	C00026	HMDB00208, HMDB02812, HMDB62781
acg5sa_c[u]	N-Acetyl-L-glutamate 5-semialdehyde	C7H10NO4	-1	Unknown	C01250	HMDB06488
glu__L_c[u]	L-Glutamate	C5H8NO4	-1	Unknown	C00025, C00302	HMDB00148, HMDB60475
ddcaACP_c[u]	Dodecanoyl-ACP (n-C12:0ACP)	C23H43N2O8PRS	-1	Unknown
ddcap_c[u]	Dodecanoly-phosphate (n-C12:0)	C12H24O5P1	-1	Unknown
myrsACP_c[u]	Myristoyl-ACP (n-C14:0ACP)	C25H47N2O8PRS	-1	Unknown
ttdcap_c[u]	Tetradecanoyl-phosphate (n-C14:0)	C14H28O5P	-1	Unknown
tdeACP_c[u]	Cis-tetradec-7-enoyl-[acyl-carrier protein] (n-C14:1)	C25H45N2O8PRS	-1	Unknown
ttdceap_c[u]	Tetradecanoyl-phosphate (n-C14:1)	C14H26O5P	-1	Unknown
hdcap_c[u]	Hexadecanoyl-phosphate (n-C16:0)	C16H32O5P	-1	Unknown
hdceap_c[u]	Hexadecanoyl-phosphate (n-C16:1)	C16H30O5P	-1	Unknown
ocdcap_c[u]	Octadecanoyl-phosphate (n-C18:0)	C18H36O5P	-1	Unknown
ocdceap_c[u]	Octadecanoyl-phosphate (n-C18:1)	C18H34O5P	-1	Unknown
apoACP_c[u]	Apoprotein [acyl carrier protein]	RHO	0	Unknown
pap_c[u]	Adenosine 3',5'-bisphosphate	C10H11N5O10P2	-4	Unknown	C00054	HMDB01468, HMDB00061
amp_c[u]	AMP C10H12N5O7P	C10H12N5O7P	-2	Unknown	C00020	HMDB00045
ppi_c[u]	Diphosphate	HO7P2	-3	Unknown	C00013	HMDB00250
ppa_c[u]	Propionate (n-C3:0)	C3H5O2	-1	Unknown
ppcoa_c[u]	Propanoyl-CoA	C24H36N7O17P3S	-4	Unknown	C00100	HMDB01275
acser_e[u]	O-Acetyl-L-serine	C5H9NO4	0	Unknown	C00979	HMDB03011
acser_p[u]	O-Acetyl-L-serine	C5H9NO4	0	Unknown	C00979	HMDB03011
acser_c[u]	O-Acetyl-L-serine	C5H9NO4	0	Unknown	C00979	HMDB03011
R_3hdcaa_c[u]	3 hydroxydecanoic acid	C10H19O3	-1	Unknown
R3hdec4e_c[u]	3 Hydroxy 4Z decenic acid	C10H17O3	-1	Unknown
R3hdec4coa_c[u]	3 Hydroxy 4Z decenoyl CoA	C31H48N7O18P3S	-4	Unknown
R_3hdda_c[u]	3 Hydroxydodecanoic acid	C12H23O3	-1	Unknown
R_3hdd5ea_c[u]	3 Hydroxydodecanoic 5 en acid	C12H21O3	-1	Unknown
R_3hdd6e_c[u]	3 Hydroxydodecanoic 6 en acid	C12H21O3	-1	Unknown
R_3hdd6coa_c[u]	3 hydroxy 6Z dodedecenyl CoA	C33H52N7O18P3S	-4	Unknown
R_3httdca_c[u]	3 Hydroxytetradecanoic acid	C14H27O3	-1	Unknown
R_3hcmrs7e_c[u]	3 hydroxy cis myristol 7 en	C14H25O3	-1	Unknown
R_3htd5e_c[u]	3 hydroxy 5Z tetradecenic acid	C14H25O3	-1	Unknown
R_3htd5coa_c[u]	3 hydroxy 5Z tetradecenyl CoA	C35H56N7O18P3S	-4	Unknown
R_3htd58e_c[u]	3 hydroxy 5Z 8Z tetradecedienic acid	C14H23O3	-1	Unknown
R_3htd58coa_c[u]	3 hydroxy 5Z 8Z tetradecedienyl CoA	C35H54N7O18P3S	-4	Unknown
R_3hhdca_c[u]	3 Hydroxyhexadecanoic acid	C16H31O3	-1	Unknown
R_3hhdcoa_c[u]	3 Hydroxyhexadecanoyl CoA	C37H62N7O18P3S	-4	Unknown
bhb_c[u]	(R)-3-Hydroxybutanoate	C4H7O3	-1	Unknown	C01089	HMDB00011
3hbcoa__R_c[u]	(R)-3-Hydroxybutyryl-CoA	C25H38N7O18P3S	-4	Unknown
R_3hpt_c[u]	3 Hydroxypentanoic acid	C5H9O3	-1	Unknown
R_3hptcoa_c[u]	3 Hydroxpypentoyl CoA	C26H40N7O18P3S	-4	Unknown
R_3hhxa_c[u]	3 hydroxyhexanoic acid	C6H11O3	-1	Unknown
R_3hhpa_c[u]	3 hydroxyheptanoic acid	C7H13O3	-1	Unknown
R_3hhpcoa_c[u]	3 Hydroxyheptanoyl CoA	C28H44N7O18P3S	-4	Unknown
R_3hocta_c[u]	3 hydroxyoctanoic acid	C8H15O3	-1	Unknown
R_3hnonaa_c[u]	3 hydroxynonanoic acid	C9H17O3	-1	Unknown
R_3hnonacoa_c[u]	3 Hydroxynonanoyl CoA	C30H48N7O18P3S	-4	Unknown
R_3hpdeca_c[u]	3 Hydroxy 10 phenyldecanoic acid	C16H23O3	-1	Unknown
R_3hpdecacoa_c[u]	3 Hydroxyphenyldecanoyl CoA	C37H54N7O18P3S	-4	Unknown
R_3hpba_c[u]	3 Hydroxyphenylbutanoic acid	C10H11O3	-1	Unknown
R_3hpbcoa_c[u]	3 Hydroxyphenylbutanoyl CoA	C31H42N7O18P3S	-4	Unknown
R_3hppta_c[u]	3 Hydroxy 5 phenylpentanoic acic	C11H13O3	-1	Unknown
R_3hpptcoa_c[u]	3 Hydroxyphenylpentanoyl CoA	C32H44N7O18P3S	-4	Unknown
R_3hphxa_c[u]	3 Hydroxy 6 phenylhexanoic acid	C12H15O3	-1	Unknown
R_3hphxacoa_c[u]	3 Hydroxyphenylhexanoyl CoA	C33H46N7O18P3S	-4	Unknown
R_3hphpa_c[u]	3 Hydroxy 7 phenylheptanoic acid	C13H17O3	-1	Unknown
R_3hphpcoa_c[u]	3 Hydroxyphenylheptanoyl CoA	C34H48N7O18P3S	-4	Unknown
R_3hpocta_c[u]	3 Hydroxy 8 phenyloctanoic acid	C14H19O3	-1	Unknown
R_3hpoctacoa_c[u]	3 Hydroxyphenyloctanoyl CoA	C35H50N7O18P3S	-4	Unknown
R_3hpnona_c[u]	3 Hydroxy 9 phenylnonanoic acid	C15H21O3	-1	Unknown
R_3hpnonacoa_c[u]	3 Hydroxyphenylnonanoyl CoA	C36H52N7O18P3S	-4	Unknown
R_3h4atba_c[u]	3 Hydroxy 4 acetylthiobutanoic acid	C6H9O4S	-1	Unknown
R_3h4atbcoa_c[u]	3 Hydroxy 4 acetylthiobutanyl CoA	C27H40N7O19P3S2	-4	Unknown
R_3h6atha_c[u]	3 Hydroxy 6acetylthiohexanoic acid	C8H13O4S	-1	Unknown
R_3h6athcoa_c[u]	3 Hydroxy 6 acetylthiohexanoyl CoA	C29H44N7O19P3S2	-4	Unknown
dgudbutn_p[u]	1 4 Diguanidinobutane	C6H18N6	2	Unknown
dgudbutn_c[u]	1 4 Diguanidinobutane	C6H18N6	2	Unknown
prealgac_M1_p[u]	Polymer 5 units of D mannuronate 1units acetylated	C32H39O32	-5	Unknown
algac_MG_14_p[u]	Alginate 1 units of acetylated D mannuronate and 4 units ofL guluronate	C32H39O32	-5	Unknown
h2o_p[u]	H2O H2O	H2O	0	Unknown	C00001, C01328	HMDB02111, HMDB01039
prealginate__M_p[u]	Prealginate KT2440 beta 1 4 linked copolymers of beta D mannuronic acid 5 units	C30H37O31	-5	Unknown
manur_p[u]	D Mannuronate	C6H9O7	-1	Unknown
dmanur_p[u]	Dimmer of D mannuronate	C12H16O13	-2	Unknown
tmanur_p[u]	Trimmer of D mannuronate	C18H23O19	-3	Unknown
prealg_MG_41_p[u]	Beta 1 4 glycosidic 4 beta D mannuronic 1L guluronic acid	C30H37O31	-5	Unknown
prealg_MG_41_e[u]	Beta 1 4 glycosidic 4 beta D mannuronic 1L guluronic acid	C30H37O31	-5	Unknown
algac_MG_14_e[u]	Alginate 1 units of acetylated D mannuronate and 4 units ofL guluronate	C32H39O32	-5	Unknown
manur_e[u]	D Mannuronate	C6H9O7	-1	Unknown
dmanur_e[u]	Dimmer of D mannuronate	C12H16O13	-2	Unknown
tmanur_e[u]	Trimmer of D mannuronate	C18H23O19	-3	Unknown
prealg_MG_32_p[u]	Beta 1 4 glycosidic 3 beta D mannuronic 2L guluronic acid	C30H37O31	-5	Unknown
prealg_MG_32_e[u]	Beta 1 4 glycosidic 3 beta D mannuronic 2L guluronic acid	C30H37O31	-5	Unknown
prealg_MG_23_p[u]	Beta 1 4 glycosidic 2 beta D mannuronic 3L guluronic acid	C30H37O31	-5	Unknown
prealg_MG_23_e[u]	Beta 1 4 glycosidic 2 beta D mannuronic 3L guluronic acid	C30H37O31	-5	Unknown
prealg_MG_14_p[u]	Beta 1 4 glycosidic 1 beta D mannuronic 4L guluronic acid	C30H37O31	-5	Unknown
prealg_MG_14_e[u]	Beta 1 4 glycosidic 1 beta D mannuronic 4L guluronic acid	C30H37O31	-5	Unknown
prealginate_G_p[u]	Prealginate KT2440 beta 1 4 linked copolymers of bL guluronic acid 5 units	C30H37O31	-5	Unknown
prealginate_G_e[u]	Prealginate KT2440 beta 1 4 linked copolymers of bL guluronic acid 5 units	C30H37O31	-5	Unknown
algac__M_p[u]	Alginate 5 units of D mannuronate completelly acetylated	C40H47O36	-5	Unknown
algac__M_e[u]	Alginate 5 units of D mannuronate completelly acetylated	C40H47O36	-5	Unknown
algac_MG_41_p[u]	Alginate 4 units of acetylated D mannuronate and one unit ofL guluronate	C38H45O35	-5	Unknown
algac_MG_41_e[u]	Alginate 4 units of acetylated D mannuronate and one unit ofL guluronate	C38H45O35	-5	Unknown
algac_MG_32_p[u]	Alginate 3 units of acetylated D mannuronate and 2 units ofL guluronate	C36H43O34	-5	Unknown
algac_MG_32_e[u]	Alginate 3 units of acetylated D mannuronate and 2 units ofL guluronate	C36H43O34	-5	Unknown
algac_MG_23_p[u]	Alginate 2 units of acetylated D mannuronate and 3 units ofL guluronate	C34H41O33	-5	Unknown
algac_MG_23_e[u]	Alginate 2 units of acetylated D mannuronate and 3 units ofL guluronate	C34H41O33	-5	Unknown
alltt_c[u]	Allantoate	C4H7N4O4	-1	Unknown	C00499	HMDB01209
urdglyc_c[u]	(-)-Ureidoglycolate	C3H5N2O4	-1	Unknown	C02766, C00603	HMDB01005
alltn_c[u]	Allantoin	C4H6N4O3	0	Unknown	C01551	HMDB00462
alltn__R_c[u]	Allantoin	C4H6N4O3	0	Unknown
alltn_p[u]	Allantoin	C4H6N4O3	0	Unknown	C01551	HMDB00462
alltn_e[u]	Allantoin	C4H6N4O3	0	Unknown	C01551	HMDB00462
alpp_p[u]	Applipoprotein	X	0	Unknown
pe160_p[u]	Phosphatidylethanolamine (dihexadecanoyl, n-C16:0)	C37H74N1O8P1	0	Unknown		HMDB05317, HMDB08923
lpp_p[u]	Lipoprotein	XC16H30O1	0	Unknown	C01834
pe161_p[u]	Phosphatidylethanolamine (dihexadec-9enoyl, n-C16:1)	C37H70N1O8P1	0	Unknown		HMDB05342, HMDB08957
lpp161_p[u]	Lipoprotein acylated C161	XC16H28O1	0	Unknown
pe180_p[u]	Phosphatidylethanolamine (dioctadecanoyl, n-C18:0)	C41H82N1O8P1	0	Unknown		HMDB05327, HMDB08991
lpp180_p[u]	Lipoprotein acylated C180	XC18H34O1	0	Unknown
pe181_p[u]	Phosphatidylethanolamine (dioctadec-11-enoyl, n-C18:1)	C41H78N1O8P1	0	Unknown
lpp181_p[u]	Lipoprotein acylated C181	XC18H32O1	0	Unknown
pg160_p[u]	Phosphatidylglycerol (dihexadecanoyl, n-C16:0)	C38H74O10P1	-1	Unknown		HMDB10570
pg161_p[u]	Phosphatidylglycerol (dihexadec-9-enoyl, n-C16:1)	C38H70O10P1	-1	Unknown
pg180_p[u]	Phosphatidylglycerol (dioctadecanoyl, n-C18:0)	C42H82O10P1	-1	Unknown		HMDB10602
pg181_p[u]	Phosphatidylglycerol (dioctadec-11-enoyl, n-C18:1)	C42H78O10P1	-1	Unknown
altrn_c[u]	D-Altronate	C6H11O7	-1	Unknown	C00817
2ddglcn_c[u]	2-Dehydro-3-deoxy-D-gluconate	C6H9O6	-1	Unknown	C00204
anhm3p_c[u]	1,6-anhydrous-N-Acetylmuramyl-tripeptide	C26H39N5O14	-2	Unknown
LalaDgluMdap_c[u]	L-alanine-D-glutamate-meso-2,6-diaminoheptanedioate	C15H25N4O8	-1	Unknown
anhm_c[u]	1,6-anhydrous-N-Acetylmuramate	C11H16NO7	-1	Unknown
anhm4p_c[u]	1,6-anhydrous-N-Acetylmuramyl-tetrapeptide	C29H44N6O15	-2	Unknown
LalaDgluMdapDala_c[u]	L-alanine-D-glutamate-meso-2,6-diaminoheptanedioate-D-alanine	C18H30N5O9	-1	Unknown
ala__D_c[u]	D-Alanine	C3H7NO2	0	Unknown	C00133	HMDB01310
8aonn_c[u]	8-Amino-7-oxononanoate	C9H17NO3	0	Unknown	C01092	HMDB37790
amob_c[u]	S-Adenosyl-4-methylthio-2-oxobutanoate	C15H19N5O6S	0	Unknown	C04425
dann_c[u]	7,8-Diaminononanoate	C9H21N2O2	1	Unknown	C01037
air_c[u]	5-amino-1-(5-phospho-D-ribosyl)imidazole	C8H12N3O7P	-2	Unknown		HMDB62575
nad_c[u]	Nicotinamide adenine dinucleotide	C21H26N7O14P2	-1	Unknown	C00003	HMDB00902
4ampm_c[u]	4-Amino-2-methyl-5-phosphomethylpyrimidine	C6H8N3O4P	-2	Unknown
for_c[u]	Formate	CH1O2	-1	Unknown	C00058	HMDB00142
nadh_c[u]	Nicotinamide adenine dinucleotide - reduced	C21H27N7O14P2	-2	Unknown	C00004	HMDB01487
ade_c[u]	Adenine	C5H5N5	0	Unknown	C00147	HMDB00034
r5p_c[u]	Alpha-D-Ribose 5-phosphate	C5H9O8P	-2	Unknown	C03736
alahis_c[u]	L alaninylhistidine	C9H14N4O3	0	Unknown
his__L_c[u]	L-Histidine	C6H9N3O2	0	Unknown	C00768, C00135	HMDB00177, HMDB03412
alaleu_c[u]	L alaninylleucine	C9H18N2O3	0	Unknown
leu__L_c[u]	L-Leucine	C6H13NO2	0	Unknown	C16439, C00123	HMDB00687, HMDB62203
alathr_c[u]	L alaninylthreonine	C7H14N2O4	0	Unknown
thr__L_c[u]	L-Threonine	C4H9NO3	0	Unknown	C00188	HMDB00167
alatrp_c[u]	L alaninyltryptophan	C14H17N3O3	0	Unknown
trp__L_c[u]	L-Tryptophan	C11H12N2O2	0	Unknown	C00806, C00078	HMDB00929, HMDB30396
cgly_c[u]	Cys Gly C5H10N2O3S	C5H10N2O3S	0	Unknown	C01419	HMDB28775, HMDB00078
cys__L_c[u]	L-Cysteine	C3H7NO2S	0	Unknown	C00736, C00097	HMDB00574
gly_c[u]	Glycine	C2H5NO2	0	Unknown	C00037	HMDB00123
glygly_c[u]	Glycylglycine C4H8N2O3	C4H8N2O3	0	Unknown	C02037	HMDB11733
glygln_c[u]	L glycinylglutamine	C7H13N3O4	0	Unknown
gln__L_c[u]	L-Glutamine	C5H10N2O3	0	Unknown	C00064, C00303	HMDB00641
glyglu_c[u]	L glycinylglutamate	C7H11N2O5	-1	Unknown
glymet_c[u]	L Glycinylmethionine	C7H14N2O3S	0	Unknown
met__L_c[u]	L-Methionine	C5H11NO2S	0	Unknown	C01733, C00073	HMDB00696, HMDB33951
glyphe_c[u]	Glycylphenylalanine	C11H14N2O3	0	Unknown		HMDB28848
phe__L_c[u]	L-Phenylalanine	C9H11NO2	0	Unknown	C00079, C02057	HMDB00159, HMDB00612
glyser_c[u]	L glycinylserine	C5H10N2O4	0	Unknown
ser__L_c[u]	L-Serine	C3H7NO3	0	Unknown	C00716, C00065	HMDB00589, HMDB00187, HMDB62263
hisgly_c[u]	L histidinylglycine	C8H12N4O3	0	Unknown
hishis_c[u]	L histidinylhistidine	C12H16N6O3	0	Unknown
leuleu_c[u]	Leucylleucine	C12H24N2O3	0	Unknown	C11332	HMDB28933
progly_c[u]	L-Prolinylglycine	C7H12N2O3	0	Unknown
acmum6p_c[u]	N-acetylmuramate 6-phosphate	C11H17NO11P	-3	Unknown	C16698
anth_c[u]	Anthranilate	C7H6NO2	-1	Unknown	C00108	HMDB01123
prpp_c[u]	5-Phospho-alpha-D-ribose 1-diphosphate	C5H8O14P3	-5	Unknown	C00119	HMDB00280, HMDB62643
pran_c[u]	N-(5-Phospho-D-ribosyl)anthranilate	C12H13NO9P	-3	Unknown	C04302
chor_c[u]	Chorismate	C10H8O6	-2	Unknown	C00251	HMDB12199
2aobut_c[u]	L-2-Amino-3-oxobutanoate	C4H7NO3	0	Unknown	C03508	HMDB06454
aact_c[u]	Aminoacetone	C3H8NO	1	Unknown	C01888	HMDB60177, HMDB02134
6a2ohxnt_c[u]	6-Amino-2-oxohexanoate	C6H11NO3	0	Unknown	C03239	HMDB12151
pimACP_c[u]	Pimeloyl-[acyl-carrier protein]	C18H31N2O10PRS	-1	Unknown	C19845
ap4a_c[u]	P1,P4-Bis(5'-adenosyl) tetraphosphate	C20H24N10O19P4	-4	Unknown	C01260	HMDB01211, HMDB06502
ala_B_c[u]	Beta-Alanine	C3H7NO2	0	Unknown	C00099	HMDB00056
msa_c[u]	Malonate semialdehyde	C3H3O3	-1	Unknown	C00222	HMDB11666, HMDB11111
apc_c[u]	Ampicillin	C16H19N3O4S	0	Unknown
apc_e[u]	Ampicillin	C16H19N3O4S	0	Unknown
apc_p[u]	Ampicillin	C16H19N3O4S	0	Unknown
5apentam_c[u]	5-Aminopentanamide	C5H12N2O	0	Unknown	C00990	HMDB12176
5aptn_c[u]	5-Aminopentanoate	C5H11NO2	0	Unknown	C00431	HMDB03355
glyc3p_c[u]	Glycerol 3-phosphate	C3H7O6P	-2	Unknown	C00093	HMDB02722, HMDB00126
1ddecg3p_c[u]	1-dodecanoyl-sn-glycerol 3-phosphate	C15H29O7P1	-2	Unknown		HMDB62319
1tdecg3p_c[u]	1-tetradecanoyl-sn-glycerol 3-phosphate	C17H33O7P1	-2	Unknown		HMDB62321
1tdec7eg3p_c[u]	1-tetradec-7-enoyl-sn-glycerol 3-phosphate	C17H31O7P1	-2	Unknown
1hdecg3p_c[u]	1-hexadecanoyl-sn-glycerol 3-phosphate	C19H37O7P1	-2	Unknown
1hdec9eg3p_c[u]	1-hexadec-9-enoyl-sn-glycerol 3-phosphate	C19H35O7P1	-2	Unknown
1odecg3p_c[u]	1-octadecanoyl-sn-glycerol 3-phosphate	C21H41O7P1	-2	Unknown		HMDB07854
1odec11eg3p_c[u]	1-octadec-11-enoyl-sn-glycerol 3-phosphate	C21H39O7P1	-2	Unknown
appl_c[u]	1-Aminopropan-2-ol	C3H10NO	1	Unknown	C05771, C03194	HMDB12136
5apru_c[u]	5-Amino-6-(5'-phosphoribosylamino)uracil	C9H13N4O9P	-2	Unknown	C01268
5aprbu_c[u]	5-Amino-6-(5'-phosphoribitylamino)uracil	C9H15N4O9P	-2	Unknown	C04454	HMDB03841
aps_c[u]	Adenosine 5'-phosphosulfate	C10H12N5O10PS	-2	Unknown	C00224	HMDB01003
trdrd_c[u]	Reduced thioredoxin	XH2	0	Unknown	C00342
so3_c[u]	Sulfite	O3S	-2	Unknown	C00094, C11481	HMDB34829, HMDB03008, HMDB01033, HMDB00240
trdox_c[u]	Oxidized thioredoxin	X	0	Unknown	C00343
grxrd_c[u]	Glutaredoxin (reduced)	XH2	0	Unknown
grxox_c[u]	Glutaredoxin (oxidized)	X	0	Unknown
oxptn_c[u]	5-Oxopentanoate	C5H7O3	-1	Unknown	C03273	HMDB12233
arbtn_fe3_c[u]	Aerobactin	C22H33FeN4O13	0	Unknown	C05554	HMDB04051
arbtn_c[u]	Aerobactin minus Fe3	C22H33N4O13	-3	Unknown
fe2_c[u]	Fe2+ mitochondria	Fe	2	Unknown	C14818	HMDB00692
fmnh2_c[u]	Reduced FMN	C17H21N4O9P	-2	Unknown	C01847	HMDB01142
fmn_c[u]	FMN C17H19N4O9P	C17H19N4O9P	-2	Unknown	C00061	HMDB01520
arbtn_fe3_p[u]	Aerobactin	C22H33FeN4O13	0	Unknown	C05554	HMDB04051
arbtn_e[u]	Aerobactin minus Fe3	C22H33N4O13	-3	Unknown
fe3_e[u]	Iron (Fe3+)	Fe	3	Unknown	C14819	HMDB12943
arbtn_fe3_e[u]	Aerobactin	C22H33FeN4O13	0	Unknown	C05554	HMDB04051
arbtn_p[u]	Aerobactin minus Fe3	C22H33N4O13	-3	Unknown
arab__L_c[u]	L-Arabinose	C5H10O5	0	Unknown	C11476
arab__L_p[u]	L-Arabinose	C5H10O5	0	Unknown	C11476
arg__L_c[u]	L-Arginine	C6H15N4O2	1	Unknown	C02385, C00062	HMDB62762, HMDB00517
citr__L_c[u]	L-Citrulline	C6H13N3O3	0	Unknown	C00327	HMDB00904
agm_c[u]	Agmatine	C5H16N4	2	Unknown	C00179	HMDB60259, HMDB01432
arg__L_p[u]	L-Arginine	C6H15N4O2	1	Unknown	C02385, C00062	HMDB62762, HMDB00517
agm_p[u]	Agmatine	C5H16N4	2	Unknown	C00179	HMDB60259, HMDB01432
co2_p[u]	CO2 CO2	CO2	0	Unknown	C00011	HMDB01967
orn_p[u]	Ornithine	C5H13N2O2	1	Unknown	C00077, C01602	HMDB62718, HMDB04984, HMDB00214, HMDB00818, HMDB32455, HMDB62654
argsuc_c[u]	N(omega)-(L-Arginino)succinate	C10H17N4O6	-1	Unknown	C03406	HMDB00052, HMDB01006
fum_c[u]	Fumarate	C4H2O4	-2	Unknown	C00122	HMDB00134
asp__L_c[u]	L-Aspartate	C4H6NO4	-1	Unknown	C00049, C16433	HMDB62186, HMDB62501, HMDB00191
trnaarg_c[u]	TRNA(Arg)	R	0	Unknown	C01636
argtrna_c[u]	L-Arginyl-tRNA(Arg)	C6H14N4OR	2	Unknown	C02163
arg__L_e[u]	L-Arginine	C6H15N4O2	1	Unknown	C02385, C00062	HMDB62762, HMDB00517
Largn_c[u]	L-Arogenate	C10H13NO5	0	Unknown	C00826
5g2oxpt_c[u]	2-Oxoarginine	C6H11N3O3	0	Unknown	C03771	HMDB04225, HMDB06815
aspsa_c[u]	L-Aspartate 4-semialdehyde	C4H7NO3	0	Unknown	C00441	HMDB12249
4pasp_c[u]	4-Phospho-L-aspartate	C4H6NO7P	-2	Unknown	C03082	HMDB12250
asn__L_c[u]	L-Asparagine	C4H8N2O3	0	Unknown	C16438, C00152	HMDB00168
asn__L_p[u]	L-Asparagine	C4H8N2O3	0	Unknown	C16438, C00152	HMDB00168
asp__L_p[u]	L-Aspartate	C4H6NO4	-1	Unknown	C00049, C16433	HMDB62186, HMDB62501, HMDB00191
nh4_p[u]	Ammonium	H4N	1	Unknown	C00014, C01342	HMDB00051, HMDB41827
asn__L_e[u]	L-Asparagine	C4H8N2O3	0	Unknown	C16438, C00152	HMDB00168
aso3_c[u]	Arsenite	AsO3	-3	Unknown	C06697	HMDB11620
aso3_p[u]	Arsenite	AsO3	-3	Unknown	C06697	HMDB11620
aso3_e[u]	Arsenite	AsO3	-3	Unknown	C06697	HMDB11620
aso4_p[u]	Arsenate	AsO4	-3	Unknown	C01478, C11215	HMDB12190
aso4_c[u]	Arsenate	AsO4	-3	Unknown	C01478, C11215	HMDB12190
aso4_e[u]	Arsenate	AsO4	-3	Unknown	C01478, C11215	HMDB12190
3hasp__L_c[u]	Erythro 3 HydroxyL aspartate	C4H6NO5	-1	Unknown
succ_c[u]	Succinate	C4H4O4	-2	Unknown	C00042	HMDB00254
cbp_c[u]	Carbamoyl phosphate	CH2NO5P	-2	Unknown	C00169	HMDB01096
cbasp_c[u]	N-Carbamoyl-L-aspartate	C5H6N2O5	-2	Unknown	C00438	HMDB00828
h2o2_c[u]	Hydrogen peroxide	H2O2	0	Unknown	C00027	HMDB03125, HMDB06491
oaa_c[u]	Oxaloacetate	C4H2O5	-2	Unknown	C00036	HMDB00223
q8_c[u]	Ubiquinone-8	C49H74O4	0	Unknown	C17569
iasp_c[u]	Iminoaspartate	C4H3NO4	-2	Unknown	C05840	HMDB01131
q8h2_c[u]	Ubiquinol-8	C49H76O4	0	Unknown		HMDB01060
bz12diol_c[u]	Cis-1,2-Dihydroxycyclohexa-3,5-diene-1-carboxylate	C7H7O4	-1	Unknown	C06321
catechol_c[u]	Catechol	C6H6O2	0	Unknown	C15571, C01785, C00090	HMDB00957
bz_p[u]	Benzoate	C7H5O2	-1	Unknown	C00180, C00539	HMDB01870
bz_c[u]	Benzoate	C7H5O2	-1	Unknown	C00180, C00539	HMDB01870
bz_e[u]	Benzoate	C7H5O2	-1	Unknown	C00180, C00539	HMDB01870
10fthf_c[u]	10-Formyltetrahydrofolate	C20H21N7O7	-2	Unknown	C00234	HMDB00972
2fe2s_c[u]	[2Fe-2S] iron-sulfur cluster	S2Fe2	2	Unknown
4fe4s_c[u]	[4Fe-4S] iron-sulfur cluster	S4Fe4	2	Unknown
5mthf_c[u]	5-Methyltetrahydrofolate	C20H24N7O6	-1	Unknown	C00440	HMDB01396
btamp_c[u]	Biotinyl 5 AMP C20H27N7O9PS	C20H27N7O9PS	-1	Unknown
ca2_c[u]	Calcium	Ca	2	Unknown	C00076	HMDB00464
cl_c[u]	Chloride	Cl	-1	Unknown	C00698, C01327	HMDB00492, HMDB02073, HMDB02306, HMDB02162
cobalt2_c[u]	Co2+	Co	2	Unknown	C00175	HMDB00608
ctp_c[u]	CTP C9H12N3O14P3	C9H12N3O14P3	-4	Unknown	C00063	HMDB00082
cu2_c[u]	Copper	Cu	2	Unknown	C00070	HMDB00657
datp_c[u]	DATP C10H12N5O12P3	C10H12N5O12P3	-4	Unknown	C00131	HMDB01532
dctp_c[u]	DCTP C9H12N3O13P3	C9H12N3O13P3	-4	Unknown	C00458	HMDB00998
dgtp_c[u]	DGTP C10H12N5O13P3	C10H12N5O13P3	-4	Unknown	C00286	HMDB01440
dttp_c[u]	DTTP C10H13N2O14P3	C10H13N2O14P3	-4	Unknown	C00459	HMDB01342
fe3_c[u]	Iron (Fe3+)	Fe	3	Unknown	C14819	HMDB12943
gtp_c[u]	GTP C10H12N5O14P3	C10H12N5O14P3	-4	Unknown	C00044	HMDB01273
hemeO_c[u]	Heme O C49H56FeN4O5	C49H56FeN4O5	-2	Unknown	C15672	HMDB01162
ile__L_c[u]	L-Isoleucine	C6H13NO2	0	Unknown	C00407	HMDB00172
k_c[u]	Potassium	K	1	Unknown	C00238	HMDB00586
lipopb_c[u]	Lipoate (protein bound)	C8H13OS2	1	Unknown
lys__L_c[u]	L-Lysine	C6H15N2O2	1	Unknown	C00047, C16440	HMDB03405, HMDB00182, HMDB62809
malcoa_c[u]	Malonyl CoA C24H33N7O19P3S	C24H33N7O19P3S	-5	Unknown	C00083	HMDB01175
mg2_c[u]	Magnesium	Mg	2	Unknown	C00305	HMDB00547
mlthf_c[u]	5,10-Methylenetetrahydrofolate	C20H21N7O6	-2	Unknown	C00143
mobd_c[u]	Molybdate	MoO4	-2	Unknown	C06232	HMDB12260
murein5px4p_p[u]	Two disacharide linked murein units, pentapeptide crosslinked tetrapeptide (A2pm->D-ala) (middle of chain)	C77H117N15O40	-4	Unknown
ni2_c[u]	Nickel	Ni	2	Unknown	C19609	HMDB02457
pheme_c[u]	Protoheme C34H30FeN4O4	C34H30FeN4O4	-2	Unknown	C00032
phethapphlipa_c[u]	Phospho 6 heptosyl 1 3 ethanolaminephosphate 2 phospho 4 heptosyl 1 5 kdo2 lipidA	C112H195N3O65P6	-12	Unknown
ptrc_c[u]	Putrescine	C4H14N2	2	Unknown	C00134	HMDB01414, HMDB60243
pydx5p_c[u]	Pyridoxal 5'-phosphate	C8H8NO6P	-2	Unknown	C00018	HMDB01491
ribflv_c[u]	Riboflavin C17H20N4O6	C17H20N4O6	0	Unknown	C00255	HMDB00244
sheme_c[u]	Siroheme C42H36FeN4O16	C42H36FeN4O16	-8	Unknown	C00748
so4_c[u]	Sulfate	O4S	-2	Unknown	C00059	HMDB01448
succoa_c[u]	Succinyl-CoA	C25H35N7O19P3S	-5	Unknown	C00091	HMDB01022
thf_c[u]	5,6,7,8-Tetrahydrofolate	C19H21N7O6	-2	Unknown	C00101
tyr__L_c[u]	L-Tyrosine	C9H11NO3	0	Unknown	C00082, C01536	HMDB00647, HMDB00158
udcpdp_c[u]	Undecaprenyl diphosphate	C55H89O7P2	-3	Unknown		HMDB01469
utp_c[u]	UTP C9H11N2O15P3	C9H11N2O15P3	-4	Unknown	C00075	HMDB00285
val__L_c[u]	L-Valine	C5H11NO2	0	Unknown	C16436, C00183	HMDB00883, HMDB34366
zn2_c[u]	Zinc	Zn	2	Unknown	C00038	HMDB01303
ca2_e[u]	Calcium	Ca	2	Unknown	C00076	HMDB00464
ca2_p[u]	Calcium	Ca	2	Unknown	C00076	HMDB00464
caffcoa_c[u]	Caffeoyl-CoA	C30H38N7O19P3S	-4	Unknown	C00323
34dhbald_c[u]	3,4-dihydroxybenzaldehyde	C7H6O3	0	Unknown	C16700	HMDB59965
Ncarbsar_c[u]	N Carbamoylsarcosine	C4H7N2O3	-1	Unknown
sarcs_c[u]	Sarcosine C3H7NO2	C3H7NO2	0	Unknown	C00213	HMDB00271
carn_p[u]	L-Carnosine	C9H14N4O3	0	Unknown
carn_c[u]	L-Carnosine	C9H14N4O3	0	Unknown
carn_e[u]	L-Carnosine	C9H14N4O3	0	Unknown
ccmuac_c[u]	Cis,cis-Muconate	C6H4O4	-2	Unknown	C02480	HMDB06331
catechol_e[u]	Catechol	C6H6O2	0	Unknown	C15571, C01785, C00090	HMDB00957
catechol_p[u]	Catechol	C6H6O2	0	Unknown	C15571, C01785, C00090	HMDB00957
h2o2_p[u]	Hydrogen peroxide	H2O2	0	Unknown	C00027	HMDB03125, HMDB06491
o2_p[u]	O2 O2	O2	0	Unknown	C00007	HMDB01377
cbi_c[u]	Cobinamide	C48H72CoN11O8	0	Unknown
adocbi_c[u]	Adenosyl cobinamide	C58H84CoN16O11	1	Unknown	C06508	HMDB06964, HMDB06903
pppi_c[u]	Inorganic triphosphate	HO10P3	-4	Unknown	C00536	HMDB12282, HMDB03379
cbi_e[u]	Cobinamide	C48H72CoN11O8	0	Unknown
cbi_p[u]	Cobinamide	C48H72CoN11O8	0	Unknown
cbl1_p[u]	Cob(I)alamin	C62H88CoN13O14P	-1	Unknown	C00853	HMDB03429, HMDB06470
cbl1_c[u]	Cob(I)alamin	C62H88CoN13O14P	-1	Unknown	C00853	HMDB03429, HMDB06470
cbl1_e[u]	Cob(I)alamin	C62H88CoN13O14P	-1	Unknown	C00853	HMDB03429, HMDB06470
adocbl_c[u]	Adenosylcobalamin	C72H100CoN18O17P	0	Unknown	C00194	HMDB02086
Ncbmpts_c[u]	N-Carbamoylputrescine	C5H13N3O	0	Unknown	C00436	HMDB33458
hco3_c[u]	Bicarbonate	CHO3	-1	Unknown	C01353, C00288	HMDB03538, HMDB00595, HMDB31453
cdg_c[u]	7-deaza-7-carboxyguanine	C7H5N4O3	-1	Unknown	C20248
preq0_c[u]	7-cyano-7-carbaguanine	C7H5N5O	0	Unknown	C15996
focytc_c[u]	Ferrocytochrome c C42H53FeN8O6S2	C42H53FeN8O6S2	1	Unknown	C00924	HMDB12947
ficytc_c[u]	Ferricytochrome c C42H52FeN8O6S2	C42H52FeN8O6S2	1	Unknown	C00125, C00923, C01070
cd2_c[u]	Cadmium	Cd	2	Unknown	C01413	HMDB03638
cd2_p[u]	Cadmium	Cd	2	Unknown	C01413	HMDB03638
k_p[u]	Potassium	K	1	Unknown	C00238	HMDB00586
cd2_e[u]	Cadmium	Cd	2	Unknown	C01413	HMDB03638
preq1_c[u]	7-aminomethyl-7-deazaguanine	C7H10N5O	1	Unknown	C16675	HMDB11690
cph4_c[u]	6-carboxy-5,6,7,8-tetrahydropterin	C7H8N5O3	-1	Unknown	C20239	HMDB60410
4c2me_c[u]	4-(cytidine 5'-diphospho)-2-C-methyl-D-erythritol	C14H23N3O14P2	-2	Unknown	C11435
2p4c2me_c[u]	2-phospho-4-(cytidine 5'-diphospho)-2-C-methyl-D-erythritol	C14H22N3O17P3	-4	Unknown	C11436
cell4_p[u]	Cellulose (n=4 repeating units)	C24H42O21	0	Unknown
cellb_p[u]	Cellobiose	C12H22O11	0	Unknown	C00185, C06421, C06422	HMDB00055
udpg_c[u]	UDPglucose	C15H22N2O17P2	-2	Unknown	C00029	HMDB60079
udp_c[u]	UDP C9H11N2O12P2	C9H11N2O12P2	-3	Unknown	C00015	HMDB00295
cell4_e[u]	Cellulose (n=4 repeating units)	C24H42O21	0	Unknown
cpe160_c[u]	Cyclopropane phosphatidylethanolamine (dihexadec-9,10-cyclo-anoyl, n-C16:0 cyclo)	C39H74N1O8P1	0	Unknown
cpg160_c[u]	Cyclopropane phosphatidylglycerol (dihexadec-9,10-cyclo-anoyl, n-C16:0 cyclo)	C40H74O10P1	-1	Unknown
cpe180_c[u]	Cyclopropane phosphatidylethanolamine (dioctadec-11,12-cyclo-anoyl, n-C18:0 cyclo)	C43H82N1O8P1	0	Unknown
cpg180_c[u]	Cyclopropane phosphatidylglycerol (dioctadec-11,12-cyclo-anoyl, n-C18:0 cyclo)	C44H82O10P1	-1	Unknown
cgly_p[u]	Cys Gly C5H10N2O3S	C5H10N2O3S	0	Unknown	C01419	HMDB28775, HMDB00078
cgly_e[u]	Cys Gly C5H10N2O3S	C5H10N2O3S	0	Unknown	C01419	HMDB28775, HMDB00078
chol_p[u]	Choline C5H14NO	C5H14NO	1	Unknown	C00114	HMDB00097
chol_c[u]	Choline C5H14NO	C5H14NO	1	Unknown	C00114	HMDB00097
chol_e[u]	Choline C5H14NO	C5H14NO	1	Unknown	C00114	HMDB00097
betald_c[u]	Betaine aldehyde	C5H12NO	1	Unknown	C00576	HMDB01252
chols_c[u]	Choline sulfate	C5H13NO4S	0	Unknown	C00919
chols_e[u]	Choline sulfate	C5H13NO4S	0	Unknown	C00919
chols_p[u]	Choline sulfate	C5H13NO4S	0	Unknown	C00919
cpppg3_c[u]	Coproporphyrinogen III	C36H40N4O8	-4	Unknown	C03263	HMDB01261
dad_5_c[u]	5'-Deoxyadenosine	C10H13N5O3	0	Unknown	C05198	HMDB01983
pppg9_c[u]	Protoporphyrinogen IX	C34H38N4O4	-2	Unknown	C01079	HMDB01097
creat_c[u]	Creatine cytosol	C4H9N3O2	0	Unknown	C00791	HMDB00562
urea_c[u]	Urea CH4N2O	CH4N2O	0	Unknown	C00086	HMDB00294
creat_e[u]	Creatine cytosol	C4H9N3O2	0	Unknown	C00791	HMDB00562
creat_p[u]	Creatine cytosol	C4H9N3O2	0	Unknown	C00791	HMDB00562
crn_c[u]	L-Carnitine	C7H15NO3	0	Unknown	C00487, C00318	HMDB62496, HMDB00062, HMDB01467
dhcrn_c[u]	3 dehydrocarnitine	C7H13NO3	0	Unknown
crn_p[u]	L-Carnitine	C7H15NO3	0	Unknown	C00487, C00318	HMDB62496, HMDB00062, HMDB01467
crn_e[u]	L-Carnitine	C7H15NO3	0	Unknown	C00487, C00318	HMDB62496, HMDB00062, HMDB01467
cro2_c[u]	Chromite	CrO2	-1	Unknown
cro2_p[u]	Chromite	CrO2	-1	Unknown
cro2_e[u]	Chromite	CrO2	-1	Unknown
cro4_c[u]	Chromate	CrO4	-2	Unknown
o2s_c[u]	Superoxide anion	O2	-1	Unknown	C00704	HMDB02168
cro4_p[u]	Chromate	CrO4	-2	Unknown
cro4_e[u]	Chromate	CrO4	-2	Unknown
crtn_c[u]	Creatinine	C4H7N3O	0	Unknown
mthd_c[u]	N Methylhydantoin	C4H6N2O2	0	Unknown
crtn_e[u]	Creatinine	C4H7N3O	0	Unknown
crtn_p[u]	Creatinine	C4H7N3O	0	Unknown
csn_c[u]	Cytosine	C4H5N3O	0	Unknown	C00380	HMDB00630
ura_c[u]	Uracil	C4H4N2O2	0	Unknown	C00106	HMDB00300
csn_p[u]	Cytosine	C4H5N3O	0	Unknown	C00380	HMDB00630
csn_e[u]	Cytosine	C4H5N3O	0	Unknown	C00380	HMDB00630
cspmd_c[u]	Carboxyspermidine	C8H21N3O2	2	Unknown	C18172
spmd_c[u]	Spermidine	C7H22N3	3	Unknown	C00315	HMDB01257
tde_2Z_coa_c[u]	Cis tetradec 2 enoyl CoATetradecenoyl CoA n C141 2Z CoA	C35H56N7O17P3S	-4	Unknown
cu2_p[u]	Copper	Cu	2	Unknown	C00070	HMDB00657
cu2_e[u]	Copper	Cu	2	Unknown	C00070	HMDB00657
cu_c[u]	Cu+	Cu	1	Unknown
h_e[u]	H+	H	1	Unknown	C00080	HMDB59597
cu_e[u]	Cu+	Cu	1	Unknown
cu_p[u]	Cu+	Cu	1	Unknown
cyan_c[u]	Hydrogen cyanide	CHN	0	Unknown	C00177, C01326	HMDB60292
tsul_c[u]	Thiosulfate	O3S2	-2	Unknown	C05529, C00320	HMDB00257, HMDB60293
tcynt_c[u]	Thiocyanate	CNS	-1	Unknown	C01755	HMDB01453
cyan_p[u]	Hydrogen cyanide	CHN	0	Unknown	C00177, C01326	HMDB60292
cyan_e[u]	Hydrogen cyanide	CHN	0	Unknown	C00177, C01326	HMDB60292
pqqh2_p[u]	Reduced pyrroloquinoline-quinone	C14H5N2O8	-3	Unknown	C01359
pqq_p[u]	Pyrroloquinoline-quinone	C14H3N2O8	-3	Unknown	C00113	HMDB13636
co1dam_c[u]	Cob(I)yrinate a,c diamide	C45H56CoN6O12	-5	Unknown	C06505	HMDB06904, HMDB06965
adcobdam_c[u]	Adenosyl cobyrinate diamide	C55H68CoN11O15	-4	Unknown
co2dam_c[u]	Cob(II)yrinate a,c diamide	C45H56CoN6O12	-4	Unknown	C06504
h2s_c[u]	Hydrogen sulfide	H2S	0	Unknown	C00283	HMDB00598, HMDB03276
cys__D_p[u]	D-Cysteine	C3H7NO2S	0	Unknown	C00793	HMDB03417
cys__D_c[u]	D-Cysteine	C3H7NO2S	0	Unknown	C00793	HMDB03417
cys__D_e[u]	D-Cysteine	C3H7NO2S	0	Unknown	C00793	HMDB03417
scys__L_c[u]	S-Sulfo-L-cysteine	C3H6NO5S2	-1	Unknown	C05824	HMDB00731
3sala_c[u]	3-Sulfino-L-alanine	C3H5NO4S	-2	Unknown	C00606	HMDB00996, HMDB60179
so2_c[u]	Sulfur dioxide	O2S	0	Unknown	C09306	HMDB34834
cyst__L_c[u]	L-Cystathionine	C7H14N2O4S	0	Unknown	C02291	HMDB00099, HMDB03614
2obut_c[u]	2-Oxobutanoate	C4H5O3	-1	Unknown	C00109	HMDB00005, HMDB06544
hcys__L_c[u]	L-Homocysteine	C4H9NO2S	0	Unknown	C05330, C00155	HMDB00165, HMDB00742
trnacys_c[u]	TRNA(Cys)	R	0	Unknown	C01639
cystrna_c[u]	L-Cysteinyl-tRNA(Cys)	C3H6NOSR	1	Unknown	C03125
cys__L_p[u]	L-Cysteine	C3H7NO2S	0	Unknown	C00736, C00097	HMDB00574
cys__L_e[u]	L-Cysteine	C3H7NO2S	0	Unknown	C00736, C00097	HMDB00574
cytd_c[u]	Cytidine	C9H13N3O5	0	Unknown	C00475	HMDB00089
rib__D_c[u]	D-Ribose	C5H10O5	0	Unknown	C21057, C00121	HMDB00283
cmp_c[u]	CMP C9H12N3O8P	C9H12N3O8P	-2	Unknown	C00055	HMDB00095
cdp_c[u]	CDP C9H12N3O11P2	C9H12N3O11P2	-3	Unknown	C00112	HMDB01546
dcmp_c[u]	DCMP C9H12N3O7P	C9H12N3O7P	-2	Unknown	C00239	HMDB01202
dcdp_c[u]	DCDP C9H12N3O10P2	C9H12N3O10P2	-3	Unknown	C00705	HMDB01245
23dhacoa_c[u]	2,3-dehydroadipyl-CoA	C27H37N7O19P3S	-5	Unknown
3hadpcoa_c[u]	(3S)-3-Hydroxyadipyl-CoA	C27H39N7O20P3S	-5	Unknown	C14145	HMDB62352, HMDB12475
23dhmb_c[u]	(R)-2,3-Dihydroxy-3-methylbutanoate	C5H9O4	-1	Unknown	C04272	HMDB12141
3mob_c[u]	3-Methyl-2-oxobutanoate	C5H7O3	-1	Unknown	C00141	HMDB04260, HMDB00019
23dhmp_c[u]	(R)-2,3-Dihydroxy-3-methylpentanoate	C6H11O4	-1	Unknown	C06007	HMDB12140
3mop_c[u]	(S)-3-Methyl-2-oxopentanoate	C6H9O3	-1	Unknown	C00671
23dhdp_c[u]	2,3-Dihydrodipicolinate	C7H5NO4	-2	Unknown	C03340	HMDB12247
thdp_c[u]	2,3,4,5-Tetrahydrodipicolinate	C7H7NO4	-2	Unknown	C03972	HMDB12289
dhf_c[u]	7,8-Dihydrofolate	C19H19N7O6	-2	Unknown	C00415	HMDB01056
dhpt_c[u]	Dihydropteroate	C14H13N6O3	-1	Unknown	C00921	HMDB01412
dhmpt_c[u]	Dihydromonapterin	C9H13N5O4	0	Unknown
thmnp_c[u]	Tetrahydromonapterin	C9H15N5O4	0	Unknown	C21007
dhnpt_c[u]	Dihydroneopterin	C9H13N5O4	0	Unknown	C04874	HMDB02275
2ahhmp_c[u]	2 Amino 4 hydroxy 6 hydroxymethyl 7 8 dihydropteridine C7H9N5O2	C7H9N5O2	0	Unknown
gcald_c[u]	Glycolaldehyde	C2H4O2	0	Unknown	C00266	HMDB02165, HMDB03344
dhor__S_c[u]	(S)-Dihydroorotate	C5H5N2O4	-1	Unknown	C00337	HMDB03349
orot_c[u]	Orotate C5H3N2O4	C5H3N2O4	-1	Unknown	C00295	HMDB00226
56dura_c[u]	5,6-dihydrouracil	C4H6N2O2	0	Unknown	C00429	HMDB00076
cala_c[u]	N-Carbamoyl-beta-alanine	C4H7N2O3	-1	Unknown	C02642	HMDB62812, HMDB00026
56dthm_c[u]	5,6-Dihydrothymine	C5H8N2O2	0	Unknown	C00906	HMDB00079
3uib_c[u]	3-Ureidoisobutyrate	C5H9N2O3	-1	Unknown	C05100	HMDB02031
25drapp_c[u]	2,5-Diamino-6-(ribosylamino)-4-(3H)-pyrimidinone 5'-phosphate	C9H14N5O8P	-2	Unknown	C01304
4abz_c[u]	4-Aminobenzoate	C7H6NO2	-1	Unknown	C00568	HMDB01392
3dhq_c[u]	3-Dehydroquinate	C7H9O6	-1	Unknown	C00944	HMDB12710
3dhsk_c[u]	3-Dehydroshikimate	C7H7O5	-1	Unknown	C02637
2dda7p_c[u]	2-Dehydro-3-deoxy-D-arabino-heptonate 7-phosphate	C7H10O10P	-3	Unknown	C04691
34dhbz_c[u]	3,4-Dihydroxybenzoate	C7H5O4	-1	Unknown	C00230	HMDB01856
asn__D_c[u]	D Asparagine	C4H8N2O3	0	Unknown
leu__D_p[u]	D Leucine	C6H13NO2	0	Unknown
leu__D_c[u]	D Leucine	C6H13NO2	0	Unknown
leu__D_e[u]	D Leucine	C6H13NO2	0	Unknown
met__D_c[u]	D-Methionine	C5H11NO2S	0	Unknown	C00855
lys__D_c[u]	D-Lysine	C6H15N2O2	1	Unknown	C00739
glu__D_c[u]	D-Glutamate	C5H8NO4	-1	Unknown	C00217	HMDB03339
lys__D_p[u]	D-Lysine	C6H15N2O2	1	Unknown	C00739
lys__D_e[u]	D-Lysine	C6H15N2O2	1	Unknown	C00739
dmpp_c[u]	Dimethylallyl diphosphate	C5H9O7P2	-3	Unknown	C00235	HMDB02101, HMDB01120
ipdp_c[u]	Isopentenyl diphosphate	C5H9O7P2	-3	Unknown	C00129	HMDB01347, HMDB04196
grdp_c[u]	Geranyl diphosphate	C10H17O7P2	-3	Unknown	C00341	HMDB01285, HMDB02239, HMDB06506, HMDB01560
met__D_e[u]	D-Methionine	C5H11NO2S	0	Unknown	C00855
met__D_p[u]	D-Methionine	C5H11NO2S	0	Unknown	C00855
dmgly_c[u]	N,N-Dimethylglycine	C4H9NO2	0	Unknown	C01026	HMDB00092
fald_c[u]	Formaldehyde	CH2O	0	Unknown	C00067	HMDB01426
dmgly_p[u]	N,N-Dimethylglycine	C4H9NO2	0	Unknown	C01026	HMDB00092
dmgly_e[u]	N,N-Dimethylglycine	C4H9NO2	0	Unknown	C01026	HMDB00092
h2mb4p_c[u]	1-hydroxy-2-methyl-2-(E)-butenyl 4-diphosphate	C5H9O8P2	-3	Unknown	C11811
2omhmbl_c[u]	2-Octaprenyl-3-methyl-5-hydroxy-6-methoxy-1,4-benzoquinol	C48H74O4	0	Unknown
dmso2_p[u]	Dimethyl sulfone	C2H6O2S	0	Unknown
dmso2_c[u]	Dimethyl sulfone	C2H6O2S	0	Unknown
dmso2_e[u]	Dimethyl sulfone	C2H6O2S	0	Unknown
5drib_c[u]	5'-deoxyribose	C5H10O4	0	Unknown
C100aPHA_c[u]	C100 Medium chain length aliphatic Polyhydroxyalkanote	C10H19O3R	0	Unknown
C100pPHA_c[u]	C100 Medium chain length phenyl Polyhydroxyalkanoate	C16H23O3R	0	Unknown
C101PAH_c[u]	C101 Medium chain length aliphatic Polyhydroxyalkanote	C10H17O3R	0	Unknown
C120aPHA_c[u]	C120 Medium chain length Polyhydroxyalkanoate	C12H23O3R	0	Unknown
C121aPHA_c[u]	C121 Medium chain length Polylydroxyalkanoate	C12H21O3R	0	Unknown
C121d6PHA_c[u]	C121d5 Medium chain length Polyhydroxyalkanoate	C12H21O3R	0	Unknown
C140aPHA_c[u]	C140 Medium chain length Polylydroxyalkanoate	C14H27O3R	0	Unknown
C141aPHA_c[u]	C141 Medium chain length Polyhydroxyalkanoate	C14H25O3R	0	Unknown
C141d5PHA_c[u]	C141 Medium chain length Polyhydroxyalkanoate cis 5	C14H25O3R	0	Unknown
C142PHA_c[u]	C142 Medium chain length Polyhydroxyalkanoate	C14H23O3R	0	Unknown
C40aPHA_c[u]	C40 Medium chain length aliphatic Polyhydroxyalcanoate	C4H7O3R	0	Unknown
C40atPHA_c[u]	C40 Medium chain length acetylthio Polyhydroxyalkanoate	C6H9O4SR	0	Unknown
C40pPHA_c[u]	C40 Medium chain length phenyl Polyhydroxyalkanoate	C10H11O3R	0	Unknown
C50aPHA_c[u]	C50 Medium chain length aliphatic Polyhydroxyalkanoate	C5H9O3R	0	Unknown
C50pPHA_c[u]	C50 Medium chaing length phenyl Polyhydroxyalkanoate	C11H13O3R	0	Unknown
C60aPHA_c[u]	C60 Medium chain length aliphatic Polyhydroxyalkanoate	C6H11O3R	0	Unknown
C60atPHA_c[u]	C60 Medium chain length acetylthio Polyhydroxyalkanoate	C8H13O4SR	0	Unknown
C60pPHA_c[u]	C60 Medium chaing length phenyl Polyhydroxyalkanoate	C12H15O3R	0	Unknown
phxa2coa_c[u]	Phenyl hexa 2 enoyl CoA	C33H44N7O17P3S	-4	Unknown
3hphxacoa_c[u]	3 Hydroxyphenylhexanoyl CoA	C33H46N7O18P3S	-4	Unknown
ppt2coa_c[u]	Phenyl pent 2 enoyl CoA	C32H42N7O17P3S	-4	Unknown
3hpptcoa_c[u]	3 Hydroxyphenylpentanoyl CoA	C32H44N7O18P3S	-4	Unknown
pb2coa_c[u]	4 Phenyl but 2 enoyl CoA	C31H40N7O17P3S	-4	Unknown
3hpbcoa_c[u]	3 Hydroxyphenylbutanoyl CoA	C31H42N7O18P3S	-4	Unknown
6ath2coa_c[u]	6 acetylthiohex 2 enoyl CoA	C29H42N7O18P3S2	-4	Unknown
3h6athcoa_c[u]	3 Hydroxy 6 acetylthiohexanoyl CoA	C29H44N7O19P3S2	-4	Unknown
4atb2coa_c[u]	4 acetylthiobut 2 enoyl CoA	C27H38N7O18P3S2	-4	Unknown
3h4atbcoa_c[u]	3 Hydroxy 4 acetylthiobutanyl CoA	C27H40N7O19P3S2	-4	Unknown
3hvacccoa_c[u]	3 hydroxy 11Z octadecenyl CoA	C39H64N7O18P3S	-4	Unknown
vacc2coa_c[u]	Trans cis octadeca 2 11 dienoyl CoA	C39H62N7O17P3S	-4	Unknown
3hhdccoa_c[u]	S 3 hydroxy 9Z hexadecenyl CoA	C37H60N7O18P3S	-4	Unknown
hd2coa_c[u]	(E)-hexadec-2-enoyl-CoA	C37H58N7O17P3S	-4	Unknown
3htdccoa_c[u]	S 3 hydroxy 7Z tetradecenyl CoA	C35H56N7O18P3S	-4	Unknown
tde2coa_c[u]	Trans cis tetradeca 2 7 dienoyl CoA	C35H54N7O17P3S	-4	Unknown
3hddccoa_c[u]	S 3 hydroxy 5Z dodedecenyl CoA	C33H52N7O18P3S	-4	Unknown
dde2coa_c[u]	Trans cis dodedeca 2 5 dienoyl CoA	C33H50N7O17P3S	-4	Unknown
3hodecoa_c[u]	S 3 hydroxy 9Z octadecenyl CoA	C39H64N7O18P3S	-4	Unknown
ode2coa_c[u]	Trans cis octadeca 2 9 dienoyl CoA	C39H62N7O17P3S	-4	Unknown
3hocoa_c[u]	(S)-3-Hydroxyoctanoyl-CoA	C29H46N7O18P3S	-4	Unknown	C05266	HMDB03940
3hhdd7coa_c[u]	S 3 hydroxy 7Z hexadecenyl CoA	C37H60N7O18P3S	-4	Unknown
hdd7_2_coa_c[u]	Trans cis hexadeca 2 7 dienoyl CoA	C37H58N7O17P3S	-4	Unknown
3hdd5coa_c[u]	3-hydroxy-(5Z)-dodecenoyl-CoA	C35H56N7O18P3S	-4	Unknown
tded5_2_coa_c[u]	Trans cis tetradeca 2 5 dienoyl CoA	C35H54N7O17P3S	-4	Unknown
3hptslacoa_c[u]	S 3 hydroxy 6Z octadecenyl CoA	C39H64N7O18P3S	-4	Unknown
ptsla2coa_c[u]	Trans cis octadeca 2 6 dienoyl CoA	C39H62N7O17P3S	-4	Unknown
3hhdd4coa_c[u]	S 3 hydroxy 4Z hexadecenyl CoA	C37H60N7O18P3S	-4	Unknown
hdd4_2_coa_c[u]	Trans cis hexadeca 2 4 dienoyl CoA	C37H58N7O17P3S	-4	Unknown
3hlnlccoa_c[u]	S 3 hydroxy 9Z 12Z octadecedienyl CoA	C39H62N7O18P3S	-4	Unknown
3hhd710coa_c[u]	3-hydroxy-(7Z,10Z)-hexadecadienoyl-CoA	C37H58N7O18P3S	-4	Unknown
3hhd58coa_c[u]	S 3 hydroxy 5Z 8Z tetradecedienyl CoA	C35H54N7O18P3S	-4	Unknown
3hdd6coa_c[u]	S 3 hydroxy 6Z dodedecenyl CoA	C33H52N7O18P3S	-4	Unknown
3hdec4coa_c[u]	3 Hydroxy 4Z decenoyl CoA	C31H48N7O18P3S	-4	Unknown
3hdcoa_c[u]	(S)-3-Hydroxydecanoyl-CoA	C31H50N7O18P3S	-4	Unknown	C05264	HMDB03938
3hddcoa_c[u]	(S)-3-Hydroxydodecanoyl-CoA	C33H54N7O18P3S	-4	Unknown	C05262	HMDB62260, HMDB03936
3htdcoa_c[u]	(S)-3-Hydroxytetradecanoyl-CoA	C35H58N7O18P3S	-4	Unknown	C05260	HMDB03934
3hhdcoa_c[u]	(S)-3-Hydroxyhexadecanoyl-CoA	C37H62N7O18P3S	-4	Unknown	C05258	HMDB03932
3hodcoa_c[u]	(S)-3-Hydroxyoctadecanoyl-CoA	C39H66N7O18P3S	-4	Unknown
3hmbcoa_c[u]	(S)-3-Hydroxy-2-methylbutyryl-CoA	C26H40N7O18P3S	-4	Unknown	C04405	HMDB02029, HMDB01356
ecto__L_e[u]	L Ectoine	C6H10N2O2	0	Unknown
ecto__L_p[u]	L Ectoine	C6H10N2O2	0	Unknown
2ddg6p_c[u]	2-Dehydro-3-deoxy-D-gluconate 6-phosphate	C6H8O9P	-3	Unknown	C04442	HMDB01376
g3p_c[u]	Glyceraldehyde 3-phosphate	C3H5O6P	-2	Unknown	C00661, C00118	HMDB01112
6pgc_c[u]	6-Phospho-D-gluconate	C6H10O10P	-3	Unknown	C00345	HMDB01316, HMDB62800
kdo2lipid4_kt_c[u]	KDO 2 lipid IV A pseudomonas	C72H124N2O37P2	-6	Unknown
kdo2lipid4L_kt_c[u]	KDO 2 lipid IV A kt with laurate	C84H146N2O38P2	-6	Unknown
lipa_kt_c[u]	KDO 2 lipid A	C96H168N2O39P2	-6	Unknown
lipidA_kt_c[u]	Lipid IV A pseudomonas 2 3 2 3 Bis beta hydroxydeca dodecayl D glucosaminyl 1 6 beta D glucosamine 1 4 bisphosphate	C56H102N2O23P2	-4	Unknown
lipid4L_kt_c[u]	Lipid IV A with laurate	C68H124N2O24P2	-4	Unknown
lipa2_kt_c[u]	Lipid A without kdo	C80H146N2O25P2	-4	Unknown
egmeACP_c[u]	Enoylglutaryl-[acyl-carrier protein] methyl ester	C17H27N2O10PRS	-1	Unknown	C20374
gmeACP_c[u]	Glutaryl-[acyl-carrier protein] methyl ester	C17H29N2O10PRS	-1	Unknown	C20375
2pg_c[u]	D-Glycerate 2-phosphate	C3H4O7P	-3	Unknown	C00631	HMDB00362, HMDB62707, HMDB03391
pep_c[u]	Phosphoenolpyruvate	C3H2O6P	-3	Unknown	C00074	HMDB00263
epmeACP_c[u]	Enoylpimeloyl-[acyl-carrier protein] methyl ester	C19H31N2O10PRS	-1	Unknown	C20378
pmeACP_c[u]	Pimeloyl-[acyl-carrier protein] methyl ester	C19H33N2O10PRS	-1	Unknown	C19846
etha_c[u]	Ethanolamine	C2H8NO	1	Unknown	C00189	HMDB00149, HMDB62693
acald_c[u]	Acetaldehyde	C2H4O	0	Unknown	C00084	HMDB00990
etha_p[u]	Ethanolamine	C2H8NO	1	Unknown	C00189	HMDB00149, HMDB62693
etha_e[u]	Ethanolamine	C2H8NO	1	Unknown	C00189	HMDB00149, HMDB62693
ethso3_p[u]	Ethanesulfonate	C2H5O3S	-1	Unknown
ethso3_c[u]	Ethanesulfonate	C2H5O3S	-1	Unknown
ethso3_e[u]	Ethanesulfonate	C2H5O3S	-1	Unknown
etoh_e[u]	Ethanol	C2H6O	0	Unknown	C00469	HMDB00108
etoh_p[u]	Ethanol	C2H6O	0	Unknown	C00469	HMDB00108
etoh_c[u]	Ethanol	C2H6O	0	Unknown	C00469	HMDB00108
12dgr160_e[u]	1,2-Diacyl-sn-glycerol (dihexadecanoyl, n-C16:0)	C35H68O5	0	Unknown
12dgr180_e[u]	1,2-Diacyl-sn-glycerol (dioctadecanoyl, n-C18:0)	C39H76O5	0	Unknown
15dap_e[u]	1,5-Diaminopentane	C5H16N2	2	Unknown	C01672	HMDB02322
1ag160_e[u]	1 Acyl sn glycerol hexadecanoate	C19H38O4	0	Unknown
1ag180_e[u]	1 Acyl sn glycerol octadecanoate	C21H42O4	0	Unknown
1ag181d9_e[u]	1 Acyl sn glycerol nC181d9	C21H40O4	0	Unknown
1ag182d9d12_e[u]	1 Acyl sn glycerol nC182d9d12	C21H38O4	0	Unknown
2ameph_e[u]	2-Aminoethylphosphonate	C2H7NO3P	-1	Unknown	C03557	HMDB11747
2ddglcn_e[u]	2-Dehydro-3-deoxy-D-gluconate	C6H9O6	-1	Unknown	C00204
2m35mdntha_e[u]	N 2 methyl 3 5 dinitrophenyl 4 methyl 3 5 dinitroaniline	C14H11N5O8	0	Unknown
34dhbz_e[u]	3,4-Dihydroxybenzoate	C7H5O4	-1	Unknown	C00230	HMDB01856
35dnta_e[u]	N N bis 3 5 dinitrotolyl amine	C14H11N5O8	0	Unknown
3h4atb_e[u]	3 Hydroxy 4 acetylthiobutanoic acid	C6H9O4S	-1	Unknown
3mb_e[u]	3-Methylbutanoic acid	C5H9O2	-1	Unknown	C08262	HMDB00718
btd_RR_e[u]	R R 2 3 Butanediol C4H10O2	C4H10O2	0	Unknown
btn_e[u]	Biotin	C10H15N2O3S	-1	Unknown	C00120	HMDB00030
butso3_e[u]	Butanesulfonate	C4H9O3S	-1	Unknown
chor_e[u]	Chorismate	C10H8O6	-2	Unknown	C00251	HMDB12199
cinnm_e[u]	Trans-Cinnamate	C9H7O2	-1	Unknown	C10438, C00423	HMDB00567, HMDB00930
cit_e[u]	Citrate	C6H5O7	-3	Unknown	C00158	HMDB00094
cl_e[u]	Chloride	Cl	-1	Unknown	C00698, C01327	HMDB00492, HMDB02073, HMDB02306, HMDB02162
cm_e[u]	Chloramphenicol	C11H12Cl2N2O5	0	Unknown	C00918	HMDB14589
cmcbtt_e[u]	Carboxymycobactin T (R=8 carbon, final carbon is carboxyl group)	C33H48N5O13	1	Unknown
co2_e[u]	CO2 CO2	CO2	0	Unknown	C00011	HMDB01967
co_e[u]	Carbon monoxide	CO	0	Unknown	C00237	HMDB01361
cobalt2_e[u]	Co2+	Co	2	Unknown	C00175	HMDB00608
confrl_e[u]	Coniferol	C10H12O3	0	Unknown	C00590	HMDB12915
dag181d9_e[u]	1 2 Diacyl sn glycerol nC181d9	C39H72O5	0	Unknown
dag182d9d12_e[u]	1 2 Diacyl sn glycerol nC182d9d12	C39H68O5	0	Unknown
dca_e[u]	Decanoate (n-C10:0)	C10H19O2	-1	Unknown
ddca_e[u]	Dodecanoate (n-C12:0)	C12H23O2	-1	Unknown
dgudbutn_e[u]	1 4 Diguanidinobutane	C6H18N6	2	Unknown
dopa_e[u]	Dopamine	C8H12NO2	1	Unknown	C03758	HMDB00073
enter_e[u]	Enterochelin	C30H27N3O15	0	Unknown	C05821	HMDB32199
fald_e[u]	Formaldehyde	CH2O	0	Unknown	C00067	HMDB01426
fcmcbtt_e[u]	Iron(III) chelated carboxymycobactin T (R=8 carbon, final carbon is carboxyl group)	C33H48N5O13Fe	4	Unknown
fe2_e[u]	Fe2+ mitochondria	Fe	2	Unknown	C14818	HMDB00692
fe3dcit_e[u]	Fe(III)dicitrate	C12H10FeO14	-3	Unknown	C06229
fe3mcbtt_e[u]	Iron III chelated mycobactin T	C43H71N5O10Fe	5	Unknown
fe3pyovd_e[u]	Ferrypyoverdine	RFe	3	Unknown
fe3pyovd_kt_e[u]	Ferrypyoverdine P putida KT2440 specific	C27H47FeN10O15	2	Unknown
fecrm_e[u]	Ferrichrome	C27H42FeN9O12	0	Unknown	C06228
fecrm_un_e[u]	Ferrichrome minus Fe(III)	C27H42N9O12	-3	Unknown
feenter_e[u]	Fe-enterobactin	C30H27FeN3O15	3	Unknown	C06230
feoxam_e[u]	Generic ferrioxamine-Fe-III	C25H46FeN6O8	1	Unknown	C07597
feoxam_un_e[u]	Ferroxamine minus Fe(3)	C25H46N6O8	-2	Unknown
fer_e[u]	Ferulate	C10H9O4	-1	Unknown	C01494	HMDB00954, HMDB00537
for_e[u]	Formate	CH1O2	-1	Unknown	C00058	HMDB00142
fru_e[u]	D-Fructose	C6H12O6	0	Unknown	C01496, C05003, C00095, C10906	HMDB62538
fum_e[u]	Fumarate	C4H2O4	-2	Unknown	C00122	HMDB00134
ga_e[u]	Gallic acid	C7H5O5	-1	Unknown	C01424	HMDB05807
galct__D_e[u]	D-Galactarate	C6H8O8	-2	Unknown	C00879	HMDB00639, HMDB03435
galur_e[u]	D-Galacturonate	C6H9O7	-1	Unknown	C00333
glc__D_e[u]	D-Glucose	C6H12O6	0	Unknown	C00031	HMDB00122, HMDB06564
glcn_e[u]	D-Gluconate	C6H11O7	-1	Unknown	C00257	HMDB00625, HMDB03373
glcr_e[u]	D-Glucarate	C6H8O8	-2	Unknown	C00818	HMDB29881, HMDB00663
glcur_e[u]	D-Glucuronate	C6H9O7	-1	Unknown	C00191
gln__L_e[u]	L-Glutamine	C5H10N2O3	0	Unknown	C00064, C00303	HMDB00641
glu__L_e[u]	L-Glutamate	C5H8NO4	-1	Unknown	C00025, C00302	HMDB00148, HMDB60475
glutar_e[u]	Glutarate	C5H6O4	-2	Unknown	C00489	HMDB00661
gly_e[u]	Glycine	C2H5NO2	0	Unknown	C00037	HMDB00123
glyald_e[u]	D-Glyceraldehyde	C3H6O3	0	Unknown	C00577
glyb_e[u]	Glycine betaine	C5H11NO2	0	Unknown	C00719	HMDB00043, HMDB59606
glyc__R_e[u]	(R)-Glycerate	C3H5O4	-1	Unknown	C00258	HMDB31818, HMDB00139
glyc_e[u]	Glycerol	C3H8O3	0	Unknown	C00116	HMDB00131
glyclt_e[u]	Glycolate C2H3O3	C2H3O3	-1	Unknown	C00160	HMDB03035, HMDB00115
glycol_e[u]	Glycol	C2H6O2	0	Unknown
glygln_e[u]	L glycinylglutamine	C7H13N3O4	0	Unknown
glyglu_e[u]	L glycinylglutamate	C7H11N2O5	-1	Unknown
glygly_e[u]	Glycylglycine C4H8N2O3	C4H8N2O3	0	Unknown	C02037	HMDB11733
glymet_e[u]	L Glycinylmethionine	C7H14N2O3S	0	Unknown
glyphe_e[u]	Glycylphenylalanine	C11H14N2O3	0	Unknown		HMDB28848
glyser_e[u]	L glycinylserine	C5H10N2O4	0	Unknown
gua_e[u]	Guanine	C5H5N5O	0	Unknown	C00242	HMDB00132
gudac_e[u]	Guanidinoacetate	C3H7N3O2	0	Unknown
gudptn_e[u]	Delta Guanidinovaleric acid	C6H13N3O2	0	Unknown
h2o2_e[u]	Hydrogen peroxide	H2O2	0	Unknown	C00027	HMDB03125, HMDB06491
h2o_e[u]	H2O H2O	H2O	0	Unknown	C00001, C01328	HMDB02111, HMDB01039
h2s_e[u]	Hydrogen sulfide	H2S	0	Unknown	C00283	HMDB00598, HMDB03276
hco3_e[u]	Bicarbonate	CHO3	-1	Unknown	C01353, C00288	HMDB03538, HMDB00595, HMDB31453
hcys__L_e[u]	L-Homocysteine	C4H9NO2S	0	Unknown	C05330, C00155	HMDB00165, HMDB00742
hdca_e[u]	Hexadecanoate (n-C16:0)	C16H31O2	-1	Unknown	C00249	HMDB60083, HMDB00220
hdcea_e[u]	Hexadecenoate (n-C16:1)	C16H29O2	-1	Unknown
hg2_e[u]	Mercury charged 2 Hg	Hg	2	Unknown	C00703	HMDB03625
hgentis_e[u]	Homogentisate C8H7O4	C8H7O4	-1	Unknown	C00544	HMDB00130
his__L_e[u]	L-Histidine	C6H9N3O2	0	Unknown	C00768, C00135	HMDB00177, HMDB03412
hisgly_e[u]	L histidinylglycine	C8H12N4O3	0	Unknown
hishis_e[u]	L histidinylhistidine	C12H16N6O3	0	Unknown
hom__L_e[u]	L-Homoserine	C4H9NO3	0	Unknown	C00263	HMDB00719
hpta_e[u]	Heptanoate	C7H13O2	-1	Unknown
hxa_e[u]	Hexanoate (n-C6:0)	C6H11O2	-1	Unknown	C01585	HMDB00535, HMDB61883
hxan_e[u]	Hypoxanthine	C5H4N4O	0	Unknown	C00262	HMDB00157
icit_e[u]	Isocitrate	C6H5O7	-3	Unknown	C00311	HMDB00193
ile__L_e[u]	L-Isoleucine	C6H13NO2	0	Unknown	C00407	HMDB00172
ind3ac_e[u]	Indole 3 acetate C10H8NO2	C10H8NO2	-1	Unknown	C00954	HMDB00197
indole_e[u]	Indole	C8H7N	0	Unknown	C00463	HMDB00738
ins_e[u]	Inosine	C10H12N4O5	0	Unknown	C00294	HMDB00195
isetac_e[u]	Isethionic acid	C2H5O4S	-1	Unknown	C05123	HMDB03903
k_e[u]	Potassium	K	1	Unknown	C00238	HMDB00586
lac__D_e[u]	D-Lactate	C3H5O3	-1	Unknown	C00256	HMDB01311, HMDB00171
lac__L_e[u]	L-Lactate	C3H5O3	-1	Unknown	C00186	HMDB62492, HMDB00190, HMDB03328
leu__L_e[u]	L-Leucine	C6H13NO2	0	Unknown	C16439, C00123	HMDB00687, HMDB62203
leuleu_e[u]	Leucylleucine	C12H24N2O3	0	Unknown	C11332	HMDB28933
lnlc_e[u]	Linoleic acid (all cis C18:2) n-6	C18H31O2	-1	Unknown	C01595	HMDB00673
lpspput_e[u]	Lipopolysacharide LPS from P putida KT2440	C148H254N6O91P6	-12	Unknown
lys__L_e[u]	L-Lysine	C6H15N2O2	1	Unknown	C00047, C16440	HMDB03405, HMDB00182, HMDB62809
m_xyl_e[u]	M-Xylene	C8H10	0	Unknown	C07208	HMDB59810
mal__D_e[u]	D-Malate	C4H6O5	0	Unknown	C00497	HMDB31518
mal__L_e[u]	L-Malate	C4H4O5	-2	Unknown	C00149	HMDB00156
man_e[u]	D-Mannose	C6H12O6	0	Unknown	C00159	HMDB00169
mcbtt_e[u]	Mycobactin T	C43H71N5O10	2	Unknown
meoh_e[u]	Methanol	CH4O1	0	Unknown	C00132	HMDB01875
met__L_e[u]	L-Methionine	C5H11NO2S	0	Unknown	C01733, C00073	HMDB00696, HMDB33951
mg2_e[u]	Magnesium	Mg	2	Unknown	C00305	HMDB00547
mmet_e[u]	S-Methyl-L-methionine	C6H14NO2S	1	Unknown	C03172
mn2_e[u]	Manganese	Mn	2	Unknown	C19610	HMDB01333
mobd_e[u]	Molybdate	MoO4	-2	Unknown	C06232	HMDB12260
mso3_e[u]	Methanesulfonate	CH3O3S	-1	Unknown	C11145
na1_e[u]	Sodium	Na	1	Unknown	C01330	HMDB00588
nac_e[u]	Nicotinate	C6H4NO2	-1	Unknown	C00253	HMDB01488
nh4_e[u]	Ammonium	H4N	1	Unknown	C00014, C01342	HMDB00051, HMDB41827
ni2_e[u]	Nickel	Ni	2	Unknown	C19609	HMDB02457
no2_e[u]	Nitrite	NO2	-1	Unknown	C00088	HMDB02786
no3_e[u]	Nitrate	NO3	-1	Unknown	C00244	HMDB02878, HMDB01853
no_e[u]	Nitric oxide	NO	0	Unknown	C00533	HMDB03378
nona_e[u]	Nonanoate C9H17O2	C9H17O2	-1	Unknown	C01601	HMDB00847
o2_e[u]	O2 O2	O2	0	Unknown	C00007	HMDB01377
o_xyl_e[u]	O methyltoluene	C8H10	0	Unknown
oaa_e[u]	Oxaloacetate	C4H2O5	-2	Unknown	C00036	HMDB00223
ocdca_e[u]	Octadecanoate (n-C18:0)	C18H35O2	-1	Unknown	C01530	HMDB00827
ocdcea_e[u]	Octadecenoate (n-C18:1)	C18H33O2	-1	Unknown	C00712	HMDB00207, HMDB02066
octa_e[u]	Octanoate (n-C8:0)	C8H15O2	-1	Unknown	C06423	HMDB62511, HMDB00482
orn__D_e[u]	D-Ornithine	C5H13N2O2	1	Unknown	C00515	HMDB03374
orn_e[u]	Ornithine	C5H13N2O2	1	Unknown	C00077, C01602	HMDB62718, HMDB04984, HMDB00214, HMDB00818, HMDB32455, HMDB62654
orot_e[u]	Orotate C5H3N2O4	C5H3N2O4	-1	Unknown	C00295	HMDB00226
oxa_e[u]	Oxalate	C2O4	-2	Unknown	C00209	HMDB02329
5g2oxpt_e[u]	2-Oxoarginine	C6H11N3O3	0	Unknown	C03771	HMDB04225, HMDB06815
p_xyl_e[u]	P-methyltoluene	C8H10	0	Unknown	C06756	HMDB59924
pac_e[u]	Phenylacetic acid	C8H7O2	-1	Unknown	C15583, C00548, C07086	HMDB40733, HMDB00209, HMDB01326
pacald_e[u]	Phenylacetaldehyde	C8H8O	0	Unknown	C00601	HMDB06236
pb2_e[u]	Pb2	Pb	2	Unknown
pea_e[u]	Phenylethyl alcohol	C8H10O	0	Unknown
peamn_e[u]	Phenethylamine	C8H12N	1	Unknown	C05332	HMDB60276, HMDB12275
pentso3_e[u]	Pentanesulfonate	C5H11O3S	-1	Unknown
phe__D_e[u]	D-phenylalanine	C9H11NO2	0	Unknown
phe__L_e[u]	L-Phenylalanine	C9H11NO2	0	Unknown	C00079, C02057	HMDB00159, HMDB00612
phedca_e[u]	10 Phenyldecanoic acid	C16H23O2	-1	Unknown
phehpa_e[u]	7 Phenylheptanoic acid	C13H17O2	-1	Unknown
phehxa_e[u]	6 Phenylhexanoic acid	C12H15O2	-1	Unknown
pheme_e[u]	Protoheme C34H30FeN4O4	C34H30FeN4O4	-2	Unknown	C00032
phenona_e[u]	9 Phenylnonanoic acid	C15H21O2	-1	Unknown
pheocta_e[u]	8 Phenyloctanoic acid	C14H19O2	-1	Unknown
phept_e[u]	5 phenylvaleric acid	C11H13O2	-1	Unknown
phpyr_e[u]	Phenylpyruvate	C9H7O3	-1	Unknown	C00166	HMDB00205, HMDB31629, HMDB01237
pi_e[u]	Phosphate	HO4P	-2	Unknown	C00009	HMDB02105, HMDB00973, HMDB01429, HMDB02142, HMDB05947
pnto__R_e[u]	(R)-Pantothenate	C9H16NO5	-1	Unknown	C00864	HMDB00210, HMDB62717
ppa_e[u]	Propionate (n-C3:0)	C3H5O2	-1	Unknown
ppi_e[u]	Diphosphate	HO7P2	-3	Unknown	C00013	HMDB00250
pro__D_e[u]	D-Proline	C5H9NO2	0	Unknown
pro__L_e[u]	L-Proline	C5H9NO2	0	Unknown	C00148, C16435	HMDB00162
progly_e[u]	L-Prolinylglycine	C7H12N2O3	0	Unknown
pta_e[u]	Pentanoate	C5H9O2	-1	Unknown	C00803	HMDB00892
ptrc_e[u]	Putrescine	C4H14N2	2	Unknown	C00134	HMDB01414, HMDB60243
ptsla_e[u]	Petroselaidic acid	C18H33O2	-1	Unknown
pydam_e[u]	Pyridoxamine	C8H13N2O2	1	Unknown	C00534	HMDB62696, HMDB01431
pyovd_e[u]	Pyoverdine	R	0	Unknown
pyovd_kt_e[u]	Pyoverdine P putida specific	C27H47N10O15	-1	Unknown
pyr_e[u]	Pyruvate	C3H3O3	-1	Unknown	C00022	HMDB00243
quin_e[u]	Quinate	C7H11O6	-1	Unknown	C00296
rib__D_e[u]	D-Ribose	C5H10O5	0	Unknown	C21057, C00121	HMDB00283
sbo3_e[u]	Antimonite	SbO3	-3	Unknown
sel_e[u]	Selenate	O4Se	-2	Unknown	C05697	HMDB62761
ser__D_e[u]	D-Serine	C3H7NO3	0	Unknown	C00740	HMDB03406
ser__L_e[u]	L-Serine	C3H7NO3	0	Unknown	C00716, C00065	HMDB00589, HMDB00187, HMDB62263
sheme_e[u]	Siroheme C42H36FeN4O16	C42H36FeN4O16	-8	Unknown	C00748
skm_e[u]	Shikimate	C7H9O5	-1	Unknown	C00493	HMDB03070
so2_e[u]	Sulfur dioxide	O2S	0	Unknown	C09306	HMDB34834
so3_e[u]	Sulfite	O3S	-2	Unknown	C00094, C11481	HMDB34829, HMDB03008, HMDB01033, HMDB00240
so4_e[u]	Sulfate	O4S	-2	Unknown	C00059	HMDB01448
spmd_e[u]	Spermidine	C7H22N3	3	Unknown	C00315	HMDB01257
succ_e[u]	Succinate	C4H4O4	-2	Unknown	C00042	HMDB00254
sulfac_e[u]	Sulfoacetate	C2H2O5S	-2	Unknown	C14179
tag160_e[u]	Triacylglycerol hexadecanoate	C51H98O6	0	Unknown
tag180_e[u]	Triacylglycerol octadecanoate	C57H110O6	0	Unknown
tag181d9_e[u]	Triacylglycerol nC181d9	C57H104O6	0	Unknown
tag182d9d12_e[u]	Triacylglycerol nC182d9d12	C57H98O6	0	Unknown
taur_e[u]	Taurine C2H7NO3S	C2H7NO3S	0	Unknown	C00245	HMDB00251
tcynt_e[u]	Thiocyanate	CNS	-1	Unknown	C01755	HMDB01453
thr__L_e[u]	L-Threonine	C4H9NO3	0	Unknown	C00188	HMDB00167
thym_e[u]	Thymine C5H6N2O2	C5H6N2O2	0	Unknown	C00178	HMDB00262
tnt_e[u]	2 4 6 Trinitrotoluene	C7H5N3O6	0	Unknown
tol_e[u]	Toluene	C7H8	0	Unknown	C01455	HMDB34168
trp__L_e[u]	L-Tryptophan	C11H12N2O2	0	Unknown	C00806, C00078	HMDB00929, HMDB30396
tsul_e[u]	Thiosulfate	O3S2	-2	Unknown	C05529, C00320	HMDB00257, HMDB60293
ttdca_e[u]	Tetradecanoate (n-C14:0)	C14H27O2	-1	Unknown
ttdcea_e[u]	Tetradecenoate (n-C14:1)	C14H25O2	-1	Unknown
ttrcyc_e[u]	Tetracycline	C22H24N2O8	0	Unknown	C06570	HMDB14897
tungs_e[u]	Tungstate	O4W1	-2	Unknown	C20679
tyr__D_e[u]	D Tyrosine	C9H11NO3	0	Unknown
tyr__L_e[u]	L-Tyrosine	C9H11NO3	0	Unknown	C00082, C01536	HMDB00647, HMDB00158
ura_e[u]	Uracil	C4H4N2O2	0	Unknown	C00106	HMDB00300
urea_e[u]	Urea CH4N2O	CH4N2O	0	Unknown	C00086	HMDB00294
uri_e[u]	Uridine	C9H12N2O6	0	Unknown	C00299	HMDB00296
vacc_e[u]	Vaccenic acid	C18H33O2	-1	Unknown
val__D_e[u]	D Valine	C5H11NO2	0	Unknown
val__L_e[u]	L-Valine	C5H11NO2	0	Unknown	C16436, C00183	HMDB00883, HMDB34366
vanln_e[u]	Vanillin	C8H8O3	0	Unknown	C00755	HMDB12308
vanlt_e[u]	Vanillate	C8H7O4	-1	Unknown	C06672	HMDB00484
xan_e[u]	Xanthine	C5H4N4O2	0	Unknown	C00385	HMDB00292
zn2_e[u]	Zinc	Zn	2	Unknown	C00038	HMDB01303
dcaACP_c[u]	Decanoyl-ACP (n-C10:0ACP)	C21H39N2O8PRS	-1	Unknown
dca_c[u]	Decanoate (n-C10:0)	C10H19O2	-1	Unknown
ddca_c[u]	Dodecanoate (n-C12:0)	C12H23O2	-1	Unknown
ttdca_c[u]	Tetradecanoate (n-C14:0)	C14H27O2	-1	Unknown
ttdcea_c[u]	Tetradecenoate (n-C14:1)	C14H25O2	-1	Unknown
hdca_c[u]	Hexadecanoate (n-C16:0)	C16H31O2	-1	Unknown	C00249	HMDB60083, HMDB00220
hdcea_c[u]	Hexadecenoate (n-C16:1)	C16H29O2	-1	Unknown
ocACP_c[u]	Octanoyl-ACP (n-C8:0ACP)	C19H35N2O8PRS	-1	Unknown
octa_c[u]	Octanoate (n-C8:0)	C8H15O2	-1	Unknown	C06423	HMDB62511, HMDB00482
tdecoa_c[u]	Tetradecenoyl-CoA (n-C14:1CoA)	C35H56N7O17P3S	-4	Unknown
hdcoa_c[u]	Hexadecenoyl-CoA (n-C16:1CoA)	C37H60N7O17P3S	-4	Unknown
ocdca_c[u]	Octadecanoate (n-C18:0)	C18H35O2	-1	Unknown	C01530	HMDB00827
odecoa_c[u]	Octadecenoyl-CoA (n-C18:1CoA)	C39H64N7O17P3S	-4	Unknown
ocdcea_c[u]	Octadecenoate (n-C18:1)	C18H33O2	-1	Unknown	C00712	HMDB00207, HMDB02066
vacccoa_c[u]	Vaccenyl coenzyme A	C39H64N7O17P3S	-4	Unknown
vacc_c[u]	Vaccenic acid	C18H33O2	-1	Unknown
lnlc_c[u]	Linoleic acid (all cis C18:2) n-6	C18H31O2	-1	Unknown	C01595	HMDB00673
ptcoa_c[u]	Pentanoyl-CoA	C26H40N7O17P3S	-4	Unknown	C00888	HMDB13037
pta_c[u]	Pentanoate	C5H9O2	-1	Unknown	C00803	HMDB00892
hxcoa_c[u]	Hexanoyl-CoA (n-C6:0CoA)	C27H42N7O17P3S	-4	Unknown
hxa_c[u]	Hexanoate (n-C6:0)	C6H11O2	-1	Unknown	C01585	HMDB00535, HMDB61883
hptcoa_c[u]	Heptanoyl-COA	C28H44N7O17P3S	-4	Unknown
hpta_c[u]	Heptanoate	C7H13O2	-1	Unknown
nonacoa_c[u]	Nonanoyl CoA	C30H48N7O17P3S	-4	Unknown
nona_c[u]	Nonanoate C9H17O2	C9H17O2	-1	Unknown	C01601	HMDB00847
dca_p[u]	Decanoate (n-C10:0)	C10H19O2	-1	Unknown
ddca_p[u]	Dodecanoate (n-C12:0)	C12H23O2	-1	Unknown
ttdca_p[u]	Tetradecanoate (n-C14:0)	C14H27O2	-1	Unknown
ttdcea_p[u]	Tetradecenoate (n-C14:1)	C14H25O2	-1	Unknown
hdca_p[u]	Hexadecanoate (n-C16:0)	C16H31O2	-1	Unknown	C00249	HMDB60083, HMDB00220
hdcea_p[u]	Hexadecenoate (n-C16:1)	C16H29O2	-1	Unknown
ocdca_p[u]	Octadecanoate (n-C18:0)	C18H35O2	-1	Unknown	C01530	HMDB00827
vacc_p[u]	Vaccenic acid	C18H33O2	-1	Unknown
ptsla_p[u]	Petroselaidic acid	C18H33O2	-1	Unknown
ptslacoa_c[u]	Petroselenic coenzyme A	C39H64N7O17P3S	-4	Unknown
ocdcea_p[u]	Octadecenoate (n-C18:1)	C18H33O2	-1	Unknown	C00712	HMDB00207, HMDB02066
lnlc_p[u]	Linoleic acid (all cis C18:2) n-6	C18H31O2	-1	Unknown	C01595	HMDB00673
pta_p[u]	Pentanoate	C5H9O2	-1	Unknown	C00803	HMDB00892
hxa_p[u]	Hexanoate (n-C6:0)	C6H11O2	-1	Unknown	C01585	HMDB00535, HMDB61883
hpta_p[u]	Heptanoate	C7H13O2	-1	Unknown
octa_p[u]	Octanoate (n-C8:0)	C8H15O2	-1	Unknown	C06423	HMDB62511, HMDB00482
nona_p[u]	Nonanoate C9H17O2	C9H17O2	-1	Unknown	C01601	HMDB00847
phedca_p[u]	10 Phenyldecanoic acid	C16H23O2	-1	Unknown
pdcacoa_c[u]	Phenyl Decanoyl CoA Phe C100CoA	C37H54N7O17P3S	-4	Unknown
phept_p[u]	5 phenylvaleric acid	C11H13O2	-1	Unknown
pptcoa_c[u]	Phenyl Pentanoyl CoA Phe C50CoA	C32H44N7O17P3S	-4	Unknown
phehxa_p[u]	6 Phenylhexanoic acid	C12H15O2	-1	Unknown
phxacoa_c[u]	Phenyl Hexanoyl CoA Phe C160CoA	C33H46N7O17P3S	-4	Unknown
phehpa_p[u]	7 Phenylheptanoic acid	C13H17O2	-1	Unknown
phpcoa_c[u]	Phenyl Heptanoyl CoA Phe C70CoA	C34H48N7O17P3S	-4	Unknown
pheocta_p[u]	8 Phenyloctanoic acid	C14H19O2	-1	Unknown
poctacoa_c[u]	Phenyl Octanoyl CoA Phe C80CoA	C35H50N7O17P3S	-4	Unknown
phenona_p[u]	9 Phenylnonanoic acid	C15H21O2	-1	Unknown
pnonacoa_c[u]	Phenyl nonanoyl CoA Phe C90CoA	C36H52N7O17P3S	-4	Unknown
6atha_p[u]	6 acetylthiohexanoic acid	C8H13O3S	-1	Unknown
6athcoa_c[u]	6 Acetylthiohexanoyl CoA	C29H44N7O18P3S2	-4	Unknown
hmgth_c[u]	Hydroxymethylglutathione	C11H18N3O7S	-1	Unknown	C14180	HMDB04662
Sfglutth_c[u]	S-Formylglutathione	C11H16N3O7S	-1	Unknown	C01031	HMDB01550, HMDB62625
meoh_c[u]	Methanol	CH4O1	0	Unknown	C00132	HMDB01875
fald_p[u]	Formaldehyde	CH2O	0	Unknown	C00067	HMDB01426
ppa_p[u]	Propionate (n-C3:0)	C3H5O2	-1	Unknown
gthrd_c[u]	Reduced glutathione	C10H16N3O6S	-1	Unknown	C00051	HMDB01463, HMDB62697, HMDB00125, HMDB06960
fdp_c[u]	D-Fructose 1,6-bisphosphate	C6H10O12P2	-4	Unknown	C00354
dhap_c[u]	Dihydroxyacetone phosphate	C3H5O6P	-2	Unknown	C00111	HMDB11735, HMDB01473
24dab_c[u]	L-2,4-Diaminobutanoate	C4H10N2O2	0	Unknown	C03283	HMDB06284
n5horn_c[u]	N5 hydroxyL ornithine	C5H12N2O3	0	Unknown
fbac_kt_c[u]	Ferribactin Pputida KT2440 specific	C27H47N10O15	-1	Unknown
fbac_kt_p[u]	Ferribactin Pputida KT2440 specific	C27H47N10O15	-1	Unknown
f6p_c[u]	D-Fructose 6-phosphate	C6H11O9P	-2	Unknown	C05345	HMDB03971
ppp9_c[u]	Protoporphyrin	C34H32N4O4	-2	Unknown	C02191	HMDB00241
ferulcoa_c[u]	Feruloyl-CoA	C31H40N7O19P3S	-4	Unknown	C00406
vanln_c[u]	Vanillin	C8H8O3	0	Unknown	C00755	HMDB12308
isetac_c[u]	Isethionic acid	C2H5O4S	-1	Unknown	C05123	HMDB03903
mso3_c[u]	Methanesulfonate	CH3O3S	-1	Unknown	C11145
butso3_c[u]	Butanesulfonate	C4H9O3S	-1	Unknown
btal_c[u]	Butanal C4H8O	C4H8O	0	Unknown	C01412	HMDB03543
pentso3_c[u]	Pentanesulfonate	C5H11O3S	-1	Unknown
ptal_c[u]	Pentanal	C5H10O	0	Unknown		HMDB31206
sulfac_c[u]	Sulfoacetate	C2H2O5S	-2	Unknown	C14179
glx_c[u]	Glyoxylate	C2H1O3	-1	Unknown	C00048	HMDB00119
taur_c[u]	Taurine C2H7NO3S	C2H7NO3S	0	Unknown	C00245	HMDB00251
aacald_c[u]	Aminoacetaldehyde	C2H6NO	1	Unknown	C06735
fe2_p[u]	Fe2+ mitochondria	Fe	2	Unknown	C14818	HMDB00692
fe3dcit_p[u]	Fe(III)dicitrate	C12H10FeO14	-3	Unknown	C06229
fe3dcit_c[u]	Fe(III)dicitrate	C12H10FeO14	-3	Unknown	C06229
fdxr_42_c[u]	Ferredoxin (reduced form 4:2)	Fe8S8X	-2	Unknown
fdxo_42_c[u]	Ferredoxin (oxidized form 4:2)	Fe8S8X	0	Unknown
fdxr_22_c[u]	Ferredoxin oxided form 2Fe 2S	Fe2S2X	-1	Unknown
fdxo_22_c[u]	Ferredoxin oxided form 2Fe 2S	Fe2S2X	0	Unknown
flxr_c[u]	Flavodoxin reduced	XH	-1	Unknown
flxso_c[u]	Flavodoxin semi oxidized	XH	0	Unknown
fe3pyovd_kt_p[u]	Ferrypyoverdine P putida KT2440 specific	C27H47FeN10O15	2	Unknown
fe3pyovd_p[u]	Ferrypyoverdine	RFe	3	Unknown
pyovd_p[u]	Pyoverdine	R	0	Unknown
pyovd_kt_p[u]	Pyoverdine P putida specific	C27H47N10O15	-1	Unknown
fe3_p[u]	Iron (Fe3+)	Fe	3	Unknown	C14819	HMDB12943
fecrm_c[u]	Ferrichrome	C27H42FeN9O12	0	Unknown	C06228
fecrm_un_c[u]	Ferrichrome minus Fe(III)	C27H42N9O12	-3	Unknown
fecrm_un_p[u]	Ferrichrome minus Fe(III)	C27H42N9O12	-3	Unknown
fecrm_p[u]	Ferrichrome	C27H42FeN9O12	0	Unknown	C06228
feenter_c[u]	Fe-enterobactin	C30H27FeN3O15	3	Unknown	C06230
enter_c[u]	Enterochelin	C30H27N3O15	0	Unknown	C05821	HMDB32199
feenter_p[u]	Fe-enterobactin	C30H27FeN3O15	3	Unknown	C06230
enter_p[u]	Enterochelin	C30H27N3O15	0	Unknown	C05821	HMDB32199
feoxam_c[u]	Generic ferrioxamine-Fe-III	C25H46FeN6O8	1	Unknown	C07597
feoxam_un_c[u]	Ferroxamine minus Fe(3)	C25H46N6O8	-2	Unknown
feoxam_un_p[u]	Ferroxamine minus Fe(3)	C25H46N6O8	-2	Unknown
feoxam_p[u]	Generic ferrioxamine-Fe-III	C25H46FeN6O8	1	Unknown	C07597
fer_c[u]	Ferulate	C10H9O4	-1	Unknown	C01494	HMDB00954, HMDB00537
fer_p[u]	Ferulate	C10H9O4	-1	Unknown	C01494	HMDB00954, HMDB00537
mettrna_c[u]	L-Methionyl-tRNA (Met)	C5H10NOSR	1	Unknown	C02430
fmettrna_c[u]	N-Formylmethionyl-tRNA	C6H9NO2SR	0	Unknown	C03294
2ahhmd_c[u]	2 Amino 4 hydroxy 6 hydroxymethyl 7 8 dihydropteridine diphosphate C7H8N5O8P2	C7H8N5O8P2	-3	Unknown
forglu_c[u]	N-Formimidoyl-L-glutamate	C6H8N2O4	-2	Unknown	C00439	HMDB00854
Nforglu_c[u]	N-Formyl-L-glutamate	C6H7NO5	-2	Unknown	C01045	HMDB03470
for_p[u]	Formate	CH1O2	-1	Unknown	C00058	HMDB00142
f1p_c[u]	D-Fructose 1-phosphate	C6H11O9P	-2	Unknown	C01094
fru_p[u]	D-Fructose	C6H12O6	0	Unknown	C01496, C05003, C00095, C10906	HMDB62538
5fthf_c[u]	5-Formyltetrahydrofolate	C20H21N7O7	-2	Unknown	C03479	HMDB06206, HMDB01562, HMDB62757
methf_c[u]	5,10-Methenyltetrahydrofolate	C20H20N7O6	-1	Unknown	C00445	HMDB01354, HMDB62623
mal__L_c[u]	L-Malate	C4H4O5	-2	Unknown	C00149	HMDB00156
4fumacac_c[u]	4 Fumarylacetoacetate C8H6O6	C8H6O6	-2	Unknown	C01061	HMDB01268, HMDB01428, HMDB62563
acac_c[u]	Acetoacetate	C4H5O3	-1	Unknown	C00164	HMDB00060
fum_p[u]	Fumarate	C4H2O4	-2	Unknown	C00122	HMDB00134
gam1p_c[u]	D-Glucosamine 1-phosphate	C6H13NO8P	-1	Unknown	C06156
acgam1p_c[u]	N-Acetyl-D-glucosamine 1-phosphate	C8H14NO9P	-2	Unknown	C04256	HMDB01367
g1p_c[u]	D-Glucose 1-phosphate	C6H11O9P	-2	Unknown	C00103	HMDB01586, HMDB01306
dtdpglu_c[u]	DTDPglucose	C16H24N2O16P2	-2	Unknown	C00842	HMDB62805
glu1sa_c[u]	L-Glutamate 1-semialdehyde	C5H9NO3	0	Unknown	C03741
5aop_c[u]	5-Amino-4-oxopentanoate	C5H9NO3	0	Unknown	C00430	HMDB01149
glyc2p_c[u]	Glycerol 2-phosphate	C3H7O6P	-2	Unknown	C02979	HMDB02520
glyc_c[u]	Glycerol	C3H8O3	0	Unknown	C00116	HMDB00131
g3pe_p[u]	Sn-Glycero-3-phosphoethanolamine	C5H14NO6P	0	Unknown	C01233	HMDB59660
g3pe_c[u]	Sn-Glycero-3-phosphoethanolamine	C5H14NO6P	0	Unknown	C01233	HMDB59660
g3pg_p[u]	Glycerophosphoglycerol	C6H14O8P	-1	Unknown	C03274
g3pg_c[u]	Glycerophosphoglycerol	C6H14O8P	-1	Unknown	C03274
glu5sa_c[u]	L-Glutamate 5-semialdehyde	C5H9NO3	0	Unknown	C01165	HMDB02104
1pyr5c_c[u]	1-Pyrroline-5-carboxylate	C5H6NO2	-1	Unknown	C03912, C04322	HMDB01301, HMDB02240
glu5p_c[u]	L-Glutamate 5-phosphate	C5H8NO7P	-2	Unknown	C03287	HMDB01228
g6p_B_c[u]	Beta D glucose 6 phosphate C6H11O9P	C6H11O9P	-2	Unknown	C01172	HMDB03498
6pgl_c[u]	6-phospho-D-glucono-1,5-lactone	C6H9O9P	-2	Unknown	C01236	HMDB62628, HMDB01127
g6p_c[u]	D-Glucose 6-phosphate	C6H11O9P	-2	Unknown	C00092	HMDB01549, HMDB01401, HMDB06793
gudac_c[u]	Guanidinoacetate	C3H7N3O2	0	Unknown
glcn_p[u]	D-Gluconate	C6H11O7	-1	Unknown	C00257	HMDB00625, HMDB03373
galct__D_c[u]	D-Galactarate	C6H8O8	-2	Unknown	C00879	HMDB00639, HMDB03435
5dh4dglc_c[u]	5-Dehydro-4-deoxy-D-glucarate	C6H6O7	-2	Unknown	C00679
galct__D_p[u]	D-Galactarate	C6H8O8	-2	Unknown	C00879	HMDB00639, HMDB03435
galur_c[u]	D-Galacturonate	C6H9O7	-1	Unknown	C00333
galur_p[u]	D-Galacturonate	C6H9O7	-1	Unknown	C00333
13dpg_c[u]	3-Phospho-D-glyceroyl phosphate	C3H4O10P2	-4	Unknown	C00236	HMDB62758
gar_c[u]	N1-(5-Phospho-D-ribosyl)glycinamide	C7H14N2O8P	-1	Unknown	C03838	HMDB02022
fgam_c[u]	N2-Formyl-N1-(5-phospho-D-ribosyl)glycinamide	C8H13N2O9P	-2	Unknown	C04376	HMDB01308, HMDB06476
glyb_c[u]	Glycine betaine	C5H11NO2	0	Unknown	C00719	HMDB00043, HMDB59606
glyclt_c[u]	Glycolate C2H3O3	C2H3O3	-1	Unknown	C00160	HMDB03035, HMDB00115
gcald_p[u]	Glycolaldehyde	C2H4O2	0	Unknown	C00266	HMDB02165, HMDB03344
gdbtal_c[u]	4-Guanidinobutanal	C5H12N3O	1	Unknown	C02647
4gudbutn_c[u]	4 Guanidinobutanoate C5H11N3O2	C5H11N3O2	0	Unknown	C01035	HMDB03464, HMDB05991
gdp_c[u]	GDP C10H12N5O11P2	C10H12N5O11P2	-3	Unknown	C00035	HMDB01201
ppgpp_c[u]	Guanosine 3',5'-bis(diphosphate)	C10H11N5O17P4	-6	Unknown	C01228	HMDB59638
gdpmann_c[u]	GDP-D-mannose	C16H23N5O16P2	-2	Unknown	C00096	HMDB01163
gdpmanur_c[u]	GDP D mannuronate	C16H20N5O17P2	-3	Unknown
gdptp_c[u]	Guanosine 3'-diphosphate 5'-triphosphate	C10H11N5O20P5	-7	Unknown	C04494	HMDB60480
gam6p_c[u]	D-Glucosamine 6-phosphate	C6H13NO8P	-1	Unknown	C00352
ggaptn_c[u]	Gamma glutamyl gamma delta Aminovalerate acid	C10H17O5N2	-1	Unknown
ggbdapal_c[u]	Gamma glutamyl delta Aminopentanal	C10H18O4N2	0	Unknown
gg15dap_c[u]	Gamma glutamyl cadaverine synthase	C10H22O3N3	1	Unknown
ggala_B_c[u]	Gamma glutamyl gamma beta Aminopropionate	C8H13O5N2	-1	Unknown
ggbamppal_c[u]	Gamma glutamyl beta Aminopropion aldehyde	C8H14O4N2	0	Unknown
gg13dampp_c[u]	Gamma glutamyl diaminopropane	C8H18O3N3	1	Unknown
ggbutal_c[u]	Gamma-glutamyl-gamma-butyraldehyde	C9H16O4N2	0	Unknown	C15700
gg4abut_c[u]	Gamma-glutamyl-gamma aminobutyric acid	C9H15O5N2	-1	Unknown	C15767	HMDB12161
4abut_c[u]	4-Aminobutanoate	C4H9NO2	0	Unknown	C00334	HMDB00112
ggptrc_c[u]	Gamma-glutamyl-putrescine	C9H20O3N3	1	Unknown
ggspmd_c[u]	Gamma glutamyl spermidine	C12H28O3N4	2	Unknown
gmp_c[u]	GMP C10H12N5O8P	C10H12N5O8P	-2	Unknown	C00144	HMDB01397
glyg4n_c[u]	Glycogen 4 units linear glucan	C24H40O20	0	Unknown
bglyg4n_c[u]	Branching glycogen 4 units	C24H40O20	0	Unknown
glc__D_p[u]	D-Glucose	C6H12O6	0	Unknown	C00031	HMDB00122, HMDB06564
glcn_c[u]	D-Gluconate	C6H11O7	-1	Unknown	C00257	HMDB00625, HMDB03373
glutar_c[u]	Glutarate	C5H6O4	-2	Unknown	C00489	HMDB00661
glutcoa_c[u]	Glutaryl-CoA mitochondria	C26H37N7O19P3S	-5	Unknown	C00527	HMDB01339
S_gtrdhdlp_c[u]	S-Glutaryldihydrolipoamide	C13H22NO4S2	-1	Unknown	C06157	HMDB06832
dhlam_c[u]	Dihydrolipoamide C8H17NOS2	C8H17NOS2	0	Unknown	C00579	HMDB06948, HMDB00985
glcr_c[u]	D-Glucarate	C6H8O8	-2	Unknown	C00818	HMDB29881, HMDB00663
glcr_p[u]	D-Glucarate	C6H8O8	-2	Unknown	C00818	HMDB29881, HMDB00663
adpglc_c[u]	ADPglucose C16H23N5O15P2	C16H23N5O15P2	-2	Unknown	C00498	HMDB62621, HMDB06557, HMDB12186
glcur_c[u]	D-Glucuronate	C6H9O7	-1	Unknown	C00191
glcur_p[u]	D-Glucuronate	C6H9O7	-1	Unknown	C00191
glc__D_c[u]	D-Glucose	C6H12O6	0	Unknown	C00031	HMDB00122, HMDB06564
glutrna_gln_c[u]	L-Glutamyl-tRNA(Gln)	C5H7NO3R	0	Unknown	C06112
glntrna_c[u]	L-Glutaminyl-tRNA(Gln)	C5H9N2O2R	1	Unknown	C02282
trnagln_c[u]	TRNA(Gln)	R	0	Unknown	C01640
gln__L_p[u]	L-Glutamine	C5H10N2O3	0	Unknown	C00064, C00303	HMDB00641
glucys_c[u]	Gamma-L-Glutamyl-L-cysteine	C8H13N2O5S	-1	Unknown	C00669	HMDB01049
glu__L_p[u]	L-Glutamate	C5H8NO4	-1	Unknown	C00025, C00302	HMDB00148, HMDB60475
pram_c[u]	5-Phospho-beta-D-ribosylamine	C5H11NO7P	-1	Unknown	C03090	HMDB01128, HMDB02347, HMDB62576
glutar_p[u]	Glutarate	C5H6O4	-2	Unknown	C00489	HMDB00661
b2coa_c[u]	Crotonoyl-CoA	C25H36N7O17P3S	-4	Unknown	C00877	HMDB62466, HMDB02009, HMDB59627
glutrna_c[u]	L-Glutamyl-tRNA(Glu)	C5H7NO3R	0	Unknown	C02987
trnaglu_c[u]	TRNA (Glu)	R	0	Unknown	C01641
2h3oppan_c[u]	2-Hydroxy-3-oxopropanoate	C3H3O4	-1	Unknown	C01146	HMDB06781, HMDB06938
oxa_c[u]	Oxalate	C2O4	-2	Unknown	C00209	HMDB02329
glyald_c[u]	D-Glyceraldehyde	C3H6O3	0	Unknown	C00577
glyc__R_c[u]	(R)-Glycerate	C3H5O4	-1	Unknown	C00258	HMDB31818, HMDB00139
glyald_p[u]	D-Glyceraldehyde	C3H6O3	0	Unknown	C00577
dhcrncoa_c[u]	3 dehydrocarnitine coenzyme A	C28H44N8O18P3S	-3	Unknown
glybcoa_c[u]	Glycine betaine coenzyme A	C26H42N8O17P3S	-3	Unknown
glyb_p[u]	Glycine betaine	C5H11NO2	0	Unknown	C00719	HMDB00043, HMDB59606
glyc__R_p[u]	(R)-Glycerate	C3H5O4	-1	Unknown	C00258	HMDB31818, HMDB00139
3pg_c[u]	3-Phospho-D-glycerate	C3H4O7P	-3	Unknown	C00197	HMDB60180
glyclt_p[u]	Glycolate C2H3O3	C2H3O3	-1	Unknown	C00160	HMDB03035, HMDB00115
glycol_p[u]	Glycol	C2H6O2	0	Unknown
glyc_p[u]	Glycerol	C3H8O3	0	Unknown	C00116	HMDB00131
hpyr_c[u]	Hydroxypyruvate	C3H3O4	-1	Unknown	C00168	HMDB01352
glygln_p[u]	L glycinylglutamine	C7H13N3O4	0	Unknown
glyglu_p[u]	L glycinylglutamate	C7H11N2O5	-1	Unknown
glygly_p[u]	Glycylglycine C4H8N2O3	C4H8N2O3	0	Unknown	C02037	HMDB11733
glymet_p[u]	L Glycinylmethionine	C7H14N2O3S	0	Unknown
lgt__S_c[u]	(R)-S-Lactoylglutathione	C13H20N3O8S	-1	Unknown	C03451	HMDB01066, HMDB62624
lac__D_c[u]	D-Lactate	C3H5O3	-1	Unknown	C00256	HMDB01311, HMDB00171
glyphe_p[u]	Glycylphenylalanine	C11H14N2O3	0	Unknown		HMDB28848
glyser_p[u]	L glycinylserine	C5H10N2O4	0	Unknown
trnagly_c[u]	TRNA(Gly)	R	0	Unknown	C01642
glytrna_c[u]	Glycyl-tRNA(Gly)	C2H4NOR	1	Unknown	C02412
gly_p[u]	Glycine	C2H5NO2	0	Unknown	C00037	HMDB00123
gmhep1p_c[u]	D-Glycero-D-manno-heptose 1-phosphate	C7H13O10P	-2	Unknown	C07838
adphep_DD_c[u]	ADP-D-glycero-D-manno-heptose	C17H25N5O16P2	-2	Unknown	C06397
gmhep7p_c[u]	D-Glycero-D-manno-heptose 7-phosphate	C7H13O10P	-2	Unknown	C07836, C19882
gmhep17bp_c[u]	D-Glycero-D-manno-heptose 1,7-bisphosphate	C7H12O13P2	-4	Unknown
xmp_c[u]	Xanthosine 5'-phosphate	C10H11N4O9P	-2	Unknown	C00655	HMDB01554, HMDB62755
ru5p__D_c[u]	D-Ribulose 5-phosphate	C5H9O8P	-2	Unknown	C00199	HMDB02033, HMDB02694, HMDB00618
gsn_c[u]	Guanosine	C10H13N5O5	0	Unknown	C00387	HMDB00133
gua_c[u]	Guanine	C5H5N5O	0	Unknown	C00242	HMDB00132
gudptn_c[u]	Delta Guanidinovaleric acid	C6H13N3O2	0	Unknown
frdp_c[u]	Farnesyl diphosphate	C15H25O7P2	-3	Unknown	C00448	HMDB04201, HMDB00961
gthox_c[u]	Oxidized glutathione	C20H30N6O12S2	-2	Unknown	C00127	HMDB03337
gthrd_p[u]	Reduced glutathione	C10H16N3O6S	-1	Unknown	C00051	HMDB01463, HMDB62697, HMDB00125, HMDB06960
ahdt_c[u]	2-Amino-4-hydroxy-6-(erythro-1,2,3-trihydroxypropyl)dihydropteridine triphosphate	C9H12N5O13P3	-4	Unknown	C04895	HMDB12181, HMDB01144, HMDB00980
xtp_c[u]	XTP	C10H11N4O15P3	-4	Unknown	C00700	HMDB00293
hhlipa_kt_c[u]	Heptosyl heptosyl kdo2 lipidA from pseudomonas	C110H192N2O53P2	-6	Unknown
udpgal_c[u]	UDPgalactose	C15H22N2O17P2	-2	Unknown	C00052	HMDB62573, HMDB00302
galhhlipa_kt_c[u]	Galactosyl heptosyl heptosyl kdo2 lipidA	C116H202N2O58P2	-6	Unknown
ggallpsc_kt_c[u]	Glucosyl 1 4 galactosyl 1 3 heptosyl 1 3 heptosyl 1 5 kdo2 lipidA	C122H212N2O63P2	-6	Unknown
35cgmp_c[u]	3',5'-Cyclic GMP	C10H11N5O7P	-1	Unknown	C00942	HMDB01314
xan_c[u]	Xanthine	C5H4N4O2	0	Unknown	C00385	HMDB00292
gua_p[u]	Guanine	C5H5N5O	0	Unknown	C00242	HMDB00132
gudac_p[u]	Guanidinoacetate	C3H7N3O2	0	Unknown
gudptn_p[u]	Delta Guanidinovaleric acid	C6H13N3O2	0	Unknown
h2co3_c[u]	Carbonic acid	H2CO3	0	Unknown
h2s_p[u]	Hydrogen sulfide	H2S	0	Unknown	C00283	HMDB00598, HMDB03276
3hhpcoa_c[u]	3 Hydroxyheptanoyl CoA	C28H44N7O18P3S	-4	Unknown
3ohpcoa_c[u]	3 oxoheptanoyl CoA	C28H42N7O18P3S	-4	Unknown
3hnonacoa_c[u]	3 Hydroxynonanoyl CoA	C30H48N7O18P3S	-4	Unknown
3ononacoa_c[u]	3 Oxononanoyl CoA	C30H46N7O18P3S	-4	Unknown
3hpdecacoa_c[u]	3 Hydroxyphenyldecanoyl CoA	C37H54N7O18P3S	-4	Unknown
3opdecacoa_c[u]	3 Oxophenyldecanoyl CoA	C37H52N7O18P3S	-4	Unknown
3hpnonacoa_c[u]	3 Hydroxyphenylnonanoyl CoA	C36H52N7O18P3S	-4	Unknown
3opnonacoa_c[u]	3 Oxophenylnonanoyl CoA	C36H50N7O18P3S	-4	Unknown
3hpoctacoa_c[u]	3 Hydroxyphenyloctanoyl CoA	C35H50N7O18P3S	-4	Unknown
3opoctacoa_c[u]	3 Oxophenyloctanoyl CoA	C35H48N7O18P3S	-4	Unknown
3hphpcoa_c[u]	3 Hydroxyphenylheptanoyl CoA	C34H48N7O18P3S	-4	Unknown
3ophpcoa_c[u]	3 Oxophenylheptanoyl CoA	C34H46N7O18P3S	-4	Unknown
3ophxacoa_c[u]	3 Oxophenylhexanoyl CoA	C33H44N7O18P3S	-4	Unknown
3opptcoa_c[u]	3 Oxophenylpentanoyl CoA	C32H42N7O18P3S	-4	Unknown
3opbcoa_c[u]	3 Oxophenylbutanoyl CoA	C31H40N7O18P3S	-4	Unknown
3o6athcoa_c[u]	3 Oxo 6 acetylthiohexanoyl CoA	C29H42N7O19P3S2	-4	Unknown
3hbcoa_c[u]	(S)-3-Hydroxybutanoyl-CoA	C25H38N7O18P3S	-4	Unknown	C01144	HMDB62259
aacoa_c[u]	Acetoacetyl-CoA	C25H36N7O18P3S	-4	Unknown	C00332	HMDB01484, HMDB11665
3ovacccoa_c[u]	3 oxo 11Z octadecenyl CoA	C39H62N7O18P3S	-4	Unknown
3ohdccoa_c[u]	3 oxo 9Z hexadecenyl CoA	C37H58N7O18P3S	-4	Unknown
3otdccoa_c[u]	3 oxo 7Z tetradecenyl CoA	C35H54N7O18P3S	-4	Unknown
3oddccoa_c[u]	3 oxo 5Z dodedecenyl CoA	C33H50N7O18P3S	-4	Unknown
3oodecoa_c[u]	3 oxo 9Z octadecenyl CoA	C39H62N7O18P3S	-4	Unknown
3ohdd7coa_c[u]	3 oxo 7Z hexadecenyl CoA	C37H58N7O18P3S	-4	Unknown
sbo3_p[u]	Antimonite	SbO3	-3	Unknown
3odd5coa_c[u]	3 oxo 5Z tetradecenyl CoA	C35H54N7O18P3S	-4	Unknown
3optslacoa_c[u]	3 oxo 6Z octadecenyl CoA	C39H62N7O18P3S	-4	Unknown
3ohdd4coa_c[u]	3 oxo 4Z hexadecenyl CoA	C37H58N7O18P3S	-4	Unknown
3olnlccoa_c[u]	3 oxo 9Z 12Z octadec dienyl CoA	C39H60N7O18P3S	-4	Unknown
3hhcoa_c[u]	(S)-3-Hydroxyhexanoyl-CoA	C27H42N7O18P3S	-4	Unknown	C05268	HMDB03942, HMDB62262
3ohcoa_c[u]	3-Oxohexanoyl-CoA	C27H40N7O18P3S	-4	Unknown	C05269	HMDB62372, HMDB03943
3ohd710coa_c[u]	3-oxo-(7Z,10Z)-hexadecadienoyl-CoA	C37H56N7O18P3S	-4	Unknown
3ohd58coa_c[u]	3 oxo 5Z 8Z tetradec dienyl CoA	C35H52N7O18P3S	-4	Unknown
3odd6coa_c[u]	3 oxo 6Z dodedecenyl CoA	C33H50N7O18P3S	-4	Unknown
3odec4coa_c[u]	3 oxo 4Z decenoyl CoA	C31H46N7O18P3S	-4	Unknown
3oocoa_c[u]	3-Oxooctanoyl-CoA	C29H44N7O18P3S	-4	Unknown	C05267
3odcoa_c[u]	3-Oxodecanoyl-CoA	C31H48N7O18P3S	-4	Unknown	C05265	HMDB03939, HMDB06349
3oddcoa_c[u]	3-Oxododecanoyl-CoA	C33H52N7O18P3S	-4	Unknown	C05263	HMDB62368, HMDB06350, HMDB03937
3otdcoa_c[u]	3-Oxotetradecanoyl-CoA	C35H56N7O18P3S	-4	Unknown	C05261	HMDB03935, HMDB06527
3ohdcoa_c[u]	3-Oxohexadecanoyl-CoA	C37H60N7O18P3S	-4	Unknown	C05259	HMDB06402
[truncated: 979 more rows]
