# Supplementary material for: Genome-scale metabolic network model and phenome of solvent-tolerant Pseudomonas putida S12
Source: BMC Genomics. 2024 Jan 16;25:63. doi: 10.1186/s12864-023-09940-y (PMC10790481; doi:10.1186/s12864-023-09940-y)
Supplement: Supplementary file 4 — Additional file 4: Table S3. Biomass equation of iSH1474. [file 12864_2023_9940_MOESM4_ESM.xlsx]

## Sheet: 0. Legend
Table S3. Biomass equation of iSH1474
Sheet 1	Macromolecular composition in P. putida S12
Sheet 2	DNA composition in P. putida S12
Sheet 3	RNA composition in P. putida S12
Sheet 4	Amino acids composition in P. putida S12
Sheet 5	Biomass equation of iSH1474
Sheet 6	Comparison of biomass composition of iSH1474 (S12) and iJN1462 (KT2440)
The compositions were caculated using formulas provided in Table S3 from Environ. Microbiol. 22:255-69 (2020).

## Sheet: 1. Macromolecular
1. Macromolecular composition in P. putida S12
Macromolecule	Fraction	Fraction normalized	Reference
Protein	0.6	0.582524	Isken et al. Effect of organic solvents on the yield of solvent-tolerant Pseudomonas putida S12. Appl. Environ. Microbiol. 65:2631-5 (1999)
DNA	0.018	0.0174757
RNA	0.229	0.22233
murein	0.025	0.0242718
LPS	0.034	0.0330097
lipid	0.085	0.0825243
Inorganic ions	0.01	0.00970874
Soluble pool	0.029	0.0281553
		from E. coli	Nogales et al. High-quality genome-scale metabolic modelling of Pseudomonas putida highlights its broad metabolic capabilities. Environ. Microbiol. 22:255-69 (2020)
		from P. putida KT2440	Nogales et al. High-quality genome-scale metabolic modelling of Pseudomonas putida highlights its broad metabolic capabilities. Environ. Microbiol. 22:255-69 (2020)

## Sheet: 2. DNA
2. DNA composition in P. putida S12
Bases	Number of bases	%	Molar ratio	Compound name
Number of A	1108568	19.1181	0.191181	datp
Number of C	1793626	30.9324	0.309324	dctp
Number of G	1789888	30.8679	0.308679	dgtp
Number of T	1106452	19.0816	0.190816	dttp
Total:	5798534	100	1

## Sheet: 3. RNA
3. RNA composition in P. putida S12
	rRNA bases	Molar		tRNA bases	Molar		mRNA bases	Molar		Total RNA (Molar)	Compound name
C	5961	0.218544	0.174835	1343	0.280376	0.0420564	1749787	0.311563	0.0155782	0.23247	ctp
G	8403	0.308073	0.246458	1498	0.312735	0.0469102	1738151	0.309491	0.0154746	0.308843	gtp
U	5787	0.212165	0.169732	1021	0.213152	0.0319729	1044669	0.186011	0.00930057	0.211005	utp
A	7125	0.261219	0.208975	928	0.193737	0.0290605	1083548	0.192934	0.00964671	0.247682	atp
Total	27276	1	0.8	4790	1	0.15	5616155	1	0.05	1
Total RNA = 0.05 mRNA+ 0.8 rRNA + 0.15 tRNA

## Sheet: 4. Amino acids
4. Amino acids composition in P. putida S12
	Total codons per aa	Frequency per thousand	Molar ratio	Compound name
Ala (A)	208883	111.458	0.111458	ala-L
Arg (R)	124582	66.4756	0.0664756	arg-L
Asn (N)	55152	29.4285	0.0294285	asn-L
Asp (D)	99858	53.2832	0.0532832	asp-L
Cys (C)	19933	10.636	0.010636	cys-L
Gln (Q)	88100	47.0092	0.0470092	gln-L
Glu (E)	106296	56.7184	0.0567184	glu-L
Gly (G)	149393	79.7145	0.0797145	gly
His (H)	44400	23.6914	0.0236914	his-L
Ile (I)	85530	45.6379	0.0456379	ile-L
Leu (L)	220729	117.779	0.117779	leu-L
Lys (K)	63548	33.9085	0.0339085	lys-L
Met (M)	43829	23.3867	0.0233867	met-L
Phe (F)	66809	35.6486	0.0356486	phe-L
Pro (P)	91647	48.9019	0.0489019	pro-L
Ser (S)	106440	56.7953	0.0567953	ser-L
Thr (T)	88745	47.3534	0.0473534	thr-L
Trp (W)	27388	14.6139	0.0146139	trp-L
Tyr (Y)	47961	25.5915	0.0255915	tyr-L
Val (V)	134877	71.9689	0.0719689	val-L
	1874100	1000	1

## Sheet: 5. Biomass_WT
5. Biomass equation of iSH1474 (BIOMASS_S12_WT)
Notes	Macromolecule	overall wt%	composition (molar fraction)	mmol/gDCW (Calc.)	metabolite	location	type	formula	C	H	N	O	P	S	MW (mg/mmol)	difference b/w metabolite and structual component	MWcorr (mg/mmol)	mg (if total 1 mmol)	total wt (mg)	composition (weight fraction)	g/gDCW	mmol/gDCW		total mmols material	class	final wt%		g/gDCW	g/gDCW	g/gDCW		Reference
Reactants																																NH	Neidhardt FC, Ingraham JL, Schaechter M (1990) Physiology of the bacterial cell : a molecular approach. Sinauer Associates, Sunderland, Mass.
	Protein	0.582524	0.111458	0.591892	ala-L	cytoplasm	AA	C3H7NO2	3	7	1	2	0	0	89.094	h2o	71.079	7.92231	109.694	0.0722221	0.0420711	0.591892						0.052734
			0.0664756	0.353016	arg-L	cytoplasm	AA	C6H15N4O2	6	15	4	2	0	0	175.212	h2o	157.197	10.4498		0.0952632	0.0554931	0.353016						0.0618527
			0.0294285	0.156279	asn-L	cytoplasm	AA	C4H8N2O3	4	8	2	3	0	0	132.119	h2o	114.104	3.35791		0.0306117	0.0178321	0.156279						0.0206474
			0.0532832	0.282958	asp-L	cytoplasm	AA	C4H6NO4	4	6	1	4	0	0	132.095	h2o	114.08	6.07854		0.0554138	0.0322799	0.282958						0.0373774
			0.010636	0.0564823	cys-L	cytoplasm	AA	C3H7NO2S	3	7	1	2	0	1	121.16	h2o	103.145	1.09705		0.0100011	0.00582586	0.0564823						0.00684339
			0.0470092	0.249641	gln-L	cytoplasm	AA	C5H10N2O3	5	10	2	3	0	0	146.146	h2o	128.131	6.02334		0.0549105	0.0319867	0.249641						0.036484
			0.0567184	0.301201	glu-L	cytoplasm	AA	C5H8NO4	5	8	1	4	0	0	146.122	h2o	128.107	7.26603		0.0662392	0.038586	0.301201						0.0440121
			0.0797145	0.423321	gly	cytoplasm	AA	C2H5NO2	2	5	1	2	0	0	75.067	h2o	57.052	4.54787		0.0414597	0.0241513	0.423321						0.0317774				consistency check		difference
			0.0236914	0.125812	his-L	cytoplasm	AA	C6H9N3O2	6	9	3	2	0	0	155.157	h2o	137.142	3.24908		0.0296196	0.0172541	0.125812						0.0195206				reactants	23.2575	#REF!
			0.0456379	0.242358	ile-L	cytoplasm	AA	C6H13NO2	6	13	1	2	0	0	131.175	h2o	113.16	5.16439		0.04708	0.0274253	0.242358						0.0317914				products	22.2766
			0.117779	0.625459	leu-L	cytoplasm	AA	C6H13NO2	6	13	1	2	0	0	131.175	h2o	113.16	13.3278		0.1215	0.0707769	0.625459						0.0820446				difference	0.980846
			0.0339085	0.18007	lys-L	cytoplasm	AA	C6H15N2O2	6	15	2	2	0	0	147.198	h2o	129.183	4.38041		0.0399331	0.023262	0.18007						0.0265059
			0.0233867	0.124194	met-L	cytoplasm	AA	C5H11NO2S	5	11	1	2	0	1	149.214	h2o	131.199	3.06831		0.0279716	0.0162941	0.124194						0.0185315				maintenance
			0.0356486	0.18931	phe-L	cytoplasm	AA	C9H11NO2	9	11	1	2	0	0	165.192	h2o	147.177	5.24665		0.04783	0.0278621	0.18931						0.0312726				reactants	22.0505
			0.0489019	0.259692	pro-L	cytoplasm	AA	C5H9NO2	5	9	1	2	0	0	115.132	h2o	97.117	4.7492		0.0432951	0.0252205	0.259692						0.0298988				products	22.0505
			0.0567953	0.301609	ser-L	cytoplasm	AA	C3H7NO3	3	7	1	3	0	0	105.093	h2o	87.078	4.94562		0.0450857	0.0262635	0.301609						0.031697				difference	0
			0.0473534	0.251468	thr-L	cytoplasm	AA	C4H9NO3	4	9	1	3	0	0	119.12	h2o	101.105	4.78767		0.0436458	0.0254247	0.251468						0.0299549
			0.0146139	0.0776068	trp-L	cytoplasm	AA	C11H12N2O2	11	12	2	2	0	0	204.229	h2o	186.214	2.72132		0.0248084	0.0144515	0.0776068						0.0158496
			0.0255915	0.135903	tyr-L	cytoplasm	AA	C9H11NO3	9	11	1	3	0	0	181.191	h2o	163.176	4.17592		0.0380689	0.022176	0.135903						0.0246243
			0.0719689	0.382188	val-L	cytoplasm	AA	C5H11NO2	5	11	1	2	0	0	117.148	h2o	99.133	7.1345		0.0650402	0.0378875	0.382188		5.31046	Protein	0.582524		0.0447726	0.678192	0.582524
	DNA	0.0174757	0.191181	0.0108699	datp	cytoplasm	DNA	C10H12N5O12P3	10	12	5	12	3	0	487.151	ppi	312.202	59.687	307.365	0.194189	0.0033936	0.0108699						0.00529528
			0.309324	0.0175871	dctp	cytoplasm	DNA	C9H12N3O13P3	9	10	3	13	3	0	461.109	ppi	286.16	88.5162		0.287984	0.00503273	0.0175871						0.00810958
			0.308679	0.0175505	dgtp	cytoplasm	DNA	C10H12N5O13P3	10	12	5	13	3	0	503.15	ppi	328.201	101.309		0.329605	0.00576008	0.0175505						0.00883052
			0.190816	0.0108491	dttp	cytoplasm	DNA	C10H13N2O14P3	10	13	2	14	3	0	478.136	ppi	303.187	57.8529		0.188222	0.00328932	0.0108491		0.0568566	DNA	0.0174757		0.00518736	0.0274227	0.0174757
	RNA	0.22233	0.23247	0.160167	ctp	cytoplasm	RNA	C9H12N3O14P3	9	12	3	14	3	0	479.124	ppi	304.175	70.7114	322.695	0.219128	0.0487187	0.160167						0.0767397
			0.308843	0.212787	gtp	cytoplasm	RNA	C10H12N5O14P3	10	12	5	14	3	0	519.149	ppi	344.2	106.304		0.329425	0.0732411	0.212787						0.110468
			0.211005	0.145378	utp	cytoplasm	RNA	C9H11N2O15P3	9	11	2	15	3	0	480.108	ppi	305.159	64.3901		0.199539	0.0443634	0.145378						0.0697972
			0.247682	0.170648	atp**	cytoplasm	RNA	C10H12N5O13P3	10	12	5	13	3	0	503.15	ppi	328.201	81.2895		0.251908	0.0560068	0.170648		0.688979	RNA	0.22233		0.0858615	0.342866	0.22233
	murein	0.0242718	0.5984	0.00799473	murein4p4p	periplasm	murein	C74H114N14O40	74	114	14	40	0	0	1839.78	none	1839.78	1100.93	1816.73	0.605993	0.0147086	0.00799473						0.0147086
			0.1496	0.00199868	murein3p3p	periplasm	murein	C68H104N12O38	68	104	12	38	0	0	1697.63	none	1697.63	253.965		0.139792	0.00339301	0.00199868						0.00339301
			0.2223	0.00296997	murein4px4p	periplasm	murein	C74H112N14O39	74	112	14	39	0	0	1821.77	none	1821.77	404.979		0.222916	0.00541059	0.00296997						0.00541059
			0.0247	0.000329996	murein3px4p	periplasm	murein	C71H107N13O38	71	107	13	38	0	0	1750.69	none	1750.69	43.242		0.0238021	0.000577721	0.000329996						0.000577721
			0.005	6.68009e-05	murein4px4px4p	periplasm	murein	C111H167N21O58	111	167	21	58	0	0	2723.65	none	2723.65	13.6182		0.00749601	0.000181942	6.68009e-05		0.0133602	murein	0.0242718		0.000181942		0.0242718
	LPS	0.0330097	1	0.00878045	lpspput	extra-cellular face	LPS	C148H254N6O91P6	148	254	6	91	6	0	3759.45	none	3759.45	3759.45	3759.45	1	0.0330097	0.00878045		0.00878045	LPS	0.0330097		0.0330097		0.0330097
	lipid	0.0825243	0.00226708	0.000253704	pe140	cytoplasm / periplasm	lipid	C33H66N1O8P1	33	66	1	8	1	0	635.864	none	635.864	1.44155	737.43	0.00195483	0.000161321	0.000253704						0.000161321
			0.0711214	0.00795905	pe160	cytoplasm / periplasm	lipid	C37H74N1O8P1	37	74	1	8	1	0	691.972	none	691.972	49.214		0.0667372	0.00550744	0.00795905						0.00550744
			0.353283	0.0395352	pe161	cytoplasm / periplasm	lipid	C37H70N1O8P1	37	70	1	8	1	0	687.94	none	687.94	243.038		0.329574	0.0271979	0.0395352						0.0271979
			0.161013	0.0180186	pe181	cytoplasm / periplasm	lipid	C41H78N1O8P1	41	78	1	8	1	0	744.048	none	744.048	119.801		0.162458	0.0134067	0.0180186						0.0134067
			0.0236659	0.0026484	pe180	cytoplasm / periplasm	lipid	C41H82N1O8P1	41	82	1	8	1	0	748.08	none	748.08	17.704		0.0240077	0.00198121	0.0026484						0.00198121
			0.00125252	0.000140167	pg140	cytoplasm / periplasm	lipid	C34H66O10P1	34	66	0	10	1	0	665.866	none	665.866	0.83401		0.00113097	9.33324e-05	0.000140167						9.33324e-05
			0.0392933	0.00439724	pg160	cytoplasm / periplasm	lipid	C38H74O10P1	38	74	0	10	1	0	721.974	none	721.974	28.3688		0.0384698	0.00317469	0.00439724						0.00317469
			0.195183	0.0218425	pg161	cytoplasm / periplasm	lipid	C38H70O10P1	38	70	0	10	1	0	717.942	none	717.942	140.13		0.190025	0.0156817	0.0218425						0.0156817
			0.0889566	0.00995496	pg181	cytoplasm / periplasm	lipid	C42H78O10P1	42	78	0	10	1	0	774.05	none	774.05	68.8569		0.0933742	0.00770563	0.00995496						0.00770563
			0.013075	0.00146319	pg180	cytoplasm / periplasm	lipid	C42H82O10P1	42	82	0	10	1	0	778.082	none	778.082	10.1734		0.0137958	0.00113849	0.00146319						0.00113849
			0.000166384	1.86197e-05	clpn140	periplasm	lipid	C65H124O17P2	65	124	0	17	2	0	1239.64	none	1239.64	0.206256		0.000279695	2.30817e-05	1.86197e-05						2.30817e-05
			0.0052197	0.000584126	clpn160	periplasm	lipid	C73H140O17P2	73	140	0	17	2	0	1351.85	none	1351.85	7.05627		0.00956873	0.000789653	0.000584126						0.000789653
			0.025928	0.00290155	clpn161	periplasm	lipid	C73H132O17P2	73	132	0	17	2	0	1343.79	none	1343.79	34.8417		0.0472475	0.00389907	0.00290155						0.00389907
			0.0118169	0.00132241	clpn181	periplasm	lipid	C81H148O17P2	81	148	0	17	2	0	1456.01	none	1456.01	17.2055		0.0233317	0.00192544	0.00132241						0.00192544
			0.00173687	0.00019437	clpn180	periplasm	lipid	C81H156O17P2	81	156	0	17	2	0	1464.07	none	1464.07	2.5429		0.00344833	0.000284571	0.00019437						0.000284571
			0.00370632	0.000414767	cpe160	cytoplasm	lipid	C39H74N1O8P1	39	74	1	8	1	0	715.994	none	715.994	2.6537		0.00359858	0.000296971	0.000414767						0.000296971
			0.00204768	0.000229151	cpg160	cytoplasm	lipid	C40H74O10P1	40	74	0	10	1	0	745.996	none	745.996	1.52756		0.00207146	0.000170946	0.000229151		0.111395	lipid	0.0831058				0.0831058
	inorganic ions	0.00970874	0.705329	0.160049	k	cytoplasm	inorganic ions	K							38.9637	none	38.9637	27.4822	42.7861	0.642317	0.00623609	0.160049						0.00623609
			0.0470219	0.0106699	nh4	cytoplasm	inorganic ions	H4N	0	4	1	0	0	0	18.039	none	18.039	0.848229		0.0198249	0.000192475	0.0106699						0.000192475
			0.031348	0.00711328	mg2	cytoplasm	inorganic ions	Mg							23.985	none	23.985	0.751881		0.017573	0.000170612	0.00711328						0.000170612
			0.0188088	0.00426797	ca2	cytoplasm	inorganic ions	Ca							39.9626	none	39.9626	0.751648		0.0175676	0.000170559	0.00426797						0.000170559
			0.0282132	0.00640195	fe2	cytoplasm	inorganic ions	Fe							55.9349	none	55.9349	1.5781		0.0368835	0.000358092	0.00640195						0.000358092
			0.0282132	0.00640195	fe3	cytoplasm	inorganic ions	Fe							55.9349	none	55.9349	1.5781		0.0368835	0.000358092	0.00640195						0.000358092
			0.0125392	0.00284531	cu2	cytoplasm	inorganic ions	Cu							63.546	none	63.546	0.796815		0.0186232	0.000180808	0.00284531						0.000180808
			0.0125392	0.00284531	mn2	cytoplasm	inorganic ions	Mn							54.938	none	54.938	0.688878		0.0161005	0.000156316	0.00284531						0.000156316
			0.0125392	0.00284531	mobd	cytoplasm	inorganic ions	MoO4							159.94	none	159.94	2.00552		0.0468731	0.000455079	0.00284531						0.000455079
			0.0125392	0.00284531	cobalt2	cytoplasm	inorganic ions	Co							58.9332	none	58.9332	0.738974		0.0172714	0.000167683	0.00284531						0.000167683
			0.0125392	0.00284531	zn2	cytoplasm	inorganic ions	Zn							63.9291	none	63.9291	0.801619		0.0187355	0.000181898	0.00284531						0.000181898
			0.0188088	0.00426797	cl	cytoplasm	inorganic ions	Cl							34.9689	none	34.9689	0.657722		0.0153723	0.000149246	0.00426797						0.000149246
			0.0125392	0.00284531	ni2	cytoplasm	inorganic ions	Ni							58.6934	none	58.6934	0.735967		0.0172011	0.000167001	0.00284531						0.000167001
			0.015674	0.00355664	na1	cytoplasm	inorganic ions	Na							22.9898	none	22.9898	0.360342		0.00842194	8.17664e-05	0.00355664						8.17664e-05
			0.015674	0.00355664	so4	cytoplasm	inorganic ions	O4S	0	0	0	4	0	1	96.062	none	96.062	1.50567		0.0351908	0.000341658	0.00355664						0.000341658
			0.015674	0.00355664	pi**	cytoplasm	inorganic ions	HO4P	0	1	0	4	1	0	95.978	none	95.978	1.50436		0.03516	0.000341359	0.00355664		0.226914	inorganic ions	0.00970874		0.000341359		0.00970874
	soluble pool	0.0281553		0.0332705	ptrc	cytoplasm	polyamine	C4H14N2	4	14	2	0	0	0	90.17	none	90.17											0.003
				0.000279167	accoa	cytoplasm	cofactor	C23H34N7O17P3S	23	34	7	17	3	1	805.545	none	805.545											0.000224881
				0.0001675	coa	cytoplasm	cofactor	C21H32N7O16P3S	21	32	7	16	3	1	763.508	none	763.508											0.000127888
				9.82667e-05	succoa	cytoplasm	cofactor	C25H35N7O19P3S	25	35	7	19	3	1	862.573	none	862.573											8.47622e-05
				3.12667e-05	malcoa	cytoplasm	cofactor	C24H33N7O19P3S	24	33	7	19	3	1	848.546	none	848.546											2.65312e-05
				0.00178667	nad	cytoplasm	cofactor	C21H26N7O14P2	21	26	7	14	2	0	662.422	none	662.422											0.00118353
				4.46667e-05	nadh	cytoplasm	cofactor	C21H27N7O14P2	21	27	7	14	2	0	663.43	none	663.43											2.96332e-05
				0.000111667	nadp	cytoplasm	cofactor	C21H25N7O17P3	21	25	7	17	3	0	740.385	none	740.385											8.26763e-05
				0.000335	nadph	cytoplasm	cofactor	C21H26N7O17P3	21	26	7	17	3	0	741.393	none	741.393											0.000248367
				0.000223333	fad	cytoplasm	cofactor	C27H31N9O15P2	27	31	9	15	2	0	783.541	none	783.541											0.000174991
				0.000223333	thf	cytoplasm	cofactor	C19H21N7O6	19	21	7	6	0	0	443.42	none	443.42											9.90305e-05
				0.000223333	mlthf	cytoplasm	cofactor	C20H21N7O6	20	21	7	6	0	0	455.431	none	455.431											0.000101713
				0.000223333	5mthf	cytoplasm	cofactor	C20H24N7O6	20	24	7	6	0	0	458.455	none	458.455											0.000102388
				0.000223333	thmpp	cytoplasm	cofactor	C12H16N4O7P2S	12	16	4	7	2	1	422.295	none	422.295											9.43126e-05
				0.000223333	q8h2	cytoplasm	cofactor	C49H76O4	49	76	0	4	0	0	729.143	none	729.143											0.000162842
				0.000223333	pydx5p	cytoplasm	cofactor	C8H8NO6P	8	8	1	6	1	0	245.127	none	245.127											5.4745e-05
				0.000223333	hemeO	cytoplasm	cofactor	C49H56FeN4O5	49	56	4	5	0	0	836.945	none	836.945											0.000186918
				0.000223333	pheme	cytoplasm	cofactor	C39H30FeN4O4	39	30	4	5	0	0	690.627	none	690.627											0.00015424
				0.000223333	sheme	cytoplasm	cofactor	C42H36FeN4O16	42	36	4	16	0	0	908.697	none	908.697											0.000202942
				0.000223333	pyovd-kt	periplasm	cofactor	C30H27N3O15	30	27	3	15	0	0	669.552	none	669.552											0.000149533
				0.000223333	gthrd	cytoplasm	cofactor	C10H16N3O6S	10	16	3	6	0	1	306.319	none	306.319											6.84112e-05
				0.000223333	adocbl	cytoplasm	cofactor	C72H100CoN18O17P	72	100	18	17	1	0	1579.61	none	1579.61											0.000352779
				5.53526e-05	udcpdp	cytoplasm	cofactor	C55H89O7P2	55	89	0	7	2	0	924.258	none	924.258											5.11601e-05
				0.000223333	10fthf	cytoplasm	cofactor	C20H21N7O7	20	21	7	7	0	0	471.43	none	471.43											0.000105286
				0.000223333	chor	cytoplasm	cofactor	C10H8O6	10	8	0	6	0	0	224.168	none	224.168											5.00642e-05
				0.000223333	amet	cytoplasm	cofactor	C15H23N6O5S	15	23	6	5	0	1	399.452	none	399.452											8.92109e-05
				0.000223333	ribflv	cytoplasm	cofactor	C17H20N4O6	17	20	4	6	0	0	376.369	none	376.369											8.40557e-05
				0.000223333	2fe2s	cytoplasm	cofactor	S2Fe2	0	0	0	0	0	2	175.821	none	175.821											3.92668e-05
				0.000223333	4fe4s	cytoplasm	cofactor	S4Fe4	0	0	0	0	0	4	351.643	none	351.643											7.85336e-05
				0.000223333	mocogdp	cytoplasm	cofactor	C20H22N10O15P2S2Mo	20	22	10	15	2	2	864.47	none	864.47											0.000193065
				0.000223333	btamp	cytoplasm	cofactor	C20H27N7O9PS	20	27	7	9	1	1	572.511	none	572.511											0.000127861
				0.000223333	lipopb	cytoplasm	cofactor	C8H13OS2	8	13	0	1	0	2	189.32	none	189.32											4.22815e-05
				0.000223333	pqqh2	cytoplasm	cofactor	C14H5N2O8	14	5	2	8	0	0	329.2	none	329.2											7.35212e-05
				0.000223333	bmocogdp	cytoplasm	cofactor	C40H44N20O27P4S4Mo	40	44	20	27	4	4	1585	none	1585											0.000353983
				0.000223333	thmnp	cytoplasm	cofactor	C9H15N5O4	9	15	5	4	0	0	257.25	none	257.25											5.74525e-05		0.00305745
maintenance			1	42.31	atp**	cytoplasm	maint	C10H12N5O13P5	10	12	5	13	3	0	503.15													21.2883
maintenance			1	42.31	h2o**	cytoplasm	maint	H2O	0	2	0	1	0	0	18.015													0.762215
RNA / maint				42.4806	atp**	cyttoplasm
AA difference / maint				36.9995	h2o**	cyttoplasm
Products
maintenance			1	42.31	adp	cytoplasm	maint	C10H12N5O10P2	10	12	5	10	2	0	424.179													17.947
maintenance			1	42.31	h	cytoplasm	maint	H	0	1	0	0	0	0	1.008													0.0426485
maintenance			1	42.31	pi**	cytoplasm	maint	HO4P	0	1	0	4	1	0	95.978													4.06083
sum of dNTPs				0.0568566	ppi**	cytoplasm	sum of dNTPs	HO7P2	0	1	0	7	2	0	174.949													0.00994701
sum of NTPs				0.688979	ppi**	cytoplasm	sum of NTPs	HO7P2	0	1	0	7	2	0	174.949													0.120536
sum of AA				5.31046	h2o**	cytoplasm	sum of AA	H2O	0	2	0	1	0	0	18.015													0.095668
NT difference / dNT difference				0.745836	ppi**	cytoplasm	sum of NTPs and dNTPs	HO4P	0	1	0	4	1	0	95.978
maintenance / ions				42.3064	pi**	cytoplasm	inorganic ions	HO4P	0	1	0	4	1	0	95.978
																														#REF!
			Maintenance
			GAM (biosynthetic + other) =	42.31
			NGAM	1.67

## Sheet: 6. Comparison of biomass eqns
6. Comparison of biomass composition of iSH1474 (S12) and iJN1462 (KT2440)
Macromolecule	Molar ratio in:
	iSH1474 (BIOMASS_S12_WT)	iJN1462 (Biomass_KT2440_WT3)
10fthf_c	0.000223	0.000223
2fe2s_c	0.000223	0.000223
4fe4s_c	0.000223	0.000223
5mthf_c	0.000223	0.000223
accoa_c	0.000279	0.000279
adocbl_c	0.000223	0.000223
ala__L_ca	0.591892	0.598267
amet_c	0.000223	0.000223
arg__L_ca	0.353016	0.354251
asn__L_ca	0.156279	0.158931
asp__L_ca	0.282958	0.284685
atp_cb	42.4806	46.9189
bmocogdp_c	0.000223	0.000223
btamp_c	0.000223	0.000223
ca2_c	0.004268	0.004226
chor_c	0.000223	0.000223
cl_c	0.004268	0.004226
clpn140_p	1.9e-05	1.8e-05
clpn160_p	0.000584	0.000578
clpn161_p	0.002902	0.002873
clpn180_p	0.000194	0.000192
clpn181_p	0.001322	0.001309
coa_c	0.000168	0.000167
cobalt2_c	0.002845	0.002817
cpe160_c	0.000415	0.00041
cpg160_c	0.000229	0.000226
ctp_cd	0.160167	0.159783
cu2_c	0.002845	0.002817
cys__L_ca	0.056482	0.055652
datp_cc	0.01087	0.010804
dctp_cc	0.017587	0.01721
dgtp_cc	0.01755	0.017423
dttp_cc	0.010849	0.010854
fad_c	0.000223	0.000223
fe2_c	0.006402	0.00634
fe3_c	0.006402	0.00634
gln__L_ca	0.249641	0.251507
glu__L_ca	0.301201	0.301809
gly_c	0.423321	0.431309
gthrd_c	0.000223	0.000223
gtp_cd	0.212787	0.210704
h2o_cb	36.9995	41.3974
hemeO_c	0.000223	0.000223
his__L_ca	0.125812	0.126289
ile__L_ca	0.242358	0.244551
k_c	0.160049	0.158509
leu__L_ca	0.625459	0.628769
lipopb_c	0.000223	0.000223
lpspput_e	0.00878	0.008696
lys__L_ca	0.18007	0.180336
malcoa_c	3.1e-05	3.1e-05
met__L_ca	0.124194	0.122008
mg2_c	0.007113	0.007044
mlthf_c	0.000223	0.000223
mn2_c	0.002845	0.002817
mobd_c	0.002845	0.002817
mocogdp_c	0.000223	0.000223
murein3p3p_p	0.001999	0.001979
murein3px4p_p	0.00033	0.000326
murein4p4p_p	0.007995	0.007917
murein4px4p_p	0.00297	0.002941
murein4px4px4p_p	6.7e-05	6.6e-05
na1_c	0.003557	0.003522
nad_c	0.001787	0.001786
nadh_c	4.5e-05	4.4e-05
nadp_c	0.000112	0.000111
nadph_c	0.000335	0.000335
nh4_c	0.01067	0.010567
ni2_c	0.002845	0.002817
pe140_c	0.000254	0.000251
pe160_c	0.007959	0.007882
pe161_c	0.039535	0.039155
pe180_c	0.002648	0.002622
pe181_c	0.018019	0.017845
pg140_c	0.00014	0.000138
pg160_c	0.004397	0.004354
pg161_c	0.021843	0.021632
pg180_c	0.001463	0.001449
pg181_c	0.009955	0.009859
phe__L_ca	0.18931	0.191038
pheme_c	0.000223	0.000223
pqqh2_c	0.000223	0.000223
pro__L_ca	0.259692	0.26328
ptrc_c	0.03327	0.03327
pydx5p_c	0.000223	0.000223
pyovd_kt_e	0.000223	0.000223
q8h2_c	0.000223	0.000223
ribflv_c	0.000223	0.000223
ser__L_ca	0.301609	0.301274
sheme_c	0.000223	0.000223
so4_c	0.003557	0.003522
succoa_c	9.8e-05	9.8e-05
thf_c	0.000223	0.000223
thmnp_c	0.000223	0.000223
thmpp_c	0.000223	0.000223
thr__L_ca	0.251468	0.256324
trp__L_ca	0.077607	0.077592
tyr__L_ca	0.135903	0.135921
udcpdp_c	5.5e-05	5.5e-05
utp_cd	0.145378	0.143215
val__L_ca	0.382188	0.389034
zn2_c	0.002845	0.002817
adp_cb	42.31	46.7502
h_cb	42.31	46.7502
pi_cb	42.3064	46.7467
ppi_c	0.745836	0.73868
Bold denotes different composition between S12 and KT2440
aAssociated with amino acids
bAssociated with GAM
cAssocicated with DNAs
dAssocicated with RNAs
