# Supplementary material for: Genome-scale metabolic network model and phenome of solvent-tolerant Pseudomonas putida S12
Source: BMC Genomics. 2024 Jan 16;25:63. doi: 10.1186/s12864-023-09940-y (PMC10790481; doi:10.1186/s12864-023-09940-y)
Supplement: Supplementary file 5 — Additional file 5: Table S4. Gene clusters observed only in the S12 genome (NZ_CP009974 and NZ_CP009975) and the KT2440 genome (NC_002947). [file 12864_2023_9940_MOESM5_ESM.xlsx]

## Sheet: Sheet1
Table S4. Gene clusters observed only in the S12 genome (NZ_CP009974 and NZ_CP009975) and the KT2440 genome (NC_002947)
S12 only						KT2440 only
Locus tag	Old locus tag	PID	Gene	Product		Locus tag	Old locus tag	PID	Gene	Product
1. D-Serine metabolism						1. Alginate_biosynthesis
RPPX_RS24745	RPPX_24745	WP_230678085.1	-	PAS domain-containing sensor histidine kinase		PP_RS09250	PP_1799	WP_014860658.1	gmd	GDP-mannose 4,6-dehydratase
RPPX_RS24750	RPPX_24750	WP_019436850.1	-	glucoamylase family protein		PP_RS09255	PP_1800	WP_010952836.1	-	GDP-mannose 4,6-dehydratase
RPPX_RS24755	RPPX_24755	WP_014591418.1	-	Crp/Fnr family transcriptional regulator		PP_RS09260	PP_1801	WP_010952837.1	-	glycosyltransferase family 1 protein
RPPX_RS24760	RPPX_24760	WP_012052056.1	-	AmiS/UreI family transporter		PP_RS09265	PP_1802	WP_049587273.1	-	glycosyltransferase family 4 protein
RPPX_RS24765	RPPX_24765	WP_012052055.1	-	ANTAR domain-containing protein
RPPX_RS24770	RPPX_24770	WP_026031815.1	-	transporter substrate-binding domain-containing protein		2. Arsenic resistance
RPPX_RS24775	RPPX_24775	WP_014591421.1	-	AAA family ATPase		PP_RS09940	PP_1927	WP_049586838.1	arsH	arsenical resistance protein ArsH
RPPX_RS24780	RPPX_24780	WP_019436852.1	-	aliphatic amidase		PP_RS09945	PP_1928	WP_049586835.1	-	arsenate reductase ArsC
						PP_RS09950	PP_1929	WP_010952950.1	arsB	arsenical efflux pump membrane protein ArsB
2. Nicotinamide metabolism						PP_RS09955	PP_1930	WP_049586833.1	-	metalloregulator ArsR/SmtB family transcription factor
RPPX_RS23405	RPPX_23405	WP_014591135.1	-	helix-turn-helix domain-containing protein		PP_RS09960	PP_5485	WP_049586831.1	arsN2	arsenic resistance N-acetyltransferase ArsN2
RPPX_RS23410	RPPX_23410	WP_014591136.1	-	phenylacetaldoxime dehydratase family protein
RPPX_RS23415	RPPX_23415	WP_014591137.1	-	transporter		3. 4-Oxalmesaconate
RPPX_RS23420	RPPX_23420	WP_019438523.1	-	group 1 truncated hemoglobin		PP_RS13140	PP_2513	WP_010953447.1	-	4-oxalomesaconate tautomerase
RPPX_RS23425	RPPX_23425	WP_019438524.1	-	amidase		PP_RS13145	PP_2514	WP_010953448.1	-	4-carboxy-4-hydroxy-2-oxoadipate aldolase/oxaloacetate decarboxylase
RPPX_RS23430	RPPX_23430	WP_019438525.1	nthA	nitrile hydratase subunit alpha		PP_RS13150	PP_2515	WP_010953449.1	galB	4-oxalmesaconate hydratase
RPPX_RS23435	RPPX_23435	WP_014591141.1	nthB	nitrile hydratase subunit beta		PP_RS13155	PP_2516	WP_010953450.1	-	LysR family transcriptional regulator
RPPX_RS23440	RPPX_23440	WP_019438526.1	-	GTP-binding protein		PP_RS13160	PP_2517	WP_010953451.1	-	OprD family porin
						PP_RS13165	PP_2518	WP_010953452.1	-	gallate dioxygenase
3. Tricarballylate metabolism
RPPX_RS24165	RPPX_24165	WP_019436658.1	tcuB	tricarballylate utilization 4Fe-4S protein TcuB		4. Nickel ABC transporter
RPPX_RS24170	RPPX_24170	WP_019436659.1	tcuA	FAD-dependent tricarballylate dehydrogenase TcuA		PP_RS17420	PP_3341	WP_010954217.1	nikR	nickel-responsive transcriptional regulator NikR
RPPX_RS24175	RPPX_24175	WP_014591321.1	-	LysR substrate-binding domain-containing protein		PP_RS17425	PP_3342	WP_010954218.1	nikA	nickel ABC transporter substrate-binding protein
						PP_RS17430	PP_3343	WP_010954219.1	nikB	nickel ABC transporter permease subunit NikB
4. Cyanate and carbamate metabolism						PP_RS17435	PP_3344	WP_010954220.1	nikC	nickel ABC transporter permease subunit NikC
RPPX_RS19480	RPPX_19480	WP_019438781.1	-	formate/nitrite transporter family protein		PP_RS17440	PP_3345	WP_010954221.1	nikD	nickel import ATP-binding protein NikD
RPPX_RS19485	RPPX_19485	WP_014591564.1	cynS	cyanase		PP_RS17445	PP_3346	WP_010954222.1	nikE	nickel import ATP-binding protein NikE
RPPX_RS19490	RPPX_19490	WP_019438782.1	-	sigma 54-interacting transcriptional regulator
						5. Ectoine metabolism
5. Formamide metaoblism						PP_RS22970	PP_4425	WP_010955133.1	ehuA	ectoine/hydroxyectoine ABC transporter ATP-binding protein EhuA
RPPX_RS24275	RPPX_24275	WP_003254014.1	-	DUF421 domain-containing protein		PP_RS22975	PP_4426	WP_010955134.1	ehuD	ectoine/hydroxyectoine ABC transporter permease subunit EhuD
RPPX_RS24745	RPPX_24745	WP_230678085.1	-	PAS domain-containing sensor histidine kinase		PP_RS22980	PP_4427	WP_010955135.1	ehuC	ectoine/hydroxyectoine ABC transporter permease subunit EhuC
RPPX_RS24750	RPPX_24750	WP_019436850.1	-	glucoamylase family protein		PP_RS22985	PP_4428	WP_010955136.1	ehuB	ectoine/hydroxyectoine ABC transporter substrate-binding protein EhuB
RPPX_RS24755	RPPX_24755	WP_014591418.1	-	Crp/Fnr family transcriptional regulator		PP_RS22990	PP_4429	WP_029886623.1	-	PLP-dependent aminotransferase family protein
RPPX_RS24760	RPPX_24760	WP_012052056.1	-	AmiS/UreI family transporter		PP_RS22995	PP_4430	WP_010955138.1	eutB	hydroxyectoine utilization dehydratase EutB
RPPX_RS24765	RPPX_24765	WP_012052055.1	-	ANTAR domain-containing protein		PP_RS23000	PP_4431	WP_010955139.1	eutC	ectoine utilization protein EutC
RPPX_RS24770	RPPX_24770	WP_026031815.1	-	transporter substrate-binding domain-containing protein
RPPX_RS24775	RPPX_24775	WP_014591421.1	-	AAA family ATPase
RPPX_RS24780	RPPX_24780	WP_019436852.1	-	aliphatic amidase
6. rfb gene cluster
RPPX_RS02020	RPPX_02020	WP_014590134.1	rfbH	lipopolysaccharide biosynthesis protein RfbH
RPPX_RS02025	RPPX_02025	WP_014590133.1	rfbG	CDP-glucose 4,6-dehydratase
RPPX_RS02030	RPPX_02030	WP_014590132.1	rfbF	glucose-1-phosphate cytidylyltransferase
7. cre gene cluster
RPPX_RS07600	RPPX_07600	WP_019437094.1	creD	cell envelope integrity protein CreD
RPPX_RS07605	RPPX_07605	WP_014589397.1	creC	two-component system sensor histidine kinase CreC
RPPX_RS07610	RPPX_07610	WP_019437093.1	creB	two-component system response regulator CreB
8. Benzoate metabolism
RPPX_RS12165	RPPX_12165	WP_039612251.1	benA	benzoate 1,2-dioxygenase large subunit
RPPX_RS12170	RPPX_12170	WP_019438733.1	benB	benzoate 1,2-dioxygenase small subunit
RPPX_RS12175	RPPX_12175	WP_019438734.1	benC	benzoate 1,2-dioxygenase electron transfer component BenC
9. Nitrile hydratase
RPPX_RS23425	RPPX_23425	WP_019438524.1	-	amidase
RPPX_RS23430	RPPX_23430	WP_019438525.1	nthA	nitrile hydratase subunit alpha
RPPX_RS23435	RPPX_23435	WP_014591141.1	nthB	nitrile hydratase subunit beta
10. Styrene metabolism
RPPX_RS27640	RPPX_27640	WP_023383597.1	-	ATP-binding protein
RPPX_RS27645	RPPX_27645	WP_019436614.1	-	response regulator transcription factor
RPPX_RS27650	RPPX_27650	WP_019436615.1	-	styrene monooxygenase StyA
RPPX_RS27655	RPPX_27655	WP_019436616.1	-	flavin reductase family protein
RPPX_RS27660	RPPX_27660	WP_019436617.1	-	hypothetical protein
RPPX_RS27665	RPPX_27665	WP_019436618.1	-	aldehyde dehydrogenase family protein
RPPX_RS27670	RPPX_27670	WP_019436619.1	-	outer membrane protein transport protein
RPPX_RS27675	RPPX_27675	WP_019436620.1	-	EthD family reductase
11. Mercury resistance
RPPX_RS27445	RPPX_27445	WP_003150552.1	merP	mercury resistance system periplasmic binding protein MerP
RPPX_RS27480	RPPX_27480	WP_001087809.1	merE	broad-spectrum mercury transporter MerE
RPPX_RS27485	RPPX_27485	WP_003465059.1	merD	mercury resistance co-regulator MerD
RPPX_RS27490	RPPX_27490	WP_000136268.1	merA	mercury(II) reductase
RPPX_RS27495	RPPX_27495	WP_000654684.1	merF	mercury resistance system transport protein MerF
RPPX_RS27500	RPPX_27500	WP_000735441.1	merP	mercury resistance system periplasmic binding protein MerP
RPPX_RS27505	RPPX_27505	WP_001294667.1	merT	mercuric ion transporter MerT
RPPX_RS27510	RPPX_27510	WP_000429838.1	merR	Hg(II)-responsive transcriptional regulator
12. Solvent efllux pump
RPPX_RS27965	RPPX_27965	WP_014003971.1	srpC	solvent efflux RND transporter outer membrane subunit SrpC
RPPX_RS27970	RPPX_27970	WP_014003970.1	srpB	solvent efflux RND transporter permease subunit SrpB
RPPX_RS27975	RPPX_27975	-	-	efflux transporter periplasmic adaptor subunit
RPPX_RS27990	RPPX_27990	-	srpA	solvent efflux RND transporter periplasmic adaptor subunit SrpA
RPPX_RS27995	RPPX_27995	WP_019437728.1	srpS	solvent efflux transporter transcriptional repressor SrpS
RPPX_RS28000	RPPX_28000	WP_019437727.1	srpR	solvent efflux transporter antirepressor SrpR
13. Phenylacetate metabolism
RPPX_RS27545	RPPX_27545	WP_019436595.1	paaZ	phenylacetic acid degradation bifunctional protein PaaZ
RPPX_RS27550	RPPX_27550	WP_019436596.1	-	cation acetate symporter
RPPX_RS27555	RPPX_27555	WP_019436597.1	-	DUF485 domain-containing protein
RPPX_RS27560	RPPX_27560	WP_019436598.1	paaK	phenylacetate-CoA oxygenase/reductase subunit PaaK
RPPX_RS27565	RPPX_27565	WP_019436599.1	paaJ	phenylacetate-CoA oxygenase subunit PaaJ
RPPX_RS27570	RPPX_27570	WP_019436600.1	paaC	phenylacetate-CoA oxygenase subunit PaaC
RPPX_RS27575	RPPX_27575	WP_019436601.1	paaB	1,2-phenylacetyl-CoA epoxidase subunit B
RPPX_RS27580	RPPX_27580	WP_019436602.1	paaA	1,2-phenylacetyl-CoA epoxidase subunit A
RPPX_RS27585	RPPX_27585	WP_019436603.1	-	IS110 family transposase
RPPX_RS27590	RPPX_27590	WP_019436604.1	paaF	phenylacetate--CoA ligase
RPPX_RS27595	RPPX_27595	WP_023383595.1	paaX	phenylacetic acid degradation operon negative regulatory protein PaaX
RPPX_RS27600	RPPX_27600	WP_019436606.1	paaY	phenylacetic acid degradation protein PaaY
RPPX_RS27605	RPPX_27605	WP_019436607.1	paaN	phenylacetic acid degradation protein PaaN
RPPX_RS27610	RPPX_27610	WP_019436608.1	-	2,3-dehydroadipyl-CoA hydratase
RPPX_RS27615	RPPX_27615	WP_019436609.1	paaG	2-(1,2-epoxy-1,2-dihydrophenyl)acetyl-CoA isomerase PaaG
RPPX_RS27620	RPPX_27620	WP_019436610.1	paaC	3-hydroxyacyl-CoA dehydrogenase PaaC
RPPX_RS27625	RPPX_27625	WP_019436611.1	paaI	hydroxyphenylacetyl-CoA thioesterase PaaI
RPPX_RS27630	RPPX_27630	WP_019436612.1	pcaF	3-oxoadipyl-CoA thiolase
RPPX_RS27635	RPPX_27635	WP_019436613.1	paaF	phenylacetate--CoA ligase
14. Chromate efflux transporter
RPPX_RS28990	RPPX_28990	WP_010799672.1	-	chromate resistance protein
RPPX_RS28995	RPPX_28995	WP_019437033.1	chrA	chromate efflux transporter
RPPX_RS29000	RPPX_29000	WP_010799670.1	-	chromate resistance protein
