# Supplementary material for: Genome-scale metabolic network model and phenome of solvent-tolerant Pseudomonas putida S12
Source: BMC Genomics. 2024 Jan 16;25:63. doi: 10.1186/s12864-023-09940-y (PMC10790481; doi:10.1186/s12864-023-09940-y)
Supplement: Supplementary file 7 — Additional file 7: Table S6. Comparison of simulated and experimental growth of P. putida S12 on various carbon sources. [file 12864_2023_9940_MOESM7_ESM.xlsx]

## Sheet: Sheet1
Table S6. Comparison of simulated and experimental growth of P. putida S12 on various carbon sources
PM1 plate				PM2 plate
Well	Chemical	PM growth	iSH1474 growtha	Well	Chemical	PM growth	iSH1474 growtha
A01	Negative Control	-	-	A01	Negative Control	-	-
A02	L-Arabinose	-	-	A02	Chondroitin Sulfate C	-	-
A03	N-Acetyl-D-Glucosamine	-	-	A03	α-Cyclodextrin	-	-
A04	D-Saccharic Acid	+	+	A04	β-Cyclodextrin	-	-
A05	Succinic Acid	+	+	A05	γ-Cyclodextrin	-	-
A06	D-Galactose	-	-	A06	Dextrin	-	-
A07	L-Aspartic Acid	+	+	A07	Gelatin	-	-
A08	L-Proline	+	+	A08	Glycogen	-	-
A09	D-Alanine	+	+	A09	Inulin	-	-
A10	D-Trehalose	-	-	A10	Laminarin	-	-
A11	D-Mannose	+	+	A11	Mannan	-	-
A12	Dulcitol	-	-	A12	Pectin	-	-
B01	D-Serine	+	+	B01	N-Acetyl-D-Galactosamine	-	-
B02	D-Sorbitol	-	-	B02	N-Acetyl-Neuraminic Acid	-	-
B03	Glycerol	+	+	B03	β-D-Allose	-	-
B04	L-Fucose	-	-	B04	Amygdalin	-	-
B05	D-Glucuronic Acid	+	+	B05	D-Arabinose	-	-
B06	D-Gluconic Acid	+	+	B06	D-Arabitol	-	-
B07	D,L-α-Glycerol Phosphate	-	-	B07	L-Arabitol	-	-
B08	D-Xylose	-	-	B08	Arbutin	-	-
B09	L-Lactic Acid	+	+	B09	2-Deoxy-D-Ribose	-	-
B10	Formic Acid	-	-	B10	m-Erythritol	-	-
B11	D-Mannitol	-	-	B11	D-Fucose	-	-
B12	L-Glutamic Acid	+	+	B12	3-0-β-D-Galactopyranosyl-D-Arabinose	-	-
C01	D-Glucose-6-Phosphate	-	-	C01	β-Gentiobiose	-	-
C02	D-Galactonic Acid-γ-Lactone	-	-	C02	L-Glucose	-	-
C03	D,L-Malic Acid	+	+	C03	D-Lactitol	-	-
C04	D-Riboseb	-	+	C04	D-Melezitose	-	-
C05	Tween 20	+	-	C05	Maltitol	-	-
C06	L-Rhamnose	-	-	C06	α-Methyl-D-Glucoside	-	-
C07	D-Fructose	+	+	C07	β-Methyl-D-Galactoside	-	-
C08	Acetic Acid	+	+	C08	3-Methylglucose	-	-
C09	α-D-Glucose	+	+	C09	β-Methyl-D-Glucuronic Acid	-	-
C10	Maltose	-	-	C10	α-Methyl-D-Mannoside	-	-
C11	D-Melibiose	-	-	C11	β-Methyl-D-Xyloside	-	-
C12	Thymidine	-	-	C12	Palatinose	-	-
D01	L-Asparagine	+	+	D01	D-Raffinose	-	-
D02	D-Aspartic Acid	-	-	D02	D-Salicin	-	-
D03	D-Glucosaminic Acid	-	-	D03	Sedoheptulosan	-	-
D04	1,2-Propanediol	-	-	D04	L-Sorbose	-	-
D05	Tween 40	+	-	D05	Stachyose	-	-
D06	α-Ketoglutaric Acid	+	+	D06	D-Tagatose	-	-
D07	α-Ketobutyric Acid	-	-	D07	Turanose	-	-
D08	α-Methyl-D-Galactoside	-	-	D08	Xylitol	-	-
D09	α-D-Lactose	-	-	D09	N-Acetyl-D-glucosaminitol	-	-
D10	Lactulose	-	-	D10	γ-Amino-N-Butyric Acid	+	+
D11	Sucrose	-	-	D11	δ-Amino Valeric Acid	+	+
D12	Uridine	-	-	D12	Butyric Acid	+	+
E01	L-Glutamine	+	+	E01	Capric Acid	+	+
E02	m-Tartaric Acid	-	-	E02	Caproic Acid	+	+
E03	α-D-Glucose-1-Phosphate	-	-	E03	Citraconic Acid	-	-
E04	D-Fructose-6-Phosphate	-	-	E04	D,L-Citramalic Acid	-	-
E05	Tween 80	-	-	E05	D-Glucosamine	-	-
E06	α-Hydroxyglutaric Acid-γ-Lactone	-	-	E06	2-Hydroxybenzoic Acid	-	-
E07	α-Hydroxybutyric Acid	-	-	E07	4-Hydroxybenzoic Acid	+	+
E08	β-Methyl-D-Glucoside	-	-	E08	β-Hydroxybutyric Acid	+	+
E09	Adonitol	-	-	E09	γ-Hydroxybutyric Acid	-	-
E10	Maltotriose	-	-	E10	α-keto-valeric acid	-	-
E11	2`-Deoxyadenosine	-	-	E11	Itaconic Acid	-	-
E12	Adenosine	-	-	E12	5-Keto-D-Gluconic Acid	-	-
F01	Gly-Asp	-	-	F01	D-Lactic Acid Methyl Ester	-	-
F02	Citric Acid	+	+	F02	Malonic Acid	-	-
F03	myo-Inositol	-	-	F03	Melibionic Acid	-	-
F04	D-Threonine	-	-	F04	Oxalic Acid	-	-
F05	Fumaric Acid	+	+	F05	Oxalomalic Acid	-	-
F06	Bromosuccinic Acid	+	-	F06	Quinic Acid	+	+
F07	Propionic Acid	+	+	F07	D-Ribono-1,4-Lactone	+	-
F08	Mucic Acid	+	+	F08	Sebacic Acid	-	-
F09	Glycolic Acid	-	-	F09	Sorbic Acid	-	-
F10	Glyoxylic Acid	-	-	F10	Succinamic Acid	-	-
F11	D-Cellobiose	-	-	F11	D-Tartaric Acid	-	-
F12	Inosine	+	+	F12	L-Tartaric Acid	-	-
G01	Gly-Glu	-	-	G01	Acetamide	-	-
G02	Tricarballylic Acid	+	+	G02	L-Alaninamide	-	-
G03	L-Serine	+	+	G03	N-Acetyl-L-Glutamic Acid	-	-
G04	L-Threonine	-	-	G04	L-Arginine	+	+
G05	L-Alanine	+	+	G05	Glycine	-	-
G06	Ala-Gly	+	+	G06	L-Histidine	+	+
G07	Acetoacetic Acid	-	-	G07	L-Homoserine	-	-
G08	N-Acetyl-β-D-Mannosamine	-	-	G08	Hydroxy-L-Proline	+	+
G09	Mono-Methylsuccinate	+	-	G09	L-Isoleucine	+	+
G10	Methylpyruvate	+	+	G10	L-Leucine	+	+
G11	D-Malic Acid	-	-	G11	L-Lysine	+	+
G12	L-Malic Acid	+	+	G12	L-Methionine	-	-
H01	Gly-Pro	-	-	H01	L-Ornithine	+	+
H02	p-Hydroxyphenyl Acetic Acid	-	-	H02	L-Phenylalanine	-	-
H03	m-Hydroxyphenyl Acetic Acid	-	-	H03	L-Pyroglutamic Acid	+	+
H04	Tyramine	-	-	H04	L-Valine	+	+
H05	D-Psicose	-	-	H05	D,L-Carnitine	+	+
H06	L-Lyxose	-	-	H06	Sec-Butylamine	-	-
H07	Glucuronamide	-	-	H07	D,L-Octopamine	-	-
H08	Pyruvic Acid	+	+	H08	Putrescine	+	+
H09	L-Galactonic Acid-γ-Lactone	-	-	H09	Dihydroxyacetone	-	-
H10	D-Galacturonic Acid	+	+	H10	2,3-Butanediol	-	-
H11	β-Phenylethylamine	+	+	H11	2,3-Butanone	-	-
H12	Ethanolamine	+	+	H12	3-Hydroxy 2-Butanone	-	-
aThe model’s growth was considered absent (-) when the predicted growth was below 5% of growth on glucose. Otherwise, the model’s growth was considered to occur (+).
bS12 did not grow on D-ribose in the PM test, however, its growth on D-ribose was reported to occur in the prolonged cultivations after 240 h (Meijnen et al., The Journal of Biological Chemistry, 287: 14606-14614, 2012).
