# Supplementary material for: Genome-scale metabolic network model and phenome of solvent-tolerant Pseudomonas putida S12
Source: BMC Genomics. 2024 Jan 16;25:63. doi: 10.1186/s12864-023-09940-y (PMC10790481; doi:10.1186/s12864-023-09940-y)
Supplement: Supplementary file 8 — Additional file 8: Table S7. Predicted essential genes of P. putida S12 using iSH1474 for aerobic growth on glucose as the sole carbon source. [file 12864_2023_9940_MOESM8_ESM.xlsx]

## Sheet: Sheet1
Table S7. Predicted essential genes of P. putida S12 using iSH1474 for aerobic growth on glucose as the sole carbon source
Locus tag	Gene	Strand	Begin	End	Size	Product	Associated metabolic reaction	KT2440 gene(s) associated with the metabolic reaction
RPPX_RS00325	cysG	-	62723	64114	1392	siroheme synthase CysG	UPP3MT,SHCHD2,SHCHF	PP_3999b, PP_2090, PP_0188
RPPX_RS00410	purB	+	82376	83746	1371	adenylosuccinate lyase	ADSL1r,ADSL2r	PP_4016
RPPX_RS00625	pgsA	-	141850	142410	561	CDP-diacylglycerol--glycerol-3-phosphate 3-phosphatidyltransferase	PGSA180,PGSA161,PGSA160,PGSA141,PGSA140,PGSA120,PGSA181	PP_4097
RPPX_RS00995	fabB	+	226743	227963	1221	beta-ketoacyl-ACP synthase I	3OAS181,MACPD,ACOATA,OPMEACPS,KAS14,3OAS161,3OAS121,3OAS60,3OAS120,3OAS80,3OAS141,3OAS180,3OAS100,3OAS140,3OAS160	PP_4175b, PP_1915, PP_1916, PP_3303
RPPX_RS01170	-	+	263073	264251	1179	efflux RND transporter periplasmic adaptor subunit	PYOVDtex,PYOVD2tex	PP_4209b, PP_4211, PP_4210
RPPX_RS01175	-	+	264252	266216	1965	MacB family efflux pump subunit	PYOVDtex,PYOVD2tex	PP_4210b, PP_4209, PP_4211
RPPX_RS01180	-	+	266220	267632	1413	efflux transporter outer membrane subunit	PYOVDtex,PYOVD2tex	PP_4211b, PP_4209, PP_4210
RPPX_RS01185	-	-	267653	269275	1623	twin-arginine translocation signal domain-containing protein	PYOVDM1	PP_4212b, PPP_4215, P_4214
RPPX_RS01190	-	+	269476	270819	1344	dipeptidase	PYOVDM2	PP_4213
RPPX_RS01195	-	+	270834	272120	1287	aminotransferase class V-fold PLP-dependent enzyme	PYOVDM1	PP_4214b, PP_4215, PP_4212
RPPX_RS01200	-	+	272155	273060	906	formylglycine-generating enzyme family protein	PYOVDM1	PP_4215b, PP_4212, PP_4214
RPPX_RS01205	-	+	273095	274753	1659	cyclic peptide export ABC transporter	FBACabcpp	PP_4216
RPPX_RS01220	-	-	278346	288758	10413	non-ribosomal peptide synthetase	FBACS	PP_4219b, PP_4243, PP_4221, PP_4220
RPPX_RS01225	-	-	288919	296805	7887	non-ribosomal peptide synthetase	FBACS	PP_4220b, PP_4219, PP_4243, PP_4221
RPPX_RS01230	-	-	296807	303331	6525	non-ribosomal peptide synthetase	FBACS	PP_4221b, PP_4219, PP_4243, PP_4220
RPPX_RS01235	-	-	303487	304470	984	TauD/TfdA family dioxygenase	ASP3H	PP_4222
RPPX_RS01240a	-	-	304576	305976	1401	aspartate aminotransferase family protein	DABAAT2	PP_4223b, PP_4421, PP_2800
RPPX_RS01310	-	-	320611	333564	12954	non-ribosomal peptide synthetase	HMR_0180_copy2,FBACS	PP_4243b, PP_4549, PP_3553, PP_4221, PP_4550, PP_0763, PP_4220, PP_4219
RPPX_RS02250	-	-	528580	529815	1236	aspartate kinase	ASPK	PP_4473
RPPX_RS02255	alaS	-	529918	532542	2625	alanine--tRNA ligase	ALATRS	PP_4474
RPPX_RS02295	-	-	540519	541739	1221	aspartate aminotransferase family protein	SOTA,SDPTA,ORNTA,ACOTA	PP_4481b, PP_1588
RPPX_RS02980	-	-	688843	689553	711	phosphoribosylaminoimidazolesuccinocarboxamide synthase	PRASCSi_copy2,PRASCSi_copy1	PP_1240
RPPX_RS03025	nadA	-	696769	697827	1059	quinolinate synthase NadA	QULNS	PP_1231
RPPX_RS03265	-	+	746156	749035	2880	ribonucleoside-diphosphate reductase subunit alpha	RNDR3,RNDR2,RNDR4,RNDR1	PP_1179b, PP_0510, PP_5069, PP_1177, PP_5215
RPPX_RS03270	-	+	749747	750997	1251	ribonucleotide-diphosphate reductase subunit beta	RNDR3,RNDR2,RNDR4,RNDR1	PP_1177b, PP_0510, PP_5069, PP_1179, PP_5215
RPPX_RS03500	pdxH	-	803032	803679	648	pyridoxamine 5'-phosphate oxidase	PDX5POi,PYAM5PO	PP_1129
RPPX_RS03685	-	-	840157	841374	1218	argininosuccinate synthase	ARGSS	PP_1088
RPPX_RS03695	pyrC	+	842748	843794	1047	dihydroorotase	DHORTS	PP_1086
RPPX_RS03730	argF	+	849249	850169	921	ornithine carbamoyltransferase	OCBT	PP_1079b, PP_1000
RPPX_RS03735	-	+	850166	851275	1110	ABC transporter ATP-binding protein	FE3abcpp	PP_1078b, PP_4882, PP_4881, PP_5195, PP_5196
RPPX_RS03940	purL	-	899941	903840	3900	phosphoribosylformylglycinamidine synthase	PRFGS	PP_1037
RPPX_RS03965	guaA	-	910296	911873	1578	glutamine-hydrolyzing GMP synthase	GMPS2	PP_1032
RPPX_RS04000	leuA	+	918568	920241	1674	2-isopropylmalate synthase	IPPS	PP_1025
RPPX_RS04125	-	+	949441	950451	1011	ornithine carbamoyltransferase	OCBT,OCBT2i	PP_1000b, PP_1079
RPPX_RS04210	lptG	-	966380	967441	1062	LPS export ABC transporter permease LptG	PLPSabctex	PP_0983b, PP_0982, PP_0954, PP_0953, PP_0955
RPPX_RS04215	lptF	-	967434	968549	1116	LPS export ABC transporter permease LptF	PLPSabctex	PP_0982b, PP_0954, PP_0953, PP_0955, PP_0983
RPPX_RS04280	hisC	-	981478	982524	1047	histidinol-phosphate transaminase	HSTPT	PP_0967
RPPX_RS04285	hisD	-	982527	983852	1326	histidinol dehydrogenase	HISTD,HDH	PP_0966
RPPX_RS04290	hisG	-	983979	984614	636	ATP phosphoribosyltransferase	ATPPRT	PP_0965b, PP_4890
RPPX_RS04295	murA	-	984706	985971	1266	UDP-N-acetylglucosamine 1-carboxyvinyltransferase	UAGCVT	PP_0964
RPPX_RS04335	-	+	990635	991159	525	HAD family hydrolase	KDOPP	PP_0956
RPPX_RS04340	lptC	+	991168	991740	573	LPS export ABC transporter periplasmic protein LptC	PLPSabctex	PP_0955b, PP_0982, PP_0954, PP_0953, PP_0983
RPPX_RS04345	lptA	+	991727	992251	525	lipopolysaccharide transport periplasmic protein LptA	PLPSabctex	PP_0954b, PP_0982, PP_0953, PP_0955, PP_0983
RPPX_RS04350	lptB	+	992252	992977	726	LPS export ABC transporter ATP-binding protein	PLPSabctex	PP_0953b, PP_0982, PP_0954, PP_0955, PP_0983
RPPX_RS04475	-	+	1017837	1018880	1044	calcium/sodium antiporter	CAt6pp	PP_0928
RPPX_RS04810	-	+	1093021	1095573	2553	sulfite reductase flavoprotein subunit alpha	SULR	PP_0860b, PP_2371
RPPX_RS04845	ispG	-	1102564	1103673	1110	flavodoxin-dependent (E)-4-hydroxy-3-methylbut-2-enyl-diphosphate synthase	MECDPDH5	PP_0853b, PP_1625
RPPX_RS04875	fdx	-	1107359	1107700	342	ISC system 2Fe-2S type ferredoxin	I2FE2SSfdx,FRDO7r,I2FE2SS2fdx,FRDO4r,FE3DCITR2,I4FE4SRfdx	PP_0847b, PP_0844, PP_0843, PP_4646, PP_0842, PP_2435
RPPX_RS04890	iscA	-	1110140	1110463	324	iron-sulfur cluster assembly protein IscA	I2FE2SSfdx,I4FE4ST,I2FE2SS2fdx,I2FE2ST	PP_0844b, PP_0847, PP_0843, PP_0842, PP_2435
RPPX_RS04895	iscU	-	1110492	1110878	387	Fe-S cluster assembly scaffold IscU	I2FE2SSfdx,I4FE4ST,I4FE4SRfdx,I2FE2SS2fdx,I2FE2ST,I2FE2SR	PP_0843b, PP_0844, PP_0847, PP_0842, PP_2435
RPPX_RS05225	nadC	+	1194987	1195835	849	carboxylating nicotinate-nucleotide diphosphorylase	NNDPR	PP_0787
RPPX_RS05435	hemH	-	1234206	1235222	1017	ferrochelatase	FCLT	PP_0744
RPPX_RS05480	-	-	1242931	1243686	756	molybdopterin-synthase adenylyltransferase MoeB	MPTSS	PP_0735
RPPX_RS05495	hemA	-	1245589	1246866	1278	glutamyl-tRNA reductase	GLUTRR	PP_0732
RPPX_RS05540	ispE	+	1257393	1258253	861	4-(cytidine 5'-diphospho)-2-C-methyl-D-erythritol kinase	CDPMEK	PP_0723
RPPX_RS05750	-	+	1300476	1301444	969	polyprenyl synthetase family protein	OCTDPS	PP_0687
RPPX_RS06000	coaE	+	1363680	1364303	624	dephospho-CoA kinase	DPCOAK	PP_0631
RPPX_RS06145	ispH	-	1387287	1388234	948	4-hydroxy-3-methylbut-2-enyl diphosphate reductase	IPDPS,DMPPS	PP_0606
RPPX_RS06165	ribF	-	1392015	1392965	951	bifunctional riboflavin kinase/FAD synthetase	RBFK,FMNAT	PP_0602
RPPX_RS06170	murJ	-	1393084	1394622	1539	murein biosynthesis integral membrane protein MurJ	MPTG2,MPTG	PP_0601b, PP_5084, PP_5107, PP_1336, PP_4683, PP_0572
RPPX_RS06410	accB	+	1452183	1452644	462	acetyl-CoA carboxylase biotin carboxyl carrier protein	ACCOAC	PP_0559b, PP_1607, PP_1996, PP_0558
RPPX_RS06415	accC	+	1452662	1454017	1356	acetyl-CoA carboxylase biotin carboxylase subunit	ACCOAC	PP_0558b, PP_0559, PP_1607, PP_1996
RPPX_RS06565	ispA	+	1487025	1487912	888	(2E,6E)-farnesyl diphosphate synthase	DMATT,GRTT	PP_0528
RPPX_RS06600	-	-	1494968	1495471	504	phosphatidylglycerophosphatase A	PGPP160pp,PGPP181pp,PGPP160,PGPP181,PGPP141pp,PGPP180pp,PGPP141,PGPP180,PGPP140pp,PGPP161pp,PGPP140,PGPP120,PGPP161,PGPP120pp	PP_0520
RPPX_RS06605	thiL	-	1495468	1496436	969	thiamine-phosphate kinase	TMPK	PP_0519
RPPX_RS06615	ribE	-	1496952	1497428	477	6,7-dimethyl-8-ribityllumazine synthase	RBFSb	PP_0517
RPPX_RS06630	ribD	-	1499338	1500468	1131	bifunctional diaminohydroxyphosphoribosylaminopyrimidine deaminase/5-amino-6-(5-phosphoribosylamino)uracil reductase RibD	APRAUR,DHPPDA2	PP_0514
RPPX_RS06705	-	-	1512202	1513134	933	NAD-dependent epimerase/dehydratase family protein	AGMHE	PP_0501
RPPX_RS07055	-	-	1572946	1573695	750	pantothenate kinase	PNTK	PP_0438
RPPX_RS07060	birA	-	1573685	1574644	960	bifunctional biotin--[acetyl-CoA-carboxylase] ligase/biotin operon repressor BirA	BACCL	PP_0437
RPPX_RS07160	trpC	-	1592869	1593702	834	indole-3-glycerol phosphate synthase TrpC	IGPS,PRAIi	PP_0422
RPPX_RS07165	trpD	-	1593699	1594748	1050	anthranilate phosphoribosyltransferase	ANPRT	PP_0421
RPPX_RS07170	-	-	1594758	1595351	594	aminodeoxychorismate/anthranilate synthase component II	ANS2,ANS	PP_0420b, PP_0417
RPPX_RS07180	trpE	-	1597742	1599223	1482	anthranilate synthase component I	ANS2,ANS	PP_0417b, PP_0420
RPPX_RS07255	pdxA	+	1616414	1617403	990	4-hydroxythreonine-4-phosphate dehydrogenase PdxA	PDX5PS	PP_0402b, PP_1436
RPPX_RS07305	folB	-	1627102	1627458	357	dihydroneopterin aldolase	DHNPTE,DHNPA_1	PP_0392
RPPX_RS07365	pqqF	+	1642475	1644775	2301	pyrroloquinoline quinone biosynthesis protein PqqF	PQQFEP	PP_0381
RPPX_RS07375	pqqC	+	1646159	1646914	756	pyrroloquinoline-quinone synthase PqqC	PQQH2S	PP_0378
RPPX_RS07385	pqqE	+	1647158	1648318	1161	pyrroloquinoline quinone biosynthesis protein PqqE	PQQAC	PP_0376b, PP_0380
RPPX_RS07435	bioD	-	1660588	1661268	681	dethiobiotin synthase	DBTS	PP_0366
RPPX_RS07440	bioC	-	1661279	1662097	819	malonyl-ACP O-methyltransferase BioC	MALCOAMT	PP_0365
RPPX_RS07445	-	-	1662090	1662821	732	alpha/beta fold hydrolase	PMEACPE	PP_0364
RPPX_RS07450	bioF	-	1662814	1663986	1173	8-amino-7-oxononanoate synthase	AOXSr2	PP_0363
RPPX_RS07455	bioB	-	1663988	1665046	1059	biotin synthase BioB	BTS5	PP_0362
RPPX_RS07550	rfaP	-	1686983	1687789	807	lipopolysaccharide core heptose(I) kinase RfaP	HEPK1_kt	PP_0344
RPPX_RS07555	-	-	1687786	1688910	1125	glycosyltransferase family 4 protein	LPSGTR1_kt,GTR1_kt	PP_0343
RPPX_RS07560	waaC	-	1688910	1689968	1059	lipopolysaccharide heptosyltransferase I	HEPT1_kt	PP_0342
RPPX_RS07565	waaF	-	1689969	1691018	1050	lipopolysaccharide heptosyltransferase II	HEPT2_kt	PP_0341
RPPX_RS07820	hisF	-	1755524	1756294	771	imidazole glycerol phosphate synthase subunit HisF	PRMICI_copy2,IG3PS	PP_0293b, PP_0292, PP_0290
RPPX_RS07835	hisH	-	1757331	1757969	639	imidazole glycerol phosphate synthase subunit HisH	IG3PS	PP_0290b, PP_0293
RPPX_RS07840	hisB	-	1757970	1758563	594	imidazoleglycerol-phosphate dehydratase HisB	IGPDH	PP_0289
RPPX_RS30810	-	-	1875598	1876365	768	uroporphyrinogen-III synthase	UPP3S	PP_0187
RPPX_RS08390	hemC	-	1876362	1877303	942	hydroxymethylbilane synthase	HMBS	PP_0186
RPPX_RS08400	argH	+	1878464	1879858	1395	argininosuccinate lyase	ARGSL	PP_0184
RPPX_RS08960	trpB	+	2000366	2001583	1218	tryptophan synthase subunit beta	TRPS1_copy2,TRPS1_copy1,TRPS3,TRPS2	PP_0083b, PP_0082
RPPX_RS08965	trpA	+	2001580	2002389	810	tryptophan synthase subunit alpha	TRPS1_copy2,TRPS1_copy1,TRPS3,TRPS2	PP_0082b, PP_0083
RPPX_RS09085	gmhB	+	2026044	2026571	528	D-glycero-beta-D-manno-heptose 1,7-bisphosphate 7-phosphatase	HISTP,GMHEPPA	PP_0059
RPPX_RS09530	glmU	+	2126765	2128132	1368	bifunctional UDP-N-acetylglucosamine diphosphorylase/glucosamine-1-phosphate N-acetyltransferase GlmU	UAGDP,G1PACT	PP_5411
RPPX_RS09540	glmS	+	2129109	2130944	1836	glutamine--fructose-6-phosphate transaminase (isomerizing)	GF6PTA	PP_5409
RPPX_RS09825	purE	+	2195259	2195750	492	5-(carboxyamino)imidazole ribonucleotide mutase	AIRC3	PP_5336
RPPX_RS09830	-	+	2195761	2196843	1083	5-(carboxyamino)imidazole ribonucleotide synthase	AIRC2	PP_5335
RPPX_RS09915	ubiA	-	2214296	2215186	891	4-hydroxybenzoate octaprenyltransferase	HBZOPT	PP_5318
RPPX_RS10020	gmk	-	2235265	2235885	621	guanylate kinase	GK1,DGK1	PP_5296
RPPX_RS10045	pyrE	+	2238997	2239638	642	orotate phosphoribosyltransferase	ORPT	PP_5291
RPPX_RS10050	argB	-	2239821	2240726	906	acetylglutamate kinase	ACGK	PP_5289
RPPX_RS10065	coaBC	-	2242730	2243941	1212	bifunctional phosphopantothenoylcysteine decarboxylase/phosphopantothenate--cysteine ligase CoaBC	PPNCL2,PPCDC	PP_5285
RPPX_RS10345a	dapF	-	2309001	2309831	831	diaminopimelate epimerase	DAPE	PP_5228b, PP_3790
RPPX_RS10490	ubiH	+	2339908	2341107	1200	2-octaprenyl-6-methoxyphenyl hydroxylase	OMPHHX	PP_5199
RPPX_RS10560	argA	+	2356615	2357913	1299	amino-acid N-acetyltransferase	ACGS	PP_5185
RPPX_RS10725	serA	-	2393527	2394756	1230	phosphoglycerate dehydrogenase	PGCD	PP_5155
RPPX_RS10750	rpiA	-	2399217	2399891	675	ribose-5-phosphate isomerase RpiA	RPI	PP_5150
RPPX_RS10795	-	+	2408504	2409475	972	thymidylate synthase	TMDS	PP_5141
RPPX_RS10840	-	+	2420381	2420896	516	dihydrofolate reductase	DHFR	PP_5132
RPPX_RS10865	ilvD	-	2425528	2427369	1842	dihydroxy-acid dehydratase	DHAD1_copy1,DHAD1_copy2,DHAD2	PP_5128
RPPX_RS10890	coaD	-	2431161	2431646	486	pantetheine-phosphate adenylyltransferase	APPAT,PTPATi	PP_5123
RPPX_RS10980	thiS	+	2450165	2450365	201	sulfur carrier protein ThiS	THZPSN	PP_5105b, PP_0842, PP_5045, PP_5104, PP_2435
RPPX_RS10985	-	+	2450420	2451232	813	thiazole synthase	THZPSN	PP_5104b, PP_5105, PP_0842, PP_5045, PP_2435
RPPX_RS11015	metW	-	2454965	2455585	621	methionine biosynthesis protein MetW	HSERTA	PP_5098b, PP_5097
RPPX_RS11020	-	-	2455593	2456732	1140	homoserine O-acetyltransferase	HSERTA	PP_5097b, PP_5098
RPPX_RS11110	aroK	+	2475409	2475927	519	shikimate kinase AroK	SHKK	PP_5079
RPPX_RS11115	aroB	+	2476024	2477121	1098	3-dehydroquinate synthase	DHQS	PP_5078
RPPX_RS11135	hemE	+	2485282	2486346	1065	uroporphyrinogen decarboxylase	UPPDC1	PP_5074
RPPX_RS11290	glnA	-	2530025	2531431	1407	type I glutamate--ammonia ligase	GLNS_copy1,GLNS_copy2	PP_5046
RPPX_RS11295	thiI	+	2531902	2533356	1455	tRNA 4-thiouridine(8) synthase ThiI	THZPSN	PP_5045b, PP_5105, PP_0842, PP_5104, PP_2435
RPPX_RS11445	-	-	2568688	2569023	336	phosphoribosyl-ATP diphosphatase	PRATPP	PP_5015
RPPX_RS11450a	hisI	-	2569025	2569417	393	phosphoribosyl-AMP cyclohydrolase	PRAMPC_copy1,PRAMPC_copy2	PP_5014b, PP_3320
RPPX_RS11455	ubiB	-	2569490	2571112	1623	ubiquinone biosynthesis regulatory protein kinase UbiB	OPHHX	PP_5013
RPPX_RS11465	ubiE	-	2571732	2572502	771	bifunctional demethylmenaquinone methyltransferase/2-methoxy-6-polyprenyl-1,4-benzoquinol methylase UbiE	OMBZLM	PP_5011
RPPX_RS11525	-	-	2587115	2588386	1272	dihydroorotase	ASPCT	PP_4999b, PP_4998
RPPX_RS11530	-	-	2588383	2589387	1005	aspartate carbamoyltransferase catalytic subunit	ASPCT	PP_4998b, PP_4999
RPPX_RS11555	gshB	-	2592131	2593084	954	glutathione synthase	GTHS	PP_4993
RPPX_RS11600	-	-	2603873	2605279	1407	adenosylmethionine--8-amino-7-oxononanoate transaminase	AMAOTr	PP_4984
RPPX_RS11635	metF	-	2613236	2614081	846	methylenetetrahydrofolate reductase [NAD(P)H]	MTHFR2	PP_4977
RPPX_RS11640	ahcY	-	2614236	2615645	1410	adenosylhomocysteinase	AHCi	PP_4976
RPPX_RS11685	metK	-	2623644	2624834	1191	methionine adenosyltransferase	SELMETAT,METAT	PP_4967
RPPX_RS11695	tkt	+	2626097	2628094	1998	transketolase	TKT2,TKT1	PP_4965
RPPX_RS11700	epd	+	2628246	2629304	1059	erythrose-4-phosphate dehydrogenase	E4PD	PP_4964
RPPX_RS11805	-	+	2656315	2658072	1758	carbamoyltransferase	HEPCT	PP_4944
RPPX_RS11810	-	+	2658056	2659186	1131	glycosyltransferase	LPSGTR2_kt,GTR2_kt	PP_4943
RPPX_RS11845	-	+	2665165	2666340	1176	O-antigen ligase family protein	PLPSLpp	PP_4936
RPPX_RS11850	msbA	+	2666356	2668164	1809	lipid A export permease/ATP-binding protein MsbA	PG161abcpp,PA180abcpp,PG120abcpp,PGP160abcpp,PG181abcpp,PE161abcpp,PGP161abcpp,PGP141abcpp,PE140abcpp,PGP181abcpp,PE181abcpp,PA120abcpp,PE160abcpp,PG160abcpp,PA161abcpp,PE141abcpp,PGP140abcpp,PG180abcpp,PA181abcpp,PGP120abcpp,PG141abcpp,PE120abcpp,PGP180abcpp,PE180abcpp,COLIPAabcpp_kt,PA160abcpp,PG140abcpp	PP_4935
RPPX_RS11855	hldE	+	2668295	2669716	1422	bifunctional D-glycero-beta-D-manno-heptose-7-phosphate kinase/D-glycero-beta-D-manno-heptose 1-phosphate adenylyltransferase HldE	GMHEPAT,GMHEPK	PP_4934
RPPX_RS11885	waaA	+	2674219	2675490	1272	lipid IV(A) 3-deoxy-D-manno-octulosonic acid transferase	MOAT_kt,MOAT2_kt	PP_4928
RPPX_RS11895	thiC	+	2677459	2679339	1881	phosphomethylpyrimidine synthase ThiC	AMPMS2	PP_4922
RPPX_RS11960	serB	+	2692799	2694013	1215	phosphoserine phosphatase SerB	PSP_Lpp,PSP_L	PP_4909
RPPX_RS30865	asd	-	2694090	2694953	864	archaetidylserine decarboxylase	PSD161,PSD160,PSD181,PSD120,PSD141,PSD180,PSD140	PP_4908
RPPX_RS12055	-	+	2713004	2714191	1188	ATP phosphoribosyltransferase regulatory subunit	ATPPRT	PP_4890b, PP_0965
RPPX_RS12060	-	+	2714248	2715540	1293	adenylosuccinate synthase	ADSS	PP_4889
RPPX_RS12155	-	+	2734272	2735927	1656	NAD+ synthase	NADS1	PP_4869
RPPX_RS12560	-	-	2827759	2828478	720	cobalt-precorrin-6A reductase	PC6AR	PP_4832
RPPX_RS12570	-	-	2829562	2830773	1212	bifunctional cobalt-precorrin-7 (C(5))-methyltransferase/cobalt-precorrin-6B (C(15))-methyltransferase	PC6YM	PP_4830
RPPX_RS12580	-	+	2832341	2832967	627	precorrin-8X methylmutase	PC8XM	PP_4828
RPPX_RS12585	-	+	2832967	2833698	732	precorrin-2 C(20)-methyltransferase	PC20M	PP_4827
RPPX_RS12590	cobJ	+	2833686	2835383	1698	precorrin-3B C(17)-methyltransferase	PC17M	PP_4826
RPPX_RS12620	purD	-	2841195	2842490	1296	phosphoribosylamine--glycine ligase	PPRGL	PP_4823
RPPX_RS12625	purH	-	2842637	2844244	1608	bifunctional phosphoribosylaminoimidazolecarboxamide formyltransferase/IMP cyclohydrolase	AICART,IMPC	PP_4822
RPPX_RS12685	nadD	+	2854195	2854887	693	nicotinate-nucleotide adenylyltransferase	NNATr,NMNAT	PP_4810
RPPX_RS12730	lipB	+	2862635	2863282	648	lipoyl(octanoyl) transferase LipB	LIPOCT	PP_4801
RPPX_RS12735	lipA	+	2863285	2864301	1017	lipoyl synthase	LIPOS	PP_4800
RPPX_RS12810	hemL	-	2878272	2879555	1284	glutamate-1-semialdehyde 2,1-aminomutase	G1SAT	PP_4784
RPPX_RS12815	thiE	-	2879572	2880195	624	thiamine phosphate synthase	TMPPP	PP_4783
RPPX_RS12820	-	-	2880209	2881006	798	hydroxymethylpyrimidine/phosphomethylpyrimidine kinase	PMPK,HMPK1	PP_4782
RPPX_RS13370	dapB	+	3000503	3001306	804	4-hydroxy-tetrahydrodipicolinate reductase	DHDPRy	PP_4725
RPPX_RS13410	folP	+	3010169	3011020	852	dihydropteroate synthase	FOLD3,DHPS	PP_4717
RPPX_RS13510	panC	-	3032263	3033126	864	pantoate--beta-alanine ligase	PANTS	PP_4700
RPPX_RS13515	panB	-	3033123	3033923	801	3-methyl-2-oxobutanoate hydroxymethyltransferase	MOHMT	PP_4699
RPPX_RS13615	-	+	3055619	3057343	1725	acetolactate synthase 3 large subunit	ACHBS,ACLS	PP_4680b, PP_3365, PP_4679, PP_1157
RPPX_RS13620	ilvN	+	3057345	3057836	492	acetolactate synthase small subunit	ACHBS,ACLS	PP_4679b, PP_3365, PP_1157, PP_4680
RPPX_RS13625	ilvC	+	3057893	3058909	1017	ketol-acid reductoisomerase	KARA2,KARA1	PP_4678
RPPX_RS13820	-	+	3104503	3105279	777	ferredoxin--NADP reductase	FMNRx2_copy2,FRDO7r,FE3DCITR2,FE3DCITR3,FRDO4r,FRDO5r,FRDO6r,FMNRx	PP_4646b, PP_0236, PP_0847, PP_1638, PP_1625, PP_2764
RPPX_RS13920	-	+	3124267	3124722	456	flavodoxin	FLDR2,FE3DCITR4	PP_4628b, PP_1638
RPPX_RS14185	moaC	+	3184755	3185225	471	cyclic pyranopterin monophosphate synthase MoaC	CPMPS	PP_1292b, PP_1969, PP_2482, PP_4597
RPPX_RS14190	moaD	+	3185225	3185470	246	molybdopterin converting factor subunit 1	MOADSUx,MPTS	PP_1293b, PP_0842, PP_1294, PP_2435
RPPX_RS14195	moaE	+	3185473	3185919	447	molybdopterin synthase catalytic subunit MoaE	MPTS	PP_1294b, PP_1293
RPPX_RS14240	cysD	+	3195281	3196198	918	sulfate adenylyltransferase subunit CysD	ADSK,ADSELK,SELADT,SADT	PP_1303b, PP_1304
RPPX_RS14245	cysN	+	3196215	3198116	1902	sulfate adenylyltransferase subunit CysN	ADSK,ADSELK,SELADT,SADT	PP_1304b, PP_1303
RPPX_RS14330	-	-	3212063	3212656	594	phosphoheptose isomerase	S7PI	PP_1323
RPPX_RS14370	-	+	3220169	3221659	1491	UDP-N-acetylmuramoyl-L-alanyl-D-glutamate--2, 6-diaminopimelate ligase	UAAGDS	PP_1332
RPPX_RS14375	-	+	3221652	3223019	1368	UDP-N-acetylmuramoyl-tripeptide--D-alanyl-D- alanine ligase	UGMDDS	PP_1333
RPPX_RS14380	mraY	+	3223019	3224101	1083	phospho-N-acetylmuramoyl-pentapeptide- transferase	PAPPT3	PP_1334
RPPX_RS14385	murD	+	3224108	3225454	1347	UDP-N-acetylmuramoyl-L-alanine--D-glutamate ligase	UAMAGS	PP_1335
RPPX_RS14390	ftsW	+	3225454	3226665	1212	putative lipid II flippase FtsW	MPTG2,MPTG	PP_1336b, PP_5084, PP_0601, PP_5107, PP_4683, PP_0572
RPPX_RS14395	murG	+	3226655	3227734	1080	undecaprenyldiphospho-muramoylpentapeptide beta-N-acetylglucosaminyltransferase	UAGPT3	PP_1337
RPPX_RS14405a	-	+	3229172	3230128	957	D-alanine--D-alanine ligase	ALAALAr	PP_1339b, PP_4346
RPPX_RS14425	lpxC	+	3233645	3234556	912	UDP-3-O-acyl-N-acetylglucosamine deacetylase	UHGADA2_1	PP_1343
RPPX_RS14855	nadB	-	3332441	3334045	1605	L-aspartate oxidase	ASPO3,ASPO5,ASPO6,ASPO1	PP_1426
RPPX_RS14905	pdxJ	+	3343758	3344498	741	pyridoxine 5'-phosphate synthase	PDX5PS	PP_1436b, PP_0402
RPPX_RS15340	dapE	-	3436412	3437563	1152	succinyl-diaminopimelate desuccinylase	SDPDS	PP_1525
RPPX_RS15365	dapD	-	3443018	3444052	1035	2,3,4,5-tetrahydropyridine-2,6-dicarboxylate N-succinyltransferase	THDPS	PP_1530
RPPX_RS15415	uppS	+	3455174	3455929	756	polyprenyl diphosphate synthase	UDCPDPS	PP_1595
RPPX_RS15420	-	+	3455929	3456744	816	phosphatidate cytidylyltransferase	DASYN181,DASYN120,DASYN180,DASYN160,DASYN161,DASYN140,DASYN141	PP_1596
RPPX_RS15425	ispC	+	3456741	3457931	1191	1-deoxy-D-xylulose-5-phosphate reductoisomerase	DXPRIi	PP_1597
RPPX_RS15445	lpxD	+	3462339	3463394	1056	UDP-3-O-(3-hydroxymyristoyl)glucosamine N-acyltransferase	U23GAAT2_1	PP_1601
RPPX_RS15450	fabZ	+	3463509	3463949	441	3-hydroxyacyl-ACP dehydratase FabZ	3HAD80,3HAD120,OGMEACPD,OPMEACPD,3HAD161,3HAD141,3HAD100,3HAD181,3HAD180,3HAD160,3HAD40,3HAD121,3HAD60,3HAD140	PP_1602b, PP_4174
RPPX_RS15455	lpxA	+	3463946	3464722	777	acyl-ACP--UDP-N-acetylglucosamine O-acyltransferase	UAGAAT2_1	PP_1603b, PP_1915
RPPX_RS15460	lpxB	+	3464724	3465851	1128	lipid-A-disaccharide synthase	LPADSS2_1	PP_1604
RPPX_RS15475	-	+	3470293	3471240	948	acetyl-CoA carboxylase carboxyltransferase subunit alpha	ACCOAC	PP_1607b, PP_0559, PP_1996, PP_0558
RPPX_RS15485	-	+	3472963	3474591	1629	CTP synthase	CTPS2,CTPS1	PP_1610
RPPX_RS15505	ispD	+	3477331	3478038	708	2-C-methyl-D-erythritol 4-phosphate cytidylyltransferase	MEPCT,MEPCT_1	PP_1614
RPPX_RS15525	ispF	+	3481264	3481737	474	2-C-methyl-D-erythritol 2,4-cyclodiphosphate synthase	MECDPS_copy2,MECDPS_copy1	PP_1618
RPPX_RS15565	-	-	3489553	3489876	324	ferredoxin family protein	MECDPDH5,FRDO5r,FRDO6r	PP_1625b, PP_0853, PP_4646, PP_1638
RPPX_RS15620a	-	+	3500069	3500434	366	diacylglycerol kinase	DAGK140,DAGK120,DAGK181,DAGK161,DAGK180,DAGK160,DAGK141	PP_1636b, PP_2973, PP_2125
RPPX_RS15630	fpr	+	3501475	3502254	780	ferredoxin-NADP reductase	FMNRx2_copy2,FLDR2,FE3DCITR3,FRDO5r,FE3DCITR,FMNRx2_copy1,FE3DCITR4	PP_1638b, PP_4628, PP_0236, PP_4646, PP_1625
RPPX_RS15770	purM	-	3529682	3530740	1059	phosphoribosylformylglycinamidine cyclo-ligase	PRAIS	PP_1665
RPPX_RS15805	-	+	3536602	3537897	1296	cobyrinate a,c-diamide synthase	HYGBDIAS	PP_1673
RPPX_RS15810	bluB	+	3537894	3538544	651	5,6-dimethylbenzimidazole synthase	BLUB,CYRDAR	PP_1674
RPPX_RS15815	cbiB	+	3538541	3539449	909	adenosylcobinamide-phosphate synthase CbiB	ADCPS1,ADCPS2	PP_1675b, PP_1676
RPPX_RS15820	cobD	+	3539442	3540437	996	threonine-phosphate decarboxylase CobD	ADCPS1,ADCPS2	PP_1676b, PP_1675
RPPX_RS15825	-	+	3540434	3541888	1455	cobyric acid synthase	ADCYRS	PP_1677
RPPX_RS15830	cobU	+	3541890	3542411	522	bifunctional adenosylcobinamide kinase/adenosylcobinamide-phosphate guanylyltransferase	ADOCBIK,ACBIPGT	PP_1678
RPPX_RS15835	cobT	+	3542408	3543463	1056	nicotinate-nucleotide--dimethylbenzimidazole phosphoribosyltransferase	NNDMBRT	PP_1679
RPPX_RS15840	-	+	3543460	3544026	567	alpha-ribazole phosphatase family protein	RZ5PP	PP_1680
RPPX_RS15845	-	+	3544028	3544750	723	adenosylcobinamide-GDP ribazoletransferase	ADOCBLS	PP_1681
RPPX_RS16205	-	-	3623101	3624888	1788	N-acetylglutaminylglutamine amidotransferase	ASNS1	PP_1750
RPPX_RS16275	-	-	3641222	3641920	699	bifunctional 3-demethylubiquinone 3-O-methyltransferase/2-octaprenyl-6-hydroxy phenol methylase	OHPHM,DMQMT	PP_1765
RPPX_RS16290	serC	+	3646447	3647532	1086	3-phosphoserine/phosphohydroxythreonine transaminase	PSERT,OHPBAT	PP_1768
RPPX_RS16295	pheA	+	3647525	3648628	1104	prephenate dehydratase	CHORM,PPNDH,AROH	PP_1769
RPPX_RS16300	-	+	3648826	3651033	2208	bifunctional prephenate dehydrogenase/3-phosphoshikimate 1-carboxyvinyltransferase	PSCVT_copy2,PSCVT_copy1,PPND	PP_1770
RPPX_RS16375	-	+	3666357	3667346	990	SDR family oxidoreductase	UKQUIVORx,UDPG4E,UKQUIVORy	PP_1803b, PP_0551, PP_3129
RPPX_RS16380	-	+	3667343	3668356	1014	glycosyltransferase family 4 protein	UDCPGT_1,ACGAMT,UQUIVOT	PP_1804
RPPX_RS16385	-	+	3668363	3670381	2019	nucleoside-diphosphate sugar epimerase/dehydratase	UACGAMDH2	PP_1805
RPPX_RS16540	pyrF	+	3712834	3713535	702	orotidine-5'-phosphate decarboxylase	OMPDC	PP_1815
RPPX_RS16615	aroC	+	3727458	3728549	1092	chorismate synthase	CHORS	PP_1830
RPPX_RS16970	lpxK	+	3812864	3813865	1002	tetraacyldisaccharide 4'-kinase	TDSK2	PP_1900
RPPX_RS17035	fabD	+	3825909	3826847	939	ACP S-malonyltransferase	MCOATA	PP_1913b, PP_1915
RPPX_RS17045	acpP	+	3827807	3828043	237	acyl carrier protein	ACPPAT160,ACOATA,ACPPAT180,UAGAAT2_1,ACPPAT181,ACPPAT141,ACPPAT161,MCOATA,ACPPAT120,ACPPAT140	PP_1915b, PP_1912, PP_4175, PP_1913, PP_1603
RPPX_RS17055	pabC	+	3829475	3830290	816	aminodeoxychorismate lyase	ADCL	PP_1917
RPPX_RS17065a	tmk	+	3831540	3832172	633	dTMP kinase	DTMPK
RPPX_RS17120	gltX	+	3842301	3843782	1482	glutamate--tRNA ligase	GLUTRS	PP_1977
RPPX_RS17170	leuC	+	3852727	3854160	1434	3-isopropylmalate dehydratase large subunit	IPPMIb,IPPMIa	PP_1985b, PP_1986
RPPX_RS17175	leuD	+	3854157	3854801	645	3-isopropylmalate dehydratase small subunit	IPPMIb,IPPMIa	PP_1986b, PP_1985
RPPX_RS17185	leuB	+	3855739	3856821	1083	3-isopropylmalate dehydrogenase	IPMD	PP_1988
RPPX_RS17220	accD	+	3864658	3865551	894	acetyl-CoA carboxylase, carboxyltransferase subunit beta	ACCOAC	PP_1996b, PP_0559, PP_1607, PP_0558
RPPX_RS17225	folC	+	3865551	3866858	1308	bifunctional tetrahydrofolate synthase/dihydrofolate synthase	DHFS	PP_1997
RPPX_RS17240	purF	+	3868283	3869788	1506	amidophosphoribosyltransferase	GLUPRT	PP_2000
RPPX_RS17410	-	+	3904524	3905414	891	NAD(+) kinase	NADK	PP_2012
RPPX_RS17815	-	+	4005414	4006436	1023	quinone-dependent dihydroorotate dehydrogenase	DHORDfum,DHORD2	PP_2095
RPPX_RS17920	pdxB	+	4031945	4033087	1143	4-phosphoerythronate dehydrogenase PdxB	PERD	PP_2117
RPPX_RS17950	-	+	4038334	4039560	1227	molybdopterin molybdotransferase MoeA	MOCOS,BMOCOS,BWCOS,WCOS	PP_2123
RPPX_RS18855	-	-	4232136	4232870	735	phosphoadenylyl-sulfate reductase	ADSELR2,PAPSR2,APSR,ADSELR,PAPSR,APSR2	PP_2328b, PP_5054, PP_2958, PP_0510, PP_5069, PP_5215
RPPX_RS18860	pabB	-	4232950	4234290	1341	aminodeoxychorismate synthase component I	ADCS	PP_2329
RPPX_RS19065	-	-	4283202	4284854	1653	nitrite/sulfite reductase	SULR	PP_2371b, PP_0860
RPPX_RS20845	cobN	+	4674088	4677849	3762	cobaltochelatase subunit CobN	COCHL	PP_3507
RPPX_RS21070	mobA	-	4730842	4731417	576	molybdenum cofactor guanylyltransferase MobA	BWCOGDS1,BMOGDS1,BWCOGDS2,BMOGDS2,MOGDS	PP_3457
RPPX_RS21295	cobM	-	4790918	4791670	753	precorrin-4 C(11)-methyltransferase	PC11M	PP_3410
RPPX_RS21515	-	+	4838367	4839815	1449	aldehyde dehydrogenase	VNDH,VNDH_3,VNDH_2	PP_3357
RPPX_RS23635a	hemB	-	5315595	5316569	975	porphobilinogen synthase	PPBNGS	PP_2913b, PP_3322
RPPX_RS23710	-	+	5332577	5333299	723	UDP-2,3-diacylglucosamine diphosphatase	USHD1	PP_2902
RPPX_RS23905	-	-	5367810	5368640	831	undecaprenyl-diphosphate phosphatase	UDCPDPpp,UDCPDP	PP_2862
RPPX_RS25495	cobF	-	5731176	5731925	750	precorrin-6A synthase (deacetylating)	R05219	PP_3763
RPPX_RS25565	-	+	5741574	5742908	1335	SidA/IucD/PvdA family monooxygenase	ORN5O	PP_3796
RPPX_RS25590	-	+	5745707	5746609	903	metal ABC transporter substrate-binding protein	ZNabcpp,MNabc_1	PP_3801b, PP_3802, PP_0118, PP_0120, PP_3803, PP_0117
RPPX_RS25595	-	+	5746606	5747352	747	metal ABC transporter ATP-binding protein	ZNabcpp,MNabc_1	PP_3802b, PP_0118, PP_3801, PP_0120, PP_3803, PP_0117
RPPX_RS25600	-	+	5747352	5748251	900	metal ABC transporter permease	ZNabcpp,MNabc_1	PP_3803b, PP_3802, PP_0118, PP_3801, PP_0120, PP_0117
RPPX_RS25685	galU	-	5763417	5764256	840	UTP--glucose-1-phosphate uridylyltransferase GalU	GALUi	PP_3821
RPPX_RS25725	modC	+	5769791	5770882	1092	molybdenum ABC transporter ATP-binding protein	MOBDabcpp,TUNGSabcpp,MOBDabc	PP_3830b, PP_3829, PP_3828
aLocus tag predicted to be essential in S12, but not in KT2440.
bKT2440 gene homologous to the S12 gene when multiple KT2440 genes are involved in the metabolic reaction(s)
