# Supplementary material for: Genome-scale metabolic network model and phenome of solvent-tolerant Pseudomonas putida S12
Source: BMC Genomics. 2024 Jan 16;25:63. doi: 10.1186/s12864-023-09940-y (PMC10790481; doi:10.1186/s12864-023-09940-y)
Supplement: Supplementary file 9 — Additional file 9. File S1. iSH1474 in SBML format. [file 12864_2023_9940_MOESM9_ESM.txt]

<?xml version="1.0" encoding="UTF-8"?>
<sbml xmlns="http://www.sbml.org/sbml/level3/version1/core" xmlns:fbc="http://www.sbml.org/sbml/level3/version1/fbc/version2" metaid="meta_" sboTerm="SBO:0000624" level="3" version="1" fbc:required="false">
  <model metaid="meta_iSH1474" id="iSH1474" fbc:strict="true">
    <listOfUnitDefinitions>
      <unitDefinition id="mmol_per_gDW_per_hr">
        <listOfUnits>
          <unit kind="mole" exponent="1" scale="-3" multiplier="1"/>
          <unit kind="gram" exponent="-1" scale="0" multiplier="1"/>
          <unit kind="second" exponent="-1" scale="0" multiplier="3600"/>
        </listOfUnits>
      </unitDefinition>
    </listOfUnitDefinitions>
    <listOfCompartments>
      <compartment id="c" name="cytosol" constant="true"/>
      <compartment id="p" name="periplasm" constant="true"/>
      <compartment id="e" name="extracellular space" constant="true"/>
    </listOfCompartments>
    <listOfSpecies>
      <species metaid="meta_M_3hpalmACP_c" sboTerm="SBO:0000247" id="M_3hpalmACP_c" name="R-3-hydroxypalmitoyl-[acyl-carrier protein]" compartment="c" hasOnlySubstanceUnits="false" boundaryCondition="false" constant="false" fbc:charge="-1" fbc:chemicalFormula="C27H51N2O9PRS">
        <annotation>
          <rdf:RDF xmlns:rdf="http://www.w3.org/1999/02/22-rdf-syntax-ns#" xmlns:dcterms="http://purl.org/dc/terms/" xmlns:vCard="http://www.w3.org/2001/vcard-rdf/3.0#" xmlns:vCard4="http://www.w3.org/2006/vcard/ns#" xmlns:bqbiol="http://biomodels.net/biology-qualifiers/" xmlns:bqmodel="http://biomodels.net/model-qualifiers/">
            <rdf:Description rdf:about="#meta_M_3hpalmACP_c">
              <bqbiol:is>
                <rdf:Bag>
                  <rdf:li rdf:resource="https://identifiers.org/bigg.metabolite/3hpalmACP"/>
                  <rdf:li rdf:resource="https://identifiers.org/kegg.compound/C04633"/>
                  <rdf:li rdf:resource="https://identifiers.org/metanetx.chemical/MNXM2576"/>
                  <rdf:li rdf:resource="https://identifiers.org/seed.compound/cpd11481"/>
                </rdf:Bag>
              </bqbiol:is>
            </rdf:Description>
          </rdf:RDF>
        </annotation>
      </species>
      <species metaid="meta_M_h2o_c" sboTerm="SBO:0000247" id="M_h2o_c" name="H2O H2O" compartment="c" hasOnlySubstanceUnits="false" boundaryCondition="false" constant="false" fbc:charge="0" fbc:chemicalFormula="H2O">
        <annotation>
          <rdf:RDF xmlns:rdf="http://www.w3.org/1999/02/22-rdf-syntax-ns#" xmlns:dcterms="http://purl.org/dc/terms/" xmlns:vCard="http://www.w3.org/2001/vcard-rdf/3.0#" xmlns:vCard4="http://www.w3.org/2006/vcard/ns#" xmlns:bqbiol="http://biomodels.net/biology-qualifiers/" xmlns:bqmodel="http://biomodels.net/model-qualifiers/">
            <rdf:Description rdf:about="#meta_M_h2o_c">
              <bqbiol:is>
                <rdf:Bag>
                  <rdf:li rdf:resource="https://identifiers.org/bigg.metabolite/h2o"/>
                  <rdf:li rdf:resource="https://identifiers.org/biocyc/META:CPD-15815"/>
                  <rdf:li rdf:resource="https://identifiers.org/biocyc/META:OXONIUM"/>
                  <rdf:li rdf:resource="https://identifiers.org/biocyc/META:HYDROXYL-GROUP"/>
                  <rdf:li rdf:resource="https://identifiers.org/biocyc/META:WATER"/>
                  <rdf:li rdf:resource="https://identifiers.org/biocyc/META:OH"/>
                  <rdf:li rdf:resource="https://identifiers.org/chebi/CHEBI:13352"/>
                  <rdf:li rdf:resource="https://identifiers.org/chebi/CHEBI:30490"/>
                  <rdf:li rdf:resource="https://identifiers.org/chebi/CHEBI:43228"/>
                  <rdf:li rdf:resource="https://identifiers.org/chebi/CHEBI:33813"/>
                  <rdf:li rdf:resource="https://identifiers.org/chebi/CHEBI:44292"/>
                  <rdf:li rdf:resource="https://identifiers.org/chebi/CHEBI:44641"/>
                  <rdf:li rdf:resource="https://identifiers.org/chebi/CHEBI:27313"/>
                  <rdf:li rdf:resource="https://identifiers.org/chebi/CHEBI:42043"/>
                  <rdf:li rdf:resource="https://identifiers.org/chebi/CHEBI:44819"/>
                  <rdf:li rdf:resource="https://identifiers.org/chebi/CHEBI:29356"/>
                  <rdf:li rdf:resource="https://identifiers.org/chebi/CHEBI:5594"/>
                  <rdf:li rdf:resource="https://identifiers.org/chebi/CHEBI:10743"/>
                  <rdf:li rdf:resource="https://identifiers.org/chebi/CHEBI:15377"/>
                  <rdf:li rdf:resource="https://identifiers.org/chebi/CHEBI:42857"/>
                  <rdf:li rdf:resource="https://identifiers.org/chebi/CHEBI:13365"/>
                  <rdf:li rdf:resource="https://identifiers.org/chebi/CHEBI:29412"/>
                  <rdf:li rdf:resource="https://identifiers.org/chebi/CHEBI:16234"/>
                  <rdf:li rdf:resource="https://identifiers.org/chebi/CHEBI:13419"/>
                  <rdf:li rdf:resource="https://identifiers.org/chebi/CHEBI:5585"/>
                  <rdf:li rdf:resource="https://identifiers.org/chebi/CHEBI:44701"/>
                  <rdf:li rdf:resource="https://identifiers.org/envipath/650babc9-9d68-4b73-9332-11972ca26f7b/compound/799908db-b8c9-4982-86cb-1f225e2ad08c"/>
                  <rdf:li rdf:resource="https://identifiers.org/envipath/650babc9-9d68-4b73-9332-11972ca26f7b/compound/e7f34a8e-cded-4793-b6d5-792335b38636"/>
                  <rdf:li rdf:resource="https://identifiers.org/envipath/5882df9c-dae1-4d80-a40e-db4724271456/compound/969d0227-3069-4e44-9525-7ae7bad84170"/>
                  <rdf:li rdf:resource="https://identifiers.org/hmdb/HMDB02111"/>
                  <rdf:li rdf:resource="https://identifiers.org/hmdb/HMDB01039"/>
                  <rdf:li rdf:resource="https://identifiers.org/inchi_key/XLYOFNOQVPJJNP-UHFFFAOYSA-N"/>
                  <rdf:li rdf:resource="https://identifiers.org/kegg.compound/C00001"/>
                  <rdf:li rdf:resource="https://identifiers.org/kegg.compound/C01328"/>
                  <rdf:li rdf:resource="https://identifiers.org/kegg.drug/D00001"/>
                  <rdf:li rdf:resource="https://identifiers.org/kegg.drug/D06322"/>
                  <rdf:li rdf:resource="https://identifiers.org/metanetx.chemical/MNXM2"/>
                  <rdf:li rdf:resource="https://identifiers.org/reactome.compound/113521"/>
                  <rdf:li rdf:resource="https://identifiers.org/reactome.compound/141343"/>
                  <rdf:li rdf:resource="https://identifiers.org/reactome.compound/2022884"/>
                  <rdf:li rdf:resource="https://identifiers.org/reactome.compound/5278291"/>
                  <rdf:li rdf:resource="https://identifiers.org/reactome.compound/29356"/>
                  <rdf:li rdf:resource="https://identifiers.org/reactome.compound/189422"/>
                  <rdf:li rdf:resource="https://identifiers.org/reactome.compound/5668574"/>
                  <rdf:li rdf:resource="https://identifiers.org/reactome.compound/5693747"/>
                  <rdf:li rdf:resource="https://identifiers.org/reactome.compound/109276"/>
                  <rdf:li rdf:resource="https://identifiers.org/reactome.compound/113519"/>
                  <rdf:li rdf:resource="https://identifiers.org/reactome.compound/1605715"/>
                  <rdf:li rdf:resource="https://identifiers.org/reactome.compound/8851517"/>
                  <rdf:li rdf:resource="https://identifiers.org/reactome.compound/113518"/>
                  <rdf:li rdf:resource="https://identifiers.org/reactome.compound/351603"/>
                  <rdf:li rdf:resource="https://identifiers.org/sabiork/40"/>
                  <rdf:li rdf:resource="https://identifiers.org/seed.compound/cpd27222"/>
                  <rdf:li rdf:resource="https://identifiers.org/seed.compound/cpd00001"/>
                  <rdf:li rdf:resource="https://identifiers.org/seed.compound/cpd15275"/>
                </rdf:Bag>
              </bqbiol:is>
            </rdf:Description>
          </rdf:RDF>
        </annotation>
      </species>
      <species metaid="meta_M_tpalm2eACP_c" sboTerm="SBO:0000247" id="M_tpalm2eACP_c" name="Trans-Hexadec-2-enoyl-[acyl-carrier protein]" compartment="c" hasOnlySubstanceUnits="false" boundaryCondition="false" constant="false" fbc:charge="-1" fbc:chemicalFormula="C27H49N2O8PRS">
        <annotation>
          <rdf:RDF xmlns:rdf="http://www.w3.org/1999/02/22-rdf-syntax-ns#" xmlns:dcterms="http://purl.org/dc/terms/" xmlns:vCard="http://www.w3.org/2001/vcard-rdf/3.0#" xmlns:vCard4="http://www.w3.org/2006/vcard/ns#" xmlns:bqbiol="http://biomodels.net/biology-qualifiers/" xmlns:bqmodel="http://biomodels.net/model-qualifiers/">
            <rdf:Description rdf:about="#meta_M_tpalm2eACP_c">
              <bqbiol:is>
                <rdf:Bag>
                  <rdf:li rdf:resource="https://identifiers.org/bigg.metabolite/tpalm2eACP"/>
                  <rdf:li rdf:resource="https://identifiers.org/biocyc/META:2-Hexadecenoyl-ACPs"/>
                  <rdf:li rdf:resource="https://identifiers.org/chebi/CHEBI:10729"/>
                  <rdf:li rdf:resource="https://identifiers.org/kegg.compound/C05763"/>
                  <rdf:li rdf:resource="https://identifiers.org/lipidmaps/LMFA07060020"/>
                  <rdf:li rdf:resource="https://identifiers.org/metanetx.chemical/MNXM29072"/>
                  <rdf:li rdf:resource="https://identifiers.org/seed.compound/cpd11477"/>
                </rdf:Bag>
              </bqbiol:is>
            </rdf:Description>
          </rdf:RDF>
        </annotation>
      </species>
      <species metaid="meta_M_13dampp_p" sboTerm="SBO:0000247" id="M_13dampp_p" name="1 3 Diaminopropane C3H12N2" compartment="p" hasOnlySubstanceUnits="false" boundaryCondition="false" constant="false" fbc:charge="2" fbc:chemicalFormula="C3H12N2">
        <annotation>
          <rdf:RDF xmlns:rdf="http://www.w3.org/1999/02/22-rdf-syntax-ns#" xmlns:dcterms="http://purl.org/dc/terms/" xmlns:vCard="http://www.w3.org/2001/vcard-rdf/3.0#" xmlns:vCard4="http://www.w3.org/2006/vcard/ns#" xmlns:bqbiol="http://biomodels.net/biology-qualifiers/" xmlns:bqmodel="http://biomodels.net/model-qualifiers/">
            <rdf:Description rdf:about="#meta_M_13dampp_p">
              <bqbiol:is>
                <rdf:Bag>
                  <rdf:li rdf:resource="https://identifiers.org/bigg.metabolite/13dampp"/>
                  <rdf:li rdf:resource="https://identifiers.org/metanetx.chemical/MNXM146468"/>
                </rdf:Bag>
              </bqbiol:is>
            </rdf:Description>
          </rdf:RDF>
        </annotation>
      </species>
      <species metaid="meta_M_atp_c" sboTerm="SBO:0000247" id="M_atp_c" name="ATP C10H12N5O13P3" compartment="c" hasOnlySubstanceUnits="false" boundaryCondition="false" constant="false" fbc:charge="-4" fbc:chemicalFormula="C10H12N5O13P3">
        <annotation>
          <rdf:RDF xmlns:rdf="http://www.w3.org/1999/02/22-rdf-syntax-ns#" xmlns:dcterms="http://purl.org/dc/terms/" xmlns:vCard="http://www.w3.org/2001/vcard-rdf/3.0#" xmlns:vCard4="http://www.w3.org/2006/vcard/ns#" xmlns:bqbiol="http://biomodels.net/biology-qualifiers/" xmlns:bqmodel="http://biomodels.net/model-qualifiers/">
            <rdf:Description rdf:about="#meta_M_atp_c">
              <bqbiol:is>
                <rdf:Bag>
                  <rdf:li rdf:resource="https://identifiers.org/bigg.metabolite/atp"/>
                  <rdf:li rdf:resource="https://identifiers.org/biocyc/META:ATP"/>
                  <rdf:li rdf:resource="https://identifiers.org/chebi/CHEBI:15422"/>
                  <rdf:li rdf:resource="https://identifiers.org/chebi/CHEBI:10789"/>
                  <rdf:li rdf:resource="https://identifiers.org/chebi/CHEBI:10841"/>
                  <rdf:li rdf:resource="https://identifiers.org/chebi/CHEBI:2359"/>
                  <rdf:li rdf:resource="https://identifiers.org/chebi/CHEBI:22249"/>
                  <rdf:li rdf:resource="https://identifiers.org/chebi/CHEBI:13236"/>
                  <rdf:li rdf:resource="https://identifiers.org/chebi/CHEBI:237958"/>
                  <rdf:li rdf:resource="https://identifiers.org/chebi/CHEBI:30616"/>
                  <rdf:li rdf:resource="https://identifiers.org/chebi/CHEBI:57299"/>
                  <rdf:li rdf:resource="https://identifiers.org/chebi/CHEBI:40938"/>
                  <rdf:li rdf:resource="https://identifiers.org/hmdb/HMDB00538"/>
                  <rdf:li rdf:resource="https://identifiers.org/inchi_key/ZKHQWZAMYRWXGA-KQYNXXCUSA-J"/>
                  <rdf:li rdf:resource="https://identifiers.org/kegg.compound/C00002"/>
                  <rdf:li rdf:resource="https://identifiers.org/kegg.drug/D08646"/>
                  <rdf:li rdf:resource="https://identifiers.org/metanetx.chemical/MNXM3"/>
                  <rdf:li rdf:resource="https://identifiers.org/reactome.compound/8878982"/>
                  <rdf:li rdf:resource="https://identifiers.org/reactome.compound/389573"/>
                  <rdf:li rdf:resource="https://identifiers.org/reactome.compound/8938081"/>
                  <rdf:li rdf:resource="https://identifiers.org/reactome.compound/211579"/>
                  <rdf:li rdf:resource="https://identifiers.org/reactome.compound/113593"/>
                  <rdf:li rdf:resource="https://identifiers.org/reactome.compound/113592"/>
                  <rdf:li rdf:resource="https://identifiers.org/reactome.compound/5632460"/>
                  <rdf:li rdf:resource="https://identifiers.org/reactome.compound/5696069"/>
                  <rdf:li rdf:resource="https://identifiers.org/reactome.compound/29358"/>
                  <rdf:li rdf:resource="https://identifiers.org/reactome.compound/8869363"/>
                  <rdf:li rdf:resource="https://identifiers.org/reactome.compound/6798184"/>
                  <rdf:li rdf:resource="https://identifiers.org/sabiork/34"/>
                  <rdf:li rdf:resource="https://identifiers.org/seed.compound/cpd00002"/>
                </rdf:Bag>
              </bqbiol:is>
            </rdf:Description>
          </rdf:RDF>
        </annotation>
      </species>
      <species metaid="meta_M_13dampp_c" sboTerm="SBO:0000247" id="M_13dampp_c" name="1 3 Diaminopropane C3H12N2" compartment="c" hasOnlySubstanceUnits="false" boundaryCondition="false" constant="false" fbc:charge="2" fbc:chemicalFormula="C3H12N2">
        <annotation>
          <rdf:RDF xmlns:rdf="http://www.w3.org/1999/02/22-rdf-syntax-ns#" xmlns:dcterms="http://purl.org/dc/terms/" xmlns:vCard="http://www.w3.org/2001/vcard-rdf/3.0#" xmlns:vCard4="http://www.w3.org/2006/vcard/ns#" xmlns:bqbiol="http://biomodels.net/biology-qualifiers/" xmlns:bqmodel="http://biomodels.net/model-qualifiers/">
            <rdf:Description rdf:about="#meta_M_13dampp_c">
              <bqbiol:is>
                <rdf:Bag>
                  <rdf:li rdf:resource="https://identifiers.org/bigg.metabolite/13dampp"/>
                  <rdf:li rdf:resource="https://identifiers.org/metanetx.chemical/MNXM146468"/>
                </rdf:Bag>
              </bqbiol:is>
            </rdf:Description>
          </rdf:RDF>
        </annotation>
      </species>
      <species metaid="meta_M_adp_c" sboTerm="SBO:0000247" id="M_adp_c" name="ADP C10H12N5O10P2" compartment="c" hasOnlySubstanceUnits="false" boundaryCondition="false" constant="false" fbc:charge="-3" fbc:chemicalFormula="C10H12N5O10P2">
        <annotation>
          <rdf:RDF xmlns:rdf="http://www.w3.org/1999/02/22-rdf-syntax-ns#" xmlns:dcterms="http://purl.org/dc/terms/" xmlns:vCard="http://www.w3.org/2001/vcard-rdf/3.0#" xmlns:vCard4="http://www.w3.org/2006/vcard/ns#" xmlns:bqbiol="http://biomodels.net/biology-qualifiers/" xmlns:bqmodel="http://biomodels.net/model-qualifiers/">
            <rdf:Description rdf:about="#meta_M_adp_c">
              <bqbiol:is>
                <rdf:Bag>
                  <rdf:li rdf:resource="https://identifiers.org/bigg.metabolite/adp"/>
                  <rdf:li rdf:resource="https://identifiers.org/biocyc/META:ADP"/>
                  <rdf:li rdf:resource="https://identifiers.org/chebi/CHEBI:2342"/>
                  <rdf:li rdf:resource="https://identifiers.org/chebi/CHEBI:16761"/>
                  <rdf:li rdf:resource="https://identifiers.org/chebi/CHEBI:456216"/>
                  <rdf:li rdf:resource="https://identifiers.org/chebi/CHEBI:40553"/>
                  <rdf:li rdf:resource="https://identifiers.org/chebi/CHEBI:22244"/>
                  <rdf:li rdf:resource="https://identifiers.org/chebi/CHEBI:87518"/>
                  <rdf:li rdf:resource="https://identifiers.org/chebi/CHEBI:13222"/>
                  <rdf:li rdf:resource="https://identifiers.org/hmdb/HMDB01341"/>
                  <rdf:li rdf:resource="https://identifiers.org/inchi_key/XTWYTFMLZFPYCI-KQYNXXCUSA-K"/>
                  <rdf:li rdf:resource="https://identifiers.org/kegg.compound/C00008"/>
                  <rdf:li rdf:resource="https://identifiers.org/kegg.glycan/G11113"/>
                  <rdf:li rdf:resource="https://identifiers.org/metanetx.chemical/MNXM7"/>
                  <rdf:li rdf:resource="https://identifiers.org/reactome.compound/114565"/>
                  <rdf:li rdf:resource="https://identifiers.org/reactome.compound/211606"/>
                  <rdf:li rdf:resource="https://identifiers.org/reactome.compound/114564"/>
                  <rdf:li rdf:resource="https://identifiers.org/reactome.compound/6798177"/>
                  <rdf:li rdf:resource="https://identifiers.org/reactome.compound/5632457"/>
                  <rdf:li rdf:resource="https://identifiers.org/reactome.compound/5696026"/>
                  <rdf:li rdf:resource="https://identifiers.org/reactome.compound/8869360"/>
                  <rdf:li rdf:resource="https://identifiers.org/reactome.compound/29370"/>
                  <rdf:li rdf:resource="https://identifiers.org/reactome.compound/113581"/>
                  <rdf:li rdf:resource="https://identifiers.org/reactome.compound/113582"/>
                  <rdf:li rdf:resource="https://identifiers.org/sabiork/35"/>
                  <rdf:li rdf:resource="https://identifiers.org/seed.compound/cpd00008"/>
                </rdf:Bag>
              </bqbiol:is>
            </rdf:Description>
          </rdf:RDF>
        </annotation>
      </species>
      <species metaid="meta_M_h_c" sboTerm="SBO:0000247" id="M_h_c" name="H+" compartment="c" hasOnlySubstanceUnits="false" boundaryCondition="false" constant="false" fbc:charge="1" fbc:chemicalFormula="H">
        <annotation>
          <rdf:RDF xmlns:rdf="http://www.w3.org/1999/02/22-rdf-syntax-ns#" xmlns:dcterms="http://purl.org/dc/terms/" xmlns:vCard="http://www.w3.org/2001/vcard-rdf/3.0#" xmlns:vCard4="http://www.w3.org/2006/vcard/ns#" xmlns:bqbiol="http://biomodels.net/biology-qualifiers/" xmlns:bqmodel="http://biomodels.net/model-qualifiers/">
            <rdf:Description rdf:about="#meta_M_h_c">
              <bqbiol:is>
                <rdf:Bag>
                  <rdf:li rdf:resource="https://identifiers.org/bigg.metabolite/h"/>
                  <rdf:li rdf:resource="https://identifiers.org/biocyc/META:PROTON"/>
                  <rdf:li rdf:resource="https://identifiers.org/chebi/CHEBI:5584"/>
                  <rdf:li rdf:resource="https://identifiers.org/chebi/CHEBI:13357"/>
                  <rdf:li rdf:resource="https://identifiers.org/chebi/CHEBI:15378"/>
                  <rdf:li rdf:resource="https://identifiers.org/chebi/CHEBI:10744"/>
                  <rdf:li rdf:resource="https://identifiers.org/hmdb/HMDB59597"/>
                  <rdf:li rdf:resource="https://identifiers.org/inchi_key/GPRLSGONYQIRFK-UHFFFAOYSA-N"/>
                  <rdf:li rdf:resource="https://identifiers.org/kegg.compound/C00080"/>
                  <rdf:li rdf:resource="https://identifiers.org/metanetx.chemical/MNXM1"/>
                  <rdf:li rdf:resource="https://identifiers.org/reactome.compound/2000349"/>
                  <rdf:li rdf:resource="https://identifiers.org/reactome.compound/425978"/>
                  <rdf:li rdf:resource="https://identifiers.org/reactome.compound/74722"/>
                  <rdf:li rdf:resource="https://identifiers.org/reactome.compound/428040"/>
                  <rdf:li rdf:resource="https://identifiers.org/reactome.compound/427899"/>
                  <rdf:li rdf:resource="https://identifiers.org/reactome.compound/428548"/>
                  <rdf:li rdf:resource="https://identifiers.org/reactome.compound/156540"/>
                  <rdf:li rdf:resource="https://identifiers.org/reactome.compound/70106"/>
                  <rdf:li rdf:resource="https://identifiers.org/reactome.compound/425969"/>
                  <rdf:li rdf:resource="https://identifiers.org/reactome.compound/1132304"/>
                  <rdf:li rdf:resource="https://identifiers.org/reactome.compound/5668577"/>
                  <rdf:li rdf:resource="https://identifiers.org/reactome.compound/1470067"/>
                  <rdf:li rdf:resource="https://identifiers.org/reactome.compound/163953"/>
                  <rdf:li rdf:resource="https://identifiers.org/reactome.compound/193465"/>
                  <rdf:li rdf:resource="https://identifiers.org/reactome.compound/113529"/>
                  <rdf:li rdf:resource="https://identifiers.org/reactome.compound/351626"/>
                  <rdf:li rdf:resource="https://identifiers.org/reactome.compound/425999"/>
                  <rdf:li rdf:resource="https://identifiers.org/reactome.compound/194688"/>
                  <rdf:li rdf:resource="https://identifiers.org/reactome.compound/374900"/>
                  <rdf:li rdf:resource="https://identifiers.org/reactome.compound/2872447"/>
                  <rdf:li rdf:resource="https://identifiers.org/reactome.compound/372511"/>
                  <rdf:li rdf:resource="https://identifiers.org/sabiork/39"/>
                  <rdf:li rdf:resource="https://identifiers.org/seed.compound/cpd00067"/>
                </rdf:Bag>
              </bqbiol:is>
            </rdf:Description>
          </rdf:RDF>
        </annotation>
      </species>
      <species metaid="meta_M_pi_c" sboTerm="SBO:0000247" id="M_pi_c" name="Phosphate" compartment="c" hasOnlySubstanceUnits="false" boundaryCondition="false" constant="false" fbc:charge="-2" fbc:chemicalFormula="HO4P">
        <annotation>
          <rdf:RDF xmlns:rdf="http://www.w3.org/1999/02/22-rdf-syntax-ns#" xmlns:dcterms="http://purl.org/dc/terms/" xmlns:vCard="http://www.w3.org/2001/vcard-rdf/3.0#" xmlns:vCard4="http://www.w3.org/2006/vcard/ns#" xmlns:bqbiol="http://biomodels.net/biology-qualifiers/" xmlns:bqmodel="http://biomodels.net/model-qualifiers/">
            <rdf:Description rdf:about="#meta_M_pi_c">
              <bqbiol:is>
                <rdf:Bag>
                  <rdf:li rdf:resource="https://identifiers.org/bigg.metabolite/pi"/>
                  <rdf:li rdf:resource="https://identifiers.org/biocyc/META:Pi"/>
                  <rdf:li rdf:resource="https://identifiers.org/biocyc/META:CPD-16459"/>
                  <rdf:li rdf:resource="https://identifiers.org/biocyc/META:PHOSPHATE-GROUP"/>
                  <rdf:li rdf:resource="https://identifiers.org/chebi/CHEBI:26078"/>
                  <rdf:li rdf:resource="https://identifiers.org/chebi/CHEBI:18367"/>
                  <rdf:li rdf:resource="https://identifiers.org/chebi/CHEBI:29139"/>
                  <rdf:li rdf:resource="https://identifiers.org/chebi/CHEBI:39739"/>
                  <rdf:li rdf:resource="https://identifiers.org/chebi/CHEBI:43470"/>
                  <rdf:li rdf:resource="https://identifiers.org/chebi/CHEBI:35780"/>
                  <rdf:li rdf:resource="https://identifiers.org/chebi/CHEBI:43474"/>
                  <rdf:li rdf:resource="https://identifiers.org/chebi/CHEBI:26020"/>
                  <rdf:li rdf:resource="https://identifiers.org/chebi/CHEBI:45024"/>
                  <rdf:li rdf:resource="https://identifiers.org/chebi/CHEBI:39745"/>
                  <rdf:li rdf:resource="https://identifiers.org/chebi/CHEBI:29137"/>
                  <rdf:li rdf:resource="https://identifiers.org/chebi/CHEBI:14791"/>
                  <rdf:li rdf:resource="https://identifiers.org/chebi/CHEBI:7793"/>
                  <rdf:li rdf:resource="https://identifiers.org/envipath/650babc9-9d68-4b73-9332-11972ca26f7b/compound/db5219ee-60cb-4370-b066-340c9faf069c"/>
                  <rdf:li rdf:resource="https://identifiers.org/envipath/5882df9c-dae1-4d80-a40e-db4724271456/compound/84684967-eade-48d4-b25d-c4aede0a0836"/>
                  <rdf:li rdf:resource="https://identifiers.org/envipath/5882df9c-dae1-4d80-a40e-db4724271456/compound/ad82c39b-2edb-4953-b971-79a2d2ea6e26"/>
                  <rdf:li rdf:resource="https://identifiers.org/envipath/650babc9-9d68-4b73-9332-11972ca26f7b/compound/aac01fea-4223-49c1-8b12-cd50f11ebfc8"/>
                  <rdf:li rdf:resource="https://identifiers.org/envipath/32de3cf4-e3e6-4168-956e-32fa5ddb0ce1/compound/c581b2ce-6238-45de-abc0-60ca8d47ed04"/>
                  <rdf:li rdf:resource="https://identifiers.org/hmdb/HMDB02105"/>
                  <rdf:li rdf:resource="https://identifiers.org/hmdb/HMDB00973"/>
                  <rdf:li rdf:resource="https://identifiers.org/hmdb/HMDB01429"/>
                  <rdf:li rdf:resource="https://identifiers.org/hmdb/HMDB02142"/>
                  <rdf:li rdf:resource="https://identifiers.org/hmdb/HMDB05947"/>
                  <rdf:li rdf:resource="https://identifiers.org/inchi_key/NBIIXXVUZAFLBC-UHFFFAOYSA-L"/>
                  <rdf:li rdf:resource="https://identifiers.org/kegg.compound/C00009"/>
                  <rdf:li rdf:resource="https://identifiers.org/kegg.drug/D05467"/>
                  <rdf:li rdf:resource="https://identifiers.org/metanetx.chemical/MNXM9"/>
                  <rdf:li rdf:resource="https://identifiers.org/reactome.compound/5228339"/>
                  <rdf:li rdf:resource="https://identifiers.org/reactome.compound/113550"/>
                  <rdf:li rdf:resource="https://identifiers.org/reactome.compound/8851513"/>
                  <rdf:li rdf:resource="https://identifiers.org/reactome.compound/113551"/>
                  <rdf:li rdf:resource="https://identifiers.org/reactome.compound/109277"/>
                  <rdf:li rdf:resource="https://identifiers.org/reactome.compound/29372"/>
                  <rdf:li rdf:resource="https://identifiers.org/reactome.compound/8851226"/>
                  <rdf:li rdf:resource="https://identifiers.org/reactome.compound/113548"/>
                  <rdf:li rdf:resource="https://identifiers.org/sabiork/36"/>
                  <rdf:li rdf:resource="https://identifiers.org/seed.compound/cpd27787"/>
                  <rdf:li rdf:resource="https://identifiers.org/seed.compound/cpd00009"/>
                </rdf:Bag>
              </bqbiol:is>
            </rdf:Description>
          </rdf:RDF>
        </annotation>
      </species>
      <species metaid="meta_M_13dampp_e" sboTerm="SBO:0000247" id="M_13dampp_e" name="1 3 Diaminopropane C3H12N2" compartment="e" hasOnlySubstanceUnits="false" boundaryCondition="false" constant="false" fbc:charge="2" fbc:chemicalFormula="C3H12N2">
        <annotation>
          <rdf:RDF xmlns:rdf="http://www.w3.org/1999/02/22-rdf-syntax-ns#" xmlns:dcterms="http://purl.org/dc/terms/" xmlns:vCard="http://www.w3.org/2001/vcard-rdf/3.0#" xmlns:vCard4="http://www.w3.org/2006/vcard/ns#" xmlns:bqbiol="http://biomodels.net/biology-qualifiers/" xmlns:bqmodel="http://biomodels.net/model-qualifiers/">
            <rdf:Description rdf:about="#meta_M_13dampp_e">
              <bqbiol:is>
                <rdf:Bag>
                  <rdf:li rdf:resource="https://identifiers.org/bigg.metabolite/13dampp"/>
                  <rdf:li rdf:resource="https://identifiers.org/metanetx.chemical/MNXM146468"/>
                </rdf:Bag>
              </bqbiol:is>
            </rdf:Description>
          </rdf:RDF>
        </annotation>
      </species>
      <species metaid="meta_M_15dap_p" sboTerm="SBO:0000247" id="M_15dap_p" name="1,5-Diaminopentane" compartment="p" hasOnlySubstanceUnits="false" boundaryCondition="false" constant="false" fbc:charge="2" fbc:chemicalFormula="C5H16N2">
        <annotation>
          <rdf:RDF xmlns:rdf="http://www.w3.org/1999/02/22-rdf-syntax-ns#" xmlns:dcterms="http://purl.org/dc/terms/" xmlns:vCard="http://www.w3.org/2001/vcard-rdf/3.0#" xmlns:vCard4="http://www.w3.org/2006/vcard/ns#" xmlns:bqbiol="http://biomodels.net/biology-qualifiers/" xmlns:bqmodel="http://biomodels.net/model-qualifiers/">
            <rdf:Description rdf:about="#meta_M_15dap_p">
              <bqbiol:is>
                <rdf:Bag>
                  <rdf:li rdf:resource="https://identifiers.org/bigg.metabolite/15dap"/>
                  <rdf:li rdf:resource="https://identifiers.org/biocyc/META:CADAVERINE"/>
                  <rdf:li rdf:resource="https://identifiers.org/chebi/CHEBI:58384"/>
                  <rdf:li rdf:resource="https://identifiers.org/chebi/CHEBI:22974"/>
                  <rdf:li rdf:resource="https://identifiers.org/chebi/CHEBI:18127"/>
                  <rdf:li rdf:resource="https://identifiers.org/chebi/CHEBI:13928"/>
                  <rdf:li rdf:resource="https://identifiers.org/chebi/CHEBI:3288"/>
                  <rdf:li rdf:resource="https://identifiers.org/chebi/CHEBI:44370"/>
                  <rdf:li rdf:resource="https://identifiers.org/hmdb/HMDB02322"/>
                  <rdf:li rdf:resource="https://identifiers.org/inchi_key/VHRGRCVQAFMJIZ-UHFFFAOYSA-P"/>
                  <rdf:li rdf:resource="https://identifiers.org/kegg.compound/C01672"/>
                  <rdf:li rdf:resource="https://identifiers.org/metanetx.chemical/MNXM943"/>
                  <rdf:li rdf:resource="https://identifiers.org/sabiork/3091"/>
                  <rdf:li rdf:resource="https://identifiers.org/seed.compound/cpd01155"/>
                </rdf:Bag>
              </bqbiol:is>
            </rdf:Description>
          </rdf:RDF>
        </annotation>
      </species>
      <species metaid="meta_M_15dap_c" sboTerm="SBO:0000247" id="M_15dap_c" name="1,5-Diaminopentane" compartment="c" hasOnlySubstanceUnits="false" boundaryCondition="false" constant="false" fbc:charge="2" fbc:chemicalFormula="C5H16N2">
        <annotation>
          <rdf:RDF xmlns:rdf="http://www.w3.org/1999/02/22-rdf-syntax-ns#" xmlns:dcterms="http://purl.org/dc/terms/" xmlns:vCard="http://www.w3.org/2001/vcard-rdf/3.0#" xmlns:vCard4="http://www.w3.org/2006/vcard/ns#" xmlns:bqbiol="http://biomodels.net/biology-qualifiers/" xmlns:bqmodel="http://biomodels.net/model-qualifiers/">
            <rdf:Description rdf:about="#meta_M_15dap_c">
              <bqbiol:is>
                <rdf:Bag>
                  <rdf:li rdf:resource="https://identifiers.org/bigg.metabolite/15dap"/>
                  <rdf:li rdf:resource="https://identifiers.org/biocyc/META:CADAVERINE"/>
                  <rdf:li rdf:resource="https://identifiers.org/chebi/CHEBI:58384"/>
                  <rdf:li rdf:resource="https://identifiers.org/chebi/CHEBI:22974"/>
                  <rdf:li rdf:resource="https://identifiers.org/chebi/CHEBI:18127"/>
                  <rdf:li rdf:resource="https://identifiers.org/chebi/CHEBI:13928"/>
                  <rdf:li rdf:resource="https://identifiers.org/chebi/CHEBI:3288"/>
                  <rdf:li rdf:resource="https://identifiers.org/chebi/CHEBI:44370"/>
                  <rdf:li rdf:resource="https://identifiers.org/hmdb/HMDB02322"/>
                  <rdf:li rdf:resource="https://identifiers.org/inchi_key/VHRGRCVQAFMJIZ-UHFFFAOYSA-P"/>
                  <rdf:li rdf:resource="https://identifiers.org/kegg.compound/C01672"/>
                  <rdf:li rdf:resource="https://identifiers.org/metanetx.chemical/MNXM943"/>
                  <rdf:li rdf:resource="https://identifiers.org/sabiork/3091"/>
                  <rdf:li rdf:resource="https://identifiers.org/seed.compound/cpd01155"/>
                </rdf:Bag>
              </bqbiol:is>
            </rdf:Description>
          </rdf:RDF>
        </annotation>
      </species>
      <species metaid="meta_M_5a2opntn_c" sboTerm="SBO:0000247" id="M_5a2opntn_c" name="5-Amino-2-oxopentanoate" compartment="c" hasOnlySubstanceUnits="false" boundaryCondition="false" constant="false" fbc:charge="0" fbc:chemicalFormula="C5H9NO3">
        <annotation>
          <rdf:RDF xmlns:rdf="http://www.w3.org/1999/02/22-rdf-syntax-ns#" xmlns:dcterms="http://purl.org/dc/terms/" xmlns:vCard="http://www.w3.org/2001/vcard-rdf/3.0#" xmlns:vCard4="http://www.w3.org/2006/vcard/ns#" xmlns:bqbiol="http://biomodels.net/biology-qualifiers/" xmlns:bqmodel="http://biomodels.net/model-qualifiers/">
            <rdf:Description rdf:about="#meta_M_5a2opntn_c">
              <bqbiol:is>
                <rdf:Bag>
                  <rdf:li rdf:resource="https://identifiers.org/bigg.metabolite/5a2opntn"/>
                  <rdf:li rdf:resource="https://identifiers.org/biocyc/META:5-AMINO-2-OXOPENTANOATE"/>
                  <rdf:li rdf:resource="https://identifiers.org/chebi/CHEBI:49268"/>
                  <rdf:li rdf:resource="https://identifiers.org/chebi/CHEBI:20540"/>
                  <rdf:li rdf:resource="https://identifiers.org/chebi/CHEBI:17572"/>
                  <rdf:li rdf:resource="https://identifiers.org/chebi/CHEBI:12104"/>
                  <rdf:li rdf:resource="https://identifiers.org/chebi/CHEBI:2026"/>
                  <rdf:li rdf:resource="https://identifiers.org/chebi/CHEBI:58802"/>
                  <rdf:li rdf:resource="https://identifiers.org/hmdb/HMDB06272"/>
                  <rdf:li rdf:resource="https://identifiers.org/inchi_key/BWHGMFYTDQEALD-UHFFFAOYSA-N"/>
                  <rdf:li rdf:resource="https://identifiers.org/kegg.compound/C01110"/>
                  <rdf:li rdf:resource="https://identifiers.org/lipidmaps/LMFA01060169"/>
                  <rdf:li rdf:resource="https://identifiers.org/metanetx.chemical/MNXM1714"/>
                  <rdf:li rdf:resource="https://identifiers.org/sabiork/2247"/>
                  <rdf:li rdf:resource="https://identifiers.org/seed.compound/cpd00815"/>
                </rdf:Bag>
              </bqbiol:is>
            </rdf:Description>
          </rdf:RDF>
        </annotation>
      </species>
      <species metaid="meta_M_1p2cbxl_c" sboTerm="SBO:0000247" id="M_1p2cbxl_c" name="1-Pyrroline-2-carboxylate" compartment="c" hasOnlySubstanceUnits="false" boundaryCondition="false" constant="false" fbc:charge="-1" fbc:chemicalFormula="C5H6NO2">
        <annotation>
          <rdf:RDF xmlns:rdf="http://www.w3.org/1999/02/22-rdf-syntax-ns#" xmlns:dcterms="http://purl.org/dc/terms/" xmlns:vCard="http://www.w3.org/2001/vcard-rdf/3.0#" xmlns:vCard4="http://www.w3.org/2006/vcard/ns#" xmlns:bqbiol="http://biomodels.net/biology-qualifiers/" xmlns:bqmodel="http://biomodels.net/model-qualifiers/">
            <rdf:Description rdf:about="#meta_M_1p2cbxl_c">
              <bqbiol:is>
                <rdf:Bag>
                  <rdf:li rdf:resource="https://identifiers.org/bigg.metabolite/1p2cbxl"/>
                  <rdf:li rdf:resource="https://identifiers.org/metanetx.chemical/MNXM165560"/>
                </rdf:Bag>
              </bqbiol:is>
            </rdf:Description>
          </rdf:RDF>
        </annotation>
      </species>
      <species metaid="meta_M_nadph_c" sboTerm="SBO:0000247" id="M_nadph_c" name="Nicotinamide adenine dinucleotide phosphate - reduced" compartment="c" hasOnlySubstanceUnits="false" boundaryCondition="false" constant="false" fbc:charge="-4" fbc:chemicalFormula="C21H26N7O17P3">
        <annotation>
          <rdf:RDF xmlns:rdf="http://www.w3.org/1999/02/22-rdf-syntax-ns#" xmlns:dcterms="http://purl.org/dc/terms/" xmlns:vCard="http://www.w3.org/2001/vcard-rdf/3.0#" xmlns:vCard4="http://www.w3.org/2006/vcard/ns#" xmlns:bqbiol="http://biomodels.net/biology-qualifiers/" xmlns:bqmodel="http://biomodels.net/model-qualifiers/">
            <rdf:Description rdf:about="#meta_M_nadph_c">
              <bqbiol:is>
                <rdf:Bag>
                  <rdf:li rdf:resource="https://identifiers.org/bigg.metabolite/nadph"/>
                  <rdf:li rdf:resource="https://identifiers.org/biocyc/META:NADPH"/>
                  <rdf:li rdf:resource="https://identifiers.org/chebi/CHEBI:16474"/>
                  <rdf:li rdf:resource="https://identifiers.org/chebi/CHEBI:7425"/>
                  <rdf:li rdf:resource="https://identifiers.org/chebi/CHEBI:57783"/>
                  <rdf:li rdf:resource="https://identifiers.org/chebi/CHEBI:21904"/>
                  <rdf:li rdf:resource="https://identifiers.org/chebi/CHEBI:13399"/>
                  <rdf:li rdf:resource="https://identifiers.org/chebi/CHEBI:13400"/>
                  <rdf:li rdf:resource="https://identifiers.org/chebi/CHEBI:44286"/>
                  <rdf:li rdf:resource="https://identifiers.org/hmdb/HMDB06341"/>
                  <rdf:li rdf:resource="https://identifiers.org/hmdb/HMDB00221"/>
                  <rdf:li rdf:resource="https://identifiers.org/hmdb/HMDB00799"/>
                  <rdf:li rdf:resource="https://identifiers.org/inchi_key/ACFIXJIJDZMPPO-NNYOXOHSSA-J"/>
                  <rdf:li rdf:resource="https://identifiers.org/kegg.compound/C00005"/>
                  <rdf:li rdf:resource="https://identifiers.org/metanetx.chemical/MNXM6"/>
                  <rdf:li rdf:resource="https://identifiers.org/reactome.compound/113600"/>
                  <rdf:li rdf:resource="https://identifiers.org/reactome.compound/6790135"/>
                  <rdf:li rdf:resource="https://identifiers.org/reactome.compound/113602"/>
                  <rdf:li rdf:resource="https://identifiers.org/reactome.compound/113601"/>
                  <rdf:li rdf:resource="https://identifiers.org/reactome.compound/2000347"/>
                  <rdf:li rdf:resource="https://identifiers.org/reactome.compound/351627"/>
                  <rdf:li rdf:resource="https://identifiers.org/reactome.compound/29364"/>
                  <rdf:li rdf:resource="https://identifiers.org/reactome.compound/5623644"/>
                  <rdf:li rdf:resource="https://identifiers.org/reactome.compound/194725"/>
                  <rdf:li rdf:resource="https://identifiers.org/sabiork/1262"/>
                  <rdf:li rdf:resource="https://identifiers.org/seed.compound/cpd00005"/>
                </rdf:Bag>
              </bqbiol:is>
            </rdf:Description>
          </rdf:RDF>
        </annotation>
      </species>
      <species metaid="meta_M_nadp_c" sboTerm="SBO:0000247" id="M_nadp_c" name="Nicotinamide adenine dinucleotide phosphate" compartment="c" hasOnlySubstanceUnits="false" boundaryCondition="false" constant="false" fbc:charge="-3" fbc:chemicalFormula="C21H25N7O17P3">
        <annotation>
          <rdf:RDF xmlns:rdf="http://www.w3.org/1999/02/22-rdf-syntax-ns#" xmlns:dcterms="http://purl.org/dc/terms/" xmlns:vCard="http://www.w3.org/2001/vcard-rdf/3.0#" xmlns:vCard4="http://www.w3.org/2006/vcard/ns#" xmlns:bqbiol="http://biomodels.net/biology-qualifiers/" xmlns:bqmodel="http://biomodels.net/model-qualifiers/">
            <rdf:Description rdf:about="#meta_M_nadp_c">
              <bqbiol:is>
                <rdf:Bag>
                  <rdf:li rdf:resource="https://identifiers.org/bigg.metabolite/nadp"/>
                  <rdf:li rdf:resource="https://identifiers.org/biocyc/META:NADP"/>
                  <rdf:li rdf:resource="https://identifiers.org/chebi/CHEBI:29868"/>
                  <rdf:li rdf:resource="https://identifiers.org/chebi/CHEBI:44405"/>
                  <rdf:li rdf:resource="https://identifiers.org/chebi/CHEBI:25523"/>
                  <rdf:li rdf:resource="https://identifiers.org/chebi/CHEBI:13397"/>
                  <rdf:li rdf:resource="https://identifiers.org/chebi/CHEBI:18009"/>
                  <rdf:li rdf:resource="https://identifiers.org/chebi/CHEBI:7424"/>
                  <rdf:li rdf:resource="https://identifiers.org/chebi/CHEBI:13398"/>
                  <rdf:li rdf:resource="https://identifiers.org/chebi/CHEBI:21903"/>
                  <rdf:li rdf:resource="https://identifiers.org/chebi/CHEBI:58349"/>
                  <rdf:li rdf:resource="https://identifiers.org/chebi/CHEBI:44409"/>
                  <rdf:li rdf:resource="https://identifiers.org/hmdb/HMDB00217"/>
                  <rdf:li rdf:resource="https://identifiers.org/inchi_key/XJLXINKUBYWONI-NNYOXOHSSA-K"/>
                  <rdf:li rdf:resource="https://identifiers.org/kegg.compound/C00006"/>
                  <rdf:li rdf:resource="https://identifiers.org/metanetx.chemical/MNXM5"/>
                  <rdf:li rdf:resource="https://identifiers.org/reactome.compound/194668"/>
                  <rdf:li rdf:resource="https://identifiers.org/reactome.compound/113563"/>
                  <rdf:li rdf:resource="https://identifiers.org/reactome.compound/6790191"/>
                  <rdf:li rdf:resource="https://identifiers.org/reactome.compound/5623650"/>
                  <rdf:li rdf:resource="https://identifiers.org/reactome.compound/2000348"/>
                  <rdf:li rdf:resource="https://identifiers.org/reactome.compound/389556"/>
                  <rdf:li rdf:resource="https://identifiers.org/reactome.compound/29366"/>
                  <rdf:li rdf:resource="https://identifiers.org/reactome.compound/351628"/>
                  <rdf:li rdf:resource="https://identifiers.org/reactome.compound/113564"/>
                  <rdf:li rdf:resource="https://identifiers.org/sabiork/1263"/>
                  <rdf:li rdf:resource="https://identifiers.org/seed.compound/cpd00006"/>
                </rdf:Bag>
              </bqbiol:is>
            </rdf:Description>
          </rdf:RDF>
        </annotation>
      </species>
      <species metaid="meta_M_pro__L_c" sboTerm="SBO:0000247" id="M_pro__L_c" name="L-Proline" compartment="c" hasOnlySubstanceUnits="false" boundaryCondition="false" constant="false" fbc:charge="0" fbc:chemicalFormula="C5H9NO2">
        <annotation>
          <rdf:RDF xmlns:rdf="http://www.w3.org/1999/02/22-rdf-syntax-ns#" xmlns:dcterms="http://purl.org/dc/terms/" xmlns:vCard="http://www.w3.org/2001/vcard-rdf/3.0#" xmlns:vCard4="http://www.w3.org/2006/vcard/ns#" xmlns:bqbiol="http://biomodels.net/biology-qualifiers/" xmlns:bqmodel="http://biomodels.net/model-qualifiers/">
            <rdf:Description rdf:about="#meta_M_pro__L_c">
              <bqbiol:is>
                <rdf:Bag>
                  <rdf:li rdf:resource="https://identifiers.org/bigg.metabolite/pro__L"/>
                  <rdf:li rdf:resource="https://identifiers.org/biocyc/META:PRO"/>
                  <rdf:li rdf:resource="https://identifiers.org/chebi/CHEBI:26271"/>
                  <rdf:li rdf:resource="https://identifiers.org/chebi/CHEBI:60039"/>
                  <rdf:li rdf:resource="https://identifiers.org/chebi/CHEBI:45100"/>
                  <rdf:li rdf:resource="https://identifiers.org/chebi/CHEBI:13154"/>
                  <rdf:li rdf:resource="https://identifiers.org/chebi/CHEBI:184637"/>
                  <rdf:li rdf:resource="https://identifiers.org/chebi/CHEBI:17203"/>
                  <rdf:li rdf:resource="https://identifiers.org/chebi/CHEBI:21373"/>
                  <rdf:li rdf:resource="https://identifiers.org/chebi/CHEBI:32862"/>
                  <rdf:li rdf:resource="https://identifiers.org/chebi/CHEBI:32872"/>
                  <rdf:li rdf:resource="https://identifiers.org/chebi/CHEBI:45040"/>
                  <rdf:li rdf:resource="https://identifiers.org/chebi/CHEBI:32871"/>
                  <rdf:li rdf:resource="https://identifiers.org/chebi/CHEBI:6286"/>
                  <rdf:li rdf:resource="https://identifiers.org/chebi/CHEBI:32864"/>
                  <rdf:li rdf:resource="https://identifiers.org/chebi/CHEBI:42067"/>
                  <rdf:li rdf:resource="https://identifiers.org/chebi/CHEBI:45159"/>
                  <rdf:li rdf:resource="https://identifiers.org/chebi/CHEBI:58054"/>
                  <rdf:li rdf:resource="https://identifiers.org/hmdb/HMDB00162"/>
                  <rdf:li rdf:resource="https://identifiers.org/inchi_key/ONIBWKKTOPOVIA-BYPYZUCNSA-N"/>
                  <rdf:li rdf:resource="https://identifiers.org/kegg.compound/C00148"/>
                  <rdf:li rdf:resource="https://identifiers.org/kegg.compound/C16435"/>
                  <rdf:li rdf:resource="https://identifiers.org/kegg.drug/D00035"/>
                  <rdf:li rdf:resource="https://identifiers.org/metanetx.chemical/MNXM114"/>
                  <rdf:li rdf:resource="https://identifiers.org/reactome.compound/352033"/>
                  <rdf:li rdf:resource="https://identifiers.org/reactome.compound/379717"/>
                  <rdf:li rdf:resource="https://identifiers.org/reactome.compound/113538"/>
                  <rdf:li rdf:resource="https://identifiers.org/sabiork/25536"/>
                  <rdf:li rdf:resource="https://identifiers.org/sabiork/82"/>
                  <rdf:li rdf:resource="https://identifiers.org/seed.compound/cpd00129"/>
                  <rdf:li rdf:resource="https://identifiers.org/seed.compound/cpd15140"/>
                </rdf:Bag>
              </bqbiol:is>
            </rdf:Description>
          </rdf:RDF>
        </annotation>
      </species>
      <species metaid="meta_M_1pipdn2c_c" sboTerm="SBO:0000247" id="M_1pipdn2c_c" name="Delta1-Piperideine-2-carboxylate" compartment="c" hasOnlySubstanceUnits="false" boundaryCondition="false" constant="false" fbc:charge="0" fbc:chemicalFormula="C6H9NO2">
        <annotation>
          <rdf:RDF xmlns:rdf="http://www.w3.org/1999/02/22-rdf-syntax-ns#" xmlns:dcterms="http://purl.org/dc/terms/" xmlns:vCard="http://www.w3.org/2001/vcard-rdf/3.0#" xmlns:vCard4="http://www.w3.org/2006/vcard/ns#" xmlns:bqbiol="http://biomodels.net/biology-qualifiers/" xmlns:bqmodel="http://biomodels.net/model-qualifiers/">
            <rdf:Description rdf:about="#meta_M_1pipdn2c_c">
              <bqbiol:is>
                <rdf:Bag>
                  <rdf:li rdf:resource="https://identifiers.org/bigg.metabolite/1pipdn2c"/>
                  <rdf:li rdf:resource="https://identifiers.org/biocyc/META:DELTA1-PIPERIDEINE-2-CARBOXYLATE"/>
                  <rdf:li rdf:resource="https://identifiers.org/chebi/CHEBI:500"/>
                  <rdf:li rdf:resource="https://identifiers.org/chebi/CHEBI:11153"/>
                  <rdf:li rdf:resource="https://identifiers.org/chebi/CHEBI:30912"/>
                  <rdf:li rdf:resource="https://identifiers.org/chebi/CHEBI:77631"/>
                  <rdf:li rdf:resource="https://identifiers.org/chebi/CHEBI:12278"/>
                  <rdf:li rdf:resource="https://identifiers.org/chebi/CHEBI:18885"/>
                  <rdf:li rdf:resource="https://identifiers.org/chebi/CHEBI:23601"/>
                  <rdf:li rdf:resource="https://identifiers.org/chebi/CHEBI:16187"/>
                  <rdf:li rdf:resource="https://identifiers.org/chebi/CHEBI:16334"/>
                  <rdf:li rdf:resource="https://identifiers.org/chebi/CHEBI:10539"/>
                  <rdf:li rdf:resource="https://identifiers.org/chebi/CHEBI:18886"/>
                  <rdf:li rdf:resource="https://identifiers.org/hmdb/HMDB62778"/>
                  <rdf:li rdf:resource="https://identifiers.org/hmdb/HMDB01084"/>
                  <rdf:li rdf:resource="https://identifiers.org/inchi_key/GEJXSVNGWOSZPC-UHFFFAOYSA-N"/>
                  <rdf:li rdf:resource="https://identifiers.org/kegg.compound/C04092"/>
                  <rdf:li rdf:resource="https://identifiers.org/metanetx.chemical/MNXM911"/>
                  <rdf:li rdf:resource="https://identifiers.org/reactome.compound/5693311"/>
                  <rdf:li rdf:resource="https://identifiers.org/sabiork/7071"/>
                  <rdf:li rdf:resource="https://identifiers.org/seed.compound/cpd00922"/>
                </rdf:Bag>
              </bqbiol:is>
            </rdf:Description>
          </rdf:RDF>
        </annotation>
      </species>
      <species metaid="meta_M_Lpipecol_c" sboTerm="SBO:0000247" id="M_Lpipecol_c" name="L-pipecolic acid; piperidine-2-carboxylic acid" compartment="c" hasOnlySubstanceUnits="false" boundaryCondition="false" constant="false" fbc:charge="0" fbc:chemicalFormula="C6H11NO2">
        <annotation>
          <rdf:RDF xmlns:rdf="http://www.w3.org/1999/02/22-rdf-syntax-ns#" xmlns:dcterms="http://purl.org/dc/terms/" xmlns:vCard="http://www.w3.org/2001/vcard-rdf/3.0#" xmlns:vCard4="http://www.w3.org/2006/vcard/ns#" xmlns:bqbiol="http://biomodels.net/biology-qualifiers/" xmlns:bqmodel="http://biomodels.net/model-qualifiers/">
            <rdf:Description rdf:about="#meta_M_Lpipecol_c">
              <bqbiol:is>
                <rdf:Bag>
                  <rdf:li rdf:resource="https://identifiers.org/bigg.metabolite/Lpipecol"/>
                  <rdf:li rdf:resource="https://identifiers.org/biocyc/META:L-PIPECOLATE"/>
                  <rdf:li rdf:resource="https://identifiers.org/chebi/CHEBI:30913"/>
                  <rdf:li rdf:resource="https://identifiers.org/chebi/CHEBI:30633"/>
                  <rdf:li rdf:resource="https://identifiers.org/chebi/CHEBI:18797"/>
                  <rdf:li rdf:resource="https://identifiers.org/chebi/CHEBI:61185"/>
                  <rdf:li rdf:resource="https://identifiers.org/chebi/CHEBI:13153"/>
                  <rdf:li rdf:resource="https://identifiers.org/chebi/CHEBI:18796"/>
                  <rdf:li rdf:resource="https://identifiers.org/chebi/CHEBI:6284"/>
                  <rdf:li rdf:resource="https://identifiers.org/hmdb/HMDB00716"/>
                  <rdf:li rdf:resource="https://identifiers.org/inchi_key/HXEACLLIILLPRG-YFKPBYRVSA-N"/>
                  <rdf:li rdf:resource="https://identifiers.org/kegg.compound/C00408"/>
                  <rdf:li rdf:resource="https://identifiers.org/metanetx.chemical/MNXM684"/>
                  <rdf:li rdf:resource="https://identifiers.org/reactome.compound/5693325"/>
                  <rdf:li rdf:resource="https://identifiers.org/sabiork/5075"/>
                  <rdf:li rdf:resource="https://identifiers.org/seed.compound/cpd00323"/>
                </rdf:Bag>
              </bqbiol:is>
            </rdf:Description>
          </rdf:RDF>
        </annotation>
      </species>
      <species metaid="meta_M_2pqq_c" sboTerm="SBO:0000247" id="M_2pqq_c" name="6  2 amino 2 carboxylatoethyl  1 2 3 4 tetrahydroquinoline 2 4 dicarboxylate" compartment="c" hasOnlySubstanceUnits="false" boundaryCondition="false" constant="false" fbc:charge="-3" fbc:chemicalFormula="C14H13N2O6">
        <annotation>
          <rdf:RDF xmlns:rdf="http://www.w3.org/1999/02/22-rdf-syntax-ns#" xmlns:dcterms="http://purl.org/dc/terms/" xmlns:vCard="http://www.w3.org/2001/vcard-rdf/3.0#" xmlns:vCard4="http://www.w3.org/2006/vcard/ns#" xmlns:bqbiol="http://biomodels.net/biology-qualifiers/" xmlns:bqmodel="http://biomodels.net/model-qualifiers/">
            <rdf:Description rdf:about="#meta_M_2pqq_c">
              <bqbiol:is>
                <rdf:Bag>
                  <rdf:li rdf:resource="https://identifiers.org/bigg.metabolite/2pqq"/>
                </rdf:Bag>
              </bqbiol:is>
            </rdf:Description>
          </rdf:RDF>
        </annotation>
      </species>
      <species metaid="meta_M_o2_c" sboTerm="SBO:0000247" id="M_o2_c" name="O2 O2" compartment="c" hasOnlySubstanceUnits="false" boundaryCondition="false" constant="false" fbc:charge="0" fbc:chemicalFormula="O2">
        <annotation>
          <rdf:RDF xmlns:rdf="http://www.w3.org/1999/02/22-rdf-syntax-ns#" xmlns:dcterms="http://purl.org/dc/terms/" xmlns:vCard="http://www.w3.org/2001/vcard-rdf/3.0#" xmlns:vCard4="http://www.w3.org/2006/vcard/ns#" xmlns:bqbiol="http://biomodels.net/biology-qualifiers/" xmlns:bqmodel="http://biomodels.net/model-qualifiers/">
            <rdf:Description rdf:about="#meta_M_o2_c">
              <bqbiol:is>
                <rdf:Bag>
                  <rdf:li rdf:resource="https://identifiers.org/bigg.metabolite/o2"/>
                  <rdf:li rdf:resource="https://identifiers.org/biocyc/META:OXYGEN-MOLECULE"/>
                  <rdf:li rdf:resource="https://identifiers.org/chebi/CHEBI:7860"/>
                  <rdf:li rdf:resource="https://identifiers.org/chebi/CHEBI:26689"/>
                  <rdf:li rdf:resource="https://identifiers.org/chebi/CHEBI:29097"/>
                  <rdf:li rdf:resource="https://identifiers.org/chebi/CHEBI:15379"/>
                  <rdf:li rdf:resource="https://identifiers.org/chebi/CHEBI:13416"/>
                  <rdf:li rdf:resource="https://identifiers.org/chebi/CHEBI:27140"/>
                  <rdf:li rdf:resource="https://identifiers.org/chebi/CHEBI:29793"/>
                  <rdf:li rdf:resource="https://identifiers.org/chebi/CHEBI:30491"/>
                  <rdf:li rdf:resource="https://identifiers.org/chebi/CHEBI:44742"/>
                  <rdf:li rdf:resource="https://identifiers.org/chebi/CHEBI:23833"/>
                  <rdf:li rdf:resource="https://identifiers.org/chebi/CHEBI:25366"/>
                  <rdf:li rdf:resource="https://identifiers.org/chebi/CHEBI:10745"/>
                  <rdf:li rdf:resource="https://identifiers.org/envipath/5882df9c-dae1-4d80-a40e-db4724271456/compound/d5d12248-82d3-4cf3-b7d0-2e3d096768b4"/>
                  <rdf:li rdf:resource="https://identifiers.org/hmdb/HMDB01377"/>
                  <rdf:li rdf:resource="https://identifiers.org/inchi_key/MYMOFIZGZYHOMD-UHFFFAOYSA-N"/>
                  <rdf:li rdf:resource="https://identifiers.org/kegg.compound/C00007"/>
                  <rdf:li rdf:resource="https://identifiers.org/kegg.drug/D00003"/>
                  <rdf:li rdf:resource="https://identifiers.org/metanetx.chemical/MNXM4"/>
                  <rdf:li rdf:resource="https://identifiers.org/reactome.compound/113534"/>
                  <rdf:li rdf:resource="https://identifiers.org/reactome.compound/113535"/>
                  <rdf:li rdf:resource="https://identifiers.org/reactome.compound/113685"/>
                  <rdf:li rdf:resource="https://identifiers.org/reactome.compound/5668566"/>
                  <rdf:li rdf:resource="https://identifiers.org/reactome.compound/189461"/>
                  <rdf:li rdf:resource="https://identifiers.org/reactome.compound/113533"/>
                  <rdf:li rdf:resource="https://identifiers.org/reactome.compound/1131511"/>
                  <rdf:li rdf:resource="https://identifiers.org/reactome.compound/352327"/>
                  <rdf:li rdf:resource="https://identifiers.org/reactome.compound/351593"/>
                  <rdf:li rdf:resource="https://identifiers.org/reactome.compound/29368"/>
                  <rdf:li rdf:resource="https://identifiers.org/reactome.compound/1236709"/>
                  <rdf:li rdf:resource="https://identifiers.org/sabiork/1264"/>
                  <rdf:li rdf:resource="https://identifiers.org/seed.compound/cpd00007"/>
                </rdf:Bag>
              </bqbiol:is>
            </rdf:Description>
          </rdf:RDF>
        </annotation>
      </species>
      <species metaid="meta_M_1pqq_c" sboTerm="SBO:0000247" id="M_1pqq_c" name="6  2 amino 2 carboxylatoethyl  7 hydroxy 8 oxo 1 2 3 4 7 8 hexahydroquinoline 2 4 dicarboxylate" compartment="c" hasOnlySubstanceUnits="false" boundaryCondition="false" constant="false" fbc:charge="-3" fbc:chemicalFormula="C14H13N2O8">
        <annotation>
          <rdf:RDF xmlns:rdf="http://www.w3.org/1999/02/22-rdf-syntax-ns#" xmlns:dcterms="http://purl.org/dc/terms/" xmlns:vCard="http://www.w3.org/2001/vcard-rdf/3.0#" xmlns:vCard4="http://www.w3.org/2006/vcard/ns#" xmlns:bqbiol="http://biomodels.net/biology-qualifiers/" xmlns:bqmodel="http://biomodels.net/model-qualifiers/">
            <rdf:Description rdf:about="#meta_M_1pqq_c">
              <bqbiol:is>
                <rdf:Bag>
                  <rdf:li rdf:resource="https://identifiers.org/bigg.metabolite/1pqq"/>
                </rdf:Bag>
              </bqbiol:is>
            </rdf:Description>
          </rdf:RDF>
        </annotation>
      </species>
      <species metaid="meta_M_1py4h3c_c" sboTerm="SBO:0000247" id="M_1py4h3c_c" name="1 pyrroline 4 hydroxy 2 carboxylate" compartment="c" hasOnlySubstanceUnits="false" boundaryCondition="false" constant="false" fbc:charge="-1" fbc:chemicalFormula="C5H6NO3">
        <annotation>
          <rdf:RDF xmlns:rdf="http://www.w3.org/1999/02/22-rdf-syntax-ns#" xmlns:dcterms="http://purl.org/dc/terms/" xmlns:vCard="http://www.w3.org/2001/vcard-rdf/3.0#" xmlns:vCard4="http://www.w3.org/2006/vcard/ns#" xmlns:bqbiol="http://biomodels.net/biology-qualifiers/" xmlns:bqmodel="http://biomodels.net/model-qualifiers/">
            <rdf:Description rdf:about="#meta_M_1py4h3c_c">
              <bqbiol:is>
                <rdf:Bag>
                  <rdf:li rdf:resource="https://identifiers.org/bigg.metabolite/1py4h3c"/>
                </rdf:Bag>
              </bqbiol:is>
            </rdf:Description>
          </rdf:RDF>
        </annotation>
      </species>
      <species metaid="meta_M_25dop_c" sboTerm="SBO:0000247" id="M_25dop_c" name="2 5 Dioxopentanoate C5H5O4" compartment="c" hasOnlySubstanceUnits="false" boundaryCondition="false" constant="false" fbc:charge="-1" fbc:chemicalFormula="C5H5O4">
        <annotation>
          <rdf:RDF xmlns:rdf="http://www.w3.org/1999/02/22-rdf-syntax-ns#" xmlns:dcterms="http://purl.org/dc/terms/" xmlns:vCard="http://www.w3.org/2001/vcard-rdf/3.0#" xmlns:vCard4="http://www.w3.org/2006/vcard/ns#" xmlns:bqbiol="http://biomodels.net/biology-qualifiers/" xmlns:bqmodel="http://biomodels.net/model-qualifiers/">
            <rdf:Description rdf:about="#meta_M_25dop_c">
              <bqbiol:is>
                <rdf:Bag>
                  <rdf:li rdf:resource="https://identifiers.org/bigg.metabolite/25dop"/>
                  <rdf:li rdf:resource="https://identifiers.org/metanetx.chemical/MNXM165561"/>
                </rdf:Bag>
              </bqbiol:is>
            </rdf:Description>
          </rdf:RDF>
        </annotation>
      </species>
      <species metaid="meta_M_nh4_c" sboTerm="SBO:0000247" id="M_nh4_c" name="Ammonium" compartment="c" hasOnlySubstanceUnits="false" boundaryCondition="false" constant="false" fbc:charge="1" fbc:chemicalFormula="H4N">
        <annotation>
          <rdf:RDF xmlns:rdf="http://www.w3.org/1999/02/22-rdf-syntax-ns#" xmlns:dcterms="http://purl.org/dc/terms/" xmlns:vCard="http://www.w3.org/2001/vcard-rdf/3.0#" xmlns:vCard4="http://www.w3.org/2006/vcard/ns#" xmlns:bqbiol="http://biomodels.net/biology-qualifiers/" xmlns:bqmodel="http://biomodels.net/model-qualifiers/">
            <rdf:Description rdf:about="#meta_M_nh4_c">
              <bqbiol:is>
                <rdf:Bag>
                  <rdf:li rdf:resource="https://identifiers.org/bigg.metabolite/nh4"/>
                  <rdf:li rdf:resource="https://identifiers.org/biocyc/META:AMMONIUM"/>
                  <rdf:li rdf:resource="https://identifiers.org/biocyc/META:AMMONIA"/>
                  <rdf:li rdf:resource="https://identifiers.org/chebi/CHEBI:44284"/>
                  <rdf:li rdf:resource="https://identifiers.org/chebi/CHEBI:135980"/>
                  <rdf:li rdf:resource="https://identifiers.org/chebi/CHEBI:22533"/>
                  <rdf:li rdf:resource="https://identifiers.org/chebi/CHEBI:13406"/>
                  <rdf:li rdf:resource="https://identifiers.org/chebi/CHEBI:29337"/>
                  <rdf:li rdf:resource="https://identifiers.org/chebi/CHEBI:29340"/>
                  <rdf:li rdf:resource="https://identifiers.org/chebi/CHEBI:13771"/>
                  <rdf:li rdf:resource="https://identifiers.org/chebi/CHEBI:16134"/>
                  <rdf:li rdf:resource="https://identifiers.org/chebi/CHEBI:28938"/>
                  <rdf:li rdf:resource="https://identifiers.org/chebi/CHEBI:22534"/>
                  <rdf:li rdf:resource="https://identifiers.org/chebi/CHEBI:13405"/>
                  <rdf:li rdf:resource="https://identifiers.org/chebi/CHEBI:49783"/>
                  <rdf:li rdf:resource="https://identifiers.org/chebi/CHEBI:7434"/>
                  <rdf:li rdf:resource="https://identifiers.org/chebi/CHEBI:7435"/>
                  <rdf:li rdf:resource="https://identifiers.org/chebi/CHEBI:44269"/>
                  <rdf:li rdf:resource="https://identifiers.org/chebi/CHEBI:44404"/>
                  <rdf:li rdf:resource="https://identifiers.org/chebi/CHEBI:13407"/>
                  <rdf:li rdf:resource="https://identifiers.org/envipath/650babc9-9d68-4b73-9332-11972ca26f7b/compound/96667bd9-aeae-4e8f-89d3-100d0396af05"/>
                  <rdf:li rdf:resource="https://identifiers.org/envipath/32de3cf4-e3e6-4168-956e-32fa5ddb0ce1/compound/41e4c903-407f-49f7-bf6b-0a94d39fa3a7"/>
                  <rdf:li rdf:resource="https://identifiers.org/envipath/5882df9c-dae1-4d80-a40e-db4724271456/compound/27a89bdf-42f7-478f-91d8-e39881581096"/>
                  <rdf:li rdf:resource="https://identifiers.org/hmdb/HMDB00051"/>
                  <rdf:li rdf:resource="https://identifiers.org/hmdb/HMDB41827"/>
                  <rdf:li rdf:resource="https://identifiers.org/inchi_key/QGZKDVFQNNGYKY-UHFFFAOYSA-O"/>
                  <rdf:li rdf:resource="https://identifiers.org/kegg.compound/C00014"/>
                  <rdf:li rdf:resource="https://identifiers.org/kegg.compound/C01342"/>
                  <rdf:li rdf:resource="https://identifiers.org/kegg.drug/D02916"/>
                  <rdf:li rdf:resource="https://identifiers.org/kegg.drug/D02915"/>
                  <rdf:li rdf:resource="https://identifiers.org/metanetx.chemical/MNXM15"/>
                  <rdf:li rdf:resource="https://identifiers.org/reactome.compound/5693978"/>
                  <rdf:li rdf:resource="https://identifiers.org/reactome.compound/1132163"/>
                  <rdf:li rdf:resource="https://identifiers.org/reactome.compound/29382"/>
                  <rdf:li rdf:resource="https://identifiers.org/reactome.compound/76230"/>
                  <rdf:li rdf:resource="https://identifiers.org/reactome.compound/140912"/>
                  <rdf:li rdf:resource="https://identifiers.org/reactome.compound/389843"/>
                  <rdf:li rdf:resource="https://identifiers.org/reactome.compound/2022135"/>
                  <rdf:li rdf:resource="https://identifiers.org/reactome.compound/31633"/>
                  <rdf:li rdf:resource="https://identifiers.org/reactome.compound/113561"/>
                  <rdf:li rdf:resource="https://identifiers.org/sabiork/1268"/>
                  <rdf:li rdf:resource="https://identifiers.org/sabiork/43"/>
                  <rdf:li rdf:resource="https://identifiers.org/seed.compound/cpd19013"/>
                  <rdf:li rdf:resource="https://identifiers.org/seed.compound/cpd00013"/>
                </rdf:Bag>
              </bqbiol:is>
            </rdf:Description>
          </rdf:RDF>
        </annotation>
      </species>
      <species metaid="meta_M_decoa_c" sboTerm="SBO:0000247" id="M_decoa_c" name="1-decanoyl-CoA" compartment="c" hasOnlySubstanceUnits="false" boundaryCondition="false" constant="false" fbc:charge="-4" fbc:chemicalFormula="C31H48N7O17P3S">
        <annotation>
          <rdf:RDF xmlns:rdf="http://www.w3.org/1999/02/22-rdf-syntax-ns#" xmlns:dcterms="http://purl.org/dc/terms/" xmlns:vCard="http://www.w3.org/2001/vcard-rdf/3.0#" xmlns:vCard4="http://www.w3.org/2006/vcard/ns#" xmlns:bqbiol="http://biomodels.net/biology-qualifiers/" xmlns:bqmodel="http://biomodels.net/model-qualifiers/">
            <rdf:Description rdf:about="#meta_M_decoa_c">
              <bqbiol:is>
                <rdf:Bag>
                  <rdf:li rdf:resource="https://identifiers.org/bigg.metabolite/decoa"/>
                </rdf:Bag>
              </bqbiol:is>
            </rdf:Description>
          </rdf:RDF>
        </annotation>
      </species>
      <species metaid="meta_M_dc2coa_c" sboTerm="SBO:0000247" id="M_dc2coa_c" name="Trans-Dec-2-enoyl-CoA" compartment="c" hasOnlySubstanceUnits="false" boundaryCondition="false" constant="false" fbc:charge="-4" fbc:chemicalFormula="C31H48N7O17P3S">
        <annotation>
          <rdf:RDF xmlns:rdf="http://www.w3.org/1999/02/22-rdf-syntax-ns#" xmlns:dcterms="http://purl.org/dc/terms/" xmlns:vCard="http://www.w3.org/2001/vcard-rdf/3.0#" xmlns:vCard4="http://www.w3.org/2006/vcard/ns#" xmlns:bqbiol="http://biomodels.net/biology-qualifiers/" xmlns:bqmodel="http://biomodels.net/model-qualifiers/">
            <rdf:Description rdf:about="#meta_M_dc2coa_c">
              <bqbiol:is>
                <rdf:Bag>
                  <rdf:li rdf:resource="https://identifiers.org/bigg.metabolite/dc2coa"/>
                  <rdf:li rdf:resource="https://identifiers.org/biocyc/META:T2-DECENOYL-COA"/>
                  <rdf:li rdf:resource="https://identifiers.org/chebi/CHEBI:10723"/>
                  <rdf:li rdf:resource="https://identifiers.org/chebi/CHEBI:61406"/>
                  <rdf:li rdf:resource="https://identifiers.org/hmdb/HMDB03948"/>
                  <rdf:li rdf:resource="https://identifiers.org/inchi_key/MGNBGCRQQFMNBM-YJHHLLFWSA-J"/>
                  <rdf:li rdf:resource="https://identifiers.org/kegg.compound/C05275"/>
                  <rdf:li rdf:resource="https://identifiers.org/lipidmaps/LMFA07050023"/>
                  <rdf:li rdf:resource="https://identifiers.org/lipidmaps/LMFA07050391"/>
                  <rdf:li rdf:resource="https://identifiers.org/lipidmaps/LMFA07050175"/>
                  <rdf:li rdf:resource="https://identifiers.org/metanetx.chemical/MNXM580"/>
                  <rdf:li rdf:resource="https://identifiers.org/reactome.compound/77343"/>
                  <rdf:li rdf:resource="https://identifiers.org/sabiork/2752"/>
                  <rdf:li rdf:resource="https://identifiers.org/seed.compound/cpd03129"/>
                  <rdf:li rdf:resource="https://identifiers.org/slm/000000907"/>
                </rdf:Bag>
              </bqbiol:is>
            </rdf:Description>
          </rdf:RDF>
        </annotation>
      </species>
      <species metaid="meta_M_dded3coa_c" sboTerm="SBO:0000247" id="M_dded3coa_c" name="Cis dodedec 3 enoyl CoAdodedecenoyl CoA  n C121d3CoA" compartment="c" hasOnlySubstanceUnits="false" boundaryCondition="false" constant="false" fbc:charge="-4" fbc:chemicalFormula="C33H52N7O17P3S">
        <annotation>
          <rdf:RDF xmlns:rdf="http://www.w3.org/1999/02/22-rdf-syntax-ns#" xmlns:dcterms="http://purl.org/dc/terms/" xmlns:vCard="http://www.w3.org/2001/vcard-rdf/3.0#" xmlns:vCard4="http://www.w3.org/2006/vcard/ns#" xmlns:bqbiol="http://biomodels.net/biology-qualifiers/" xmlns:bqmodel="http://biomodels.net/model-qualifiers/">
            <rdf:Description rdf:about="#meta_M_dded3coa_c">
              <bqbiol:is>
                <rdf:Bag>
                  <rdf:li rdf:resource="https://identifiers.org/bigg.metabolite/dded3coa"/>
                </rdf:Bag>
              </bqbiol:is>
            </rdf:Description>
          </rdf:RDF>
        </annotation>
      </species>
      <species metaid="meta_M_dd2coa_c" sboTerm="SBO:0000247" id="M_dd2coa_c" name="Trans-Dodec-2-enoyl-CoA" compartment="c" hasOnlySubstanceUnits="false" boundaryCondition="false" constant="false" fbc:charge="-4" fbc:chemicalFormula="C33H52N7O17P3S">
        <annotation>
          <rdf:RDF xmlns:rdf="http://www.w3.org/1999/02/22-rdf-syntax-ns#" xmlns:dcterms="http://purl.org/dc/terms/" xmlns:vCard="http://www.w3.org/2001/vcard-rdf/3.0#" xmlns:vCard4="http://www.w3.org/2006/vcard/ns#" xmlns:bqbiol="http://biomodels.net/biology-qualifiers/" xmlns:bqmodel="http://biomodels.net/model-qualifiers/">
            <rdf:Description rdf:about="#meta_M_dd2coa_c">
              <bqbiol:is>
                <rdf:Bag>
                  <rdf:li rdf:resource="https://identifiers.org/bigg.metabolite/dd2coa"/>
                  <rdf:li rdf:resource="https://identifiers.org/biocyc/META:CPD-7222"/>
                  <rdf:li rdf:resource="https://identifiers.org/chebi/CHEBI:1287"/>
                  <rdf:li rdf:resource="https://identifiers.org/chebi/CHEBI:57330"/>
                  <rdf:li rdf:resource="https://identifiers.org/chebi/CHEBI:19790"/>
                  <rdf:li rdf:resource="https://identifiers.org/chebi/CHEBI:15471"/>
                  <rdf:li rdf:resource="https://identifiers.org/chebi/CHEBI:11489"/>
                  <rdf:li rdf:resource="https://identifiers.org/hmdb/HMDB11689"/>
                  <rdf:li rdf:resource="https://identifiers.org/hmdb/HMDB03712"/>
                  <rdf:li rdf:resource="https://identifiers.org/inchi_key/IRFYVBULXZMEDE-DEEZISNZSA-J"/>
                  <rdf:li rdf:resource="https://identifiers.org/kegg.compound/C03221"/>
                  <rdf:li rdf:resource="https://identifiers.org/lipidmaps/LMFA07050378"/>
                  <rdf:li rdf:resource="https://identifiers.org/lipidmaps/LMFA07050010"/>
                  <rdf:li rdf:resource="https://identifiers.org/lipidmaps/LMFA07050176"/>
                  <rdf:li rdf:resource="https://identifiers.org/metanetx.chemical/MNXM642"/>
                  <rdf:li rdf:resource="https://identifiers.org/reactome.compound/77255"/>
                  <rdf:li rdf:resource="https://identifiers.org/sabiork/2706"/>
                  <rdf:li rdf:resource="https://identifiers.org/seed.compound/cpd02060"/>
                  <rdf:li rdf:resource="https://identifiers.org/slm/000000909"/>
                </rdf:Bag>
              </bqbiol:is>
            </rdf:Description>
          </rdf:RDF>
        </annotation>
      </species>
      <species metaid="meta_M_dd_3_6_coa_c" sboTerm="SBO:0000247" id="M_dd_3_6_coa_c" name="Cis cis dodedec 3 6 dienoyl CoA" compartment="c" hasOnlySubstanceUnits="false" boundaryCondition="false" constant="false" fbc:charge="-4" fbc:chemicalFormula="C33H50N7O17P3S">
        <annotation>
          <rdf:RDF xmlns:rdf="http://www.w3.org/1999/02/22-rdf-syntax-ns#" xmlns:dcterms="http://purl.org/dc/terms/" xmlns:vCard="http://www.w3.org/2001/vcard-rdf/3.0#" xmlns:vCard4="http://www.w3.org/2006/vcard/ns#" xmlns:bqbiol="http://biomodels.net/biology-qualifiers/" xmlns:bqmodel="http://biomodels.net/model-qualifiers/">
            <rdf:Description rdf:about="#meta_M_dd_3_6_coa_c">
              <bqbiol:is>
                <rdf:Bag>
                  <rdf:li rdf:resource="https://identifiers.org/bigg.metabolite/dd_3_6_coa"/>
                </rdf:Bag>
              </bqbiol:is>
            </rdf:Description>
          </rdf:RDF>
        </annotation>
      </species>
      <species metaid="meta_M_dd6_2_coa_c" sboTerm="SBO:0000247" id="M_dd6_2_coa_c" name="Trans cis dodedec 2 6 dienoyl CoA" compartment="c" hasOnlySubstanceUnits="false" boundaryCondition="false" constant="false" fbc:charge="-4" fbc:chemicalFormula="C33H50N7O17P3S">
        <annotation>
          <rdf:RDF xmlns:rdf="http://www.w3.org/1999/02/22-rdf-syntax-ns#" xmlns:dcterms="http://purl.org/dc/terms/" xmlns:vCard="http://www.w3.org/2001/vcard-rdf/3.0#" xmlns:vCard4="http://www.w3.org/2006/vcard/ns#" xmlns:bqbiol="http://biomodels.net/biology-qualifiers/" xmlns:bqmodel="http://biomodels.net/model-qualifiers/">
            <rdf:Description rdf:about="#meta_M_dd6_2_coa_c">
              <bqbiol:is>
                <rdf:Bag>
                  <rdf:li rdf:resource="https://identifiers.org/bigg.metabolite/dd6_2_coa"/>
                </rdf:Bag>
              </bqbiol:is>
            </rdf:Description>
          </rdf:RDF>
        </annotation>
      </species>
      <species metaid="meta_M_dec4_2_coa_c" sboTerm="SBO:0000247" id="M_dec4_2_coa_c" name="2 trans 4 cis decadienoyl CoA" compartment="c" hasOnlySubstanceUnits="false" boundaryCondition="false" constant="false" fbc:charge="-4" fbc:chemicalFormula="C31H46N7O17P3S">
        <annotation>
          <rdf:RDF xmlns:rdf="http://www.w3.org/1999/02/22-rdf-syntax-ns#" xmlns:dcterms="http://purl.org/dc/terms/" xmlns:vCard="http://www.w3.org/2001/vcard-rdf/3.0#" xmlns:vCard4="http://www.w3.org/2006/vcard/ns#" xmlns:bqbiol="http://biomodels.net/biology-qualifiers/" xmlns:bqmodel="http://biomodels.net/model-qualifiers/">
            <rdf:Description rdf:about="#meta_M_dec4_2_coa_c">
              <bqbiol:is>
                <rdf:Bag>
                  <rdf:li rdf:resource="https://identifiers.org/bigg.metabolite/dec4_2_coa"/>
                </rdf:Bag>
              </bqbiol:is>
            </rdf:Description>
          </rdf:RDF>
        </annotation>
      </species>
      <species metaid="meta_M_25dkglcn_p" sboTerm="SBO:0000247" id="M_25dkglcn_p" name="2,5-diketo-D-gluconate" compartment="p" hasOnlySubstanceUnits="false" boundaryCondition="false" constant="false" fbc:charge="-1" fbc:chemicalFormula="C6H7O7">
        <annotation>
          <rdf:RDF xmlns:rdf="http://www.w3.org/1999/02/22-rdf-syntax-ns#" xmlns:dcterms="http://purl.org/dc/terms/" xmlns:vCard="http://www.w3.org/2001/vcard-rdf/3.0#" xmlns:vCard4="http://www.w3.org/2006/vcard/ns#" xmlns:bqbiol="http://biomodels.net/biology-qualifiers/" xmlns:bqmodel="http://biomodels.net/model-qualifiers/">
            <rdf:Description rdf:about="#meta_M_25dkglcn_p">
              <bqbiol:is>
                <rdf:Bag>
                  <rdf:li rdf:resource="https://identifiers.org/bigg.metabolite/25dkglcn"/>
                  <rdf:li rdf:resource="https://identifiers.org/biocyc/META:25-DIDEHYDRO-D-GLUCONATE"/>
                  <rdf:li rdf:resource="https://identifiers.org/chebi/CHEBI:1070"/>
                  <rdf:li rdf:resource="https://identifiers.org/chebi/CHEBI:58428"/>
                  <rdf:li rdf:resource="https://identifiers.org/chebi/CHEBI:18281"/>
                  <rdf:li rdf:resource="https://identifiers.org/chebi/CHEBI:11449"/>
                  <rdf:li rdf:resource="https://identifiers.org/chebi/CHEBI:19378"/>
                  <rdf:li rdf:resource="https://identifiers.org/inchi_key/RXMWXENJQAINCC-DMTCNVIQSA-M"/>
                  <rdf:li rdf:resource="https://identifiers.org/kegg.compound/C02780"/>
                  <rdf:li rdf:resource="https://identifiers.org/lipidmaps/LMFA01050471"/>
                  <rdf:li rdf:resource="https://identifiers.org/metanetx.chemical/MNXM936"/>
                  <rdf:li rdf:resource="https://identifiers.org/seed.compound/cpd01793"/>
                </rdf:Bag>
              </bqbiol:is>
            </rdf:Description>
          </rdf:RDF>
        </annotation>
      </species>
      <species metaid="meta_M_h_p" sboTerm="SBO:0000247" id="M_h_p" name="H+" compartment="p" hasOnlySubstanceUnits="false" boundaryCondition="false" constant="false" fbc:charge="1" fbc:chemicalFormula="H">
        <annotation>
          <rdf:RDF xmlns:rdf="http://www.w3.org/1999/02/22-rdf-syntax-ns#" xmlns:dcterms="http://purl.org/dc/terms/" xmlns:vCard="http://www.w3.org/2001/vcard-rdf/3.0#" xmlns:vCard4="http://www.w3.org/2006/vcard/ns#" xmlns:bqbiol="http://biomodels.net/biology-qualifiers/" xmlns:bqmodel="http://biomodels.net/model-qualifiers/">
            <rdf:Description rdf:about="#meta_M_h_p">
              <bqbiol:is>
                <rdf:Bag>
                  <rdf:li rdf:resource="https://identifiers.org/bigg.metabolite/h"/>
                  <rdf:li rdf:resource="https://identifiers.org/biocyc/META:PROTON"/>
                  <rdf:li rdf:resource="https://identifiers.org/chebi/CHEBI:5584"/>
                  <rdf:li rdf:resource="https://identifiers.org/chebi/CHEBI:13357"/>
                  <rdf:li rdf:resource="https://identifiers.org/chebi/CHEBI:15378"/>
                  <rdf:li rdf:resource="https://identifiers.org/chebi/CHEBI:10744"/>
                  <rdf:li rdf:resource="https://identifiers.org/hmdb/HMDB59597"/>
                  <rdf:li rdf:resource="https://identifiers.org/inchi_key/GPRLSGONYQIRFK-UHFFFAOYSA-N"/>
                  <rdf:li rdf:resource="https://identifiers.org/kegg.compound/C00080"/>
                  <rdf:li rdf:resource="https://identifiers.org/metanetx.chemical/MNXM1"/>
                  <rdf:li rdf:resource="https://identifiers.org/reactome.compound/2000349"/>
                  <rdf:li rdf:resource="https://identifiers.org/reactome.compound/425978"/>
                  <rdf:li rdf:resource="https://identifiers.org/reactome.compound/74722"/>
                  <rdf:li rdf:resource="https://identifiers.org/reactome.compound/428040"/>
                  <rdf:li rdf:resource="https://identifiers.org/reactome.compound/427899"/>
                  <rdf:li rdf:resource="https://identifiers.org/reactome.compound/428548"/>
                  <rdf:li rdf:resource="https://identifiers.org/reactome.compound/156540"/>
                  <rdf:li rdf:resource="https://identifiers.org/reactome.compound/70106"/>
                  <rdf:li rdf:resource="https://identifiers.org/reactome.compound/425969"/>
                  <rdf:li rdf:resource="https://identifiers.org/reactome.compound/1132304"/>
                  <rdf:li rdf:resource="https://identifiers.org/reactome.compound/5668577"/>
                  <rdf:li rdf:resource="https://identifiers.org/reactome.compound/1470067"/>
                  <rdf:li rdf:resource="https://identifiers.org/reactome.compound/163953"/>
                  <rdf:li rdf:resource="https://identifiers.org/reactome.compound/193465"/>
                  <rdf:li rdf:resource="https://identifiers.org/reactome.compound/113529"/>
                  <rdf:li rdf:resource="https://identifiers.org/reactome.compound/351626"/>
                  <rdf:li rdf:resource="https://identifiers.org/reactome.compound/425999"/>
                  <rdf:li rdf:resource="https://identifiers.org/reactome.compound/194688"/>
                  <rdf:li rdf:resource="https://identifiers.org/reactome.compound/374900"/>
                  <rdf:li rdf:resource="https://identifiers.org/reactome.compound/2872447"/>
                  <rdf:li rdf:resource="https://identifiers.org/reactome.compound/372511"/>
                  <rdf:li rdf:resource="https://identifiers.org/sabiork/39"/>
                  <rdf:li rdf:resource="https://identifiers.org/seed.compound/cpd00067"/>
                </rdf:Bag>
              </bqbiol:is>
            </rdf:Description>
          </rdf:RDF>
        </annotation>
      </species>
      <species metaid="meta_M_25dkglcn_c" sboTerm="SBO:0000247" id="M_25dkglcn_c" name="2,5-diketo-D-gluconate" compartment="c" hasOnlySubstanceUnits="false" boundaryCondition="false" constant="false" fbc:charge="-1" fbc:chemicalFormula="C6H7O7">
        <annotation>
          <rdf:RDF xmlns:rdf="http://www.w3.org/1999/02/22-rdf-syntax-ns#" xmlns:dcterms="http://purl.org/dc/terms/" xmlns:vCard="http://www.w3.org/2001/vcard-rdf/3.0#" xmlns:vCard4="http://www.w3.org/2006/vcard/ns#" xmlns:bqbiol="http://biomodels.net/biology-qualifiers/" xmlns:bqmodel="http://biomodels.net/model-qualifiers/">
            <rdf:Description rdf:about="#meta_M_25dkglcn_c">
              <bqbiol:is>
                <rdf:Bag>
                  <rdf:li rdf:resource="https://identifiers.org/bigg.metabolite/25dkglcn"/>
                  <rdf:li rdf:resource="https://identifiers.org/biocyc/META:25-DIDEHYDRO-D-GLUCONATE"/>
                  <rdf:li rdf:resource="https://identifiers.org/chebi/CHEBI:1070"/>
                  <rdf:li rdf:resource="https://identifiers.org/chebi/CHEBI:58428"/>
                  <rdf:li rdf:resource="https://identifiers.org/chebi/CHEBI:18281"/>
                  <rdf:li rdf:resource="https://identifiers.org/chebi/CHEBI:11449"/>
                  <rdf:li rdf:resource="https://identifiers.org/chebi/CHEBI:19378"/>
                  <rdf:li rdf:resource="https://identifiers.org/inchi_key/RXMWXENJQAINCC-DMTCNVIQSA-M"/>
                  <rdf:li rdf:resource="https://identifiers.org/kegg.compound/C02780"/>
                  <rdf:li rdf:resource="https://identifiers.org/lipidmaps/LMFA01050471"/>
                  <rdf:li rdf:resource="https://identifiers.org/metanetx.chemical/MNXM936"/>
                  <rdf:li rdf:resource="https://identifiers.org/seed.compound/cpd01793"/>
                </rdf:Bag>
              </bqbiol:is>
            </rdf:Description>
          </rdf:RDF>
        </annotation>
      </species>
      <species metaid="meta_M_25dkglcn_e" sboTerm="SBO:0000247" id="M_25dkglcn_e" name="2,5-diketo-D-gluconate" compartment="e" hasOnlySubstanceUnits="false" boundaryCondition="false" constant="false" fbc:charge="-1" fbc:chemicalFormula="C6H7O7">
        <annotation>
          <rdf:RDF xmlns:rdf="http://www.w3.org/1999/02/22-rdf-syntax-ns#" xmlns:dcterms="http://purl.org/dc/terms/" xmlns:vCard="http://www.w3.org/2001/vcard-rdf/3.0#" xmlns:vCard4="http://www.w3.org/2006/vcard/ns#" xmlns:bqbiol="http://biomodels.net/biology-qualifiers/" xmlns:bqmodel="http://biomodels.net/model-qualifiers/">
            <rdf:Description rdf:about="#meta_M_25dkglcn_e">
              <bqbiol:is>
                <rdf:Bag>
                  <rdf:li rdf:resource="https://identifiers.org/bigg.metabolite/25dkglcn"/>
                  <rdf:li rdf:resource="https://identifiers.org/biocyc/META:25-DIDEHYDRO-D-GLUCONATE"/>
                  <rdf:li rdf:resource="https://identifiers.org/chebi/CHEBI:1070"/>
                  <rdf:li rdf:resource="https://identifiers.org/chebi/CHEBI:58428"/>
                  <rdf:li rdf:resource="https://identifiers.org/chebi/CHEBI:18281"/>
                  <rdf:li rdf:resource="https://identifiers.org/chebi/CHEBI:11449"/>
                  <rdf:li rdf:resource="https://identifiers.org/chebi/CHEBI:19378"/>
                  <rdf:li rdf:resource="https://identifiers.org/inchi_key/RXMWXENJQAINCC-DMTCNVIQSA-M"/>
                  <rdf:li rdf:resource="https://identifiers.org/kegg.compound/C02780"/>
                  <rdf:li rdf:resource="https://identifiers.org/lipidmaps/LMFA01050471"/>
                  <rdf:li rdf:resource="https://identifiers.org/metanetx.chemical/MNXM936"/>
                  <rdf:li rdf:resource="https://identifiers.org/seed.compound/cpd01793"/>
                </rdf:Bag>
              </bqbiol:is>
            </rdf:Description>
          </rdf:RDF>
        </annotation>
      </species>
      <species metaid="meta_M_26dap__M_e" sboTerm="SBO:0000247" id="M_26dap__M_e" name="Meso-2,6-Diaminoheptanedioate" compartment="e" hasOnlySubstanceUnits="false" boundaryCondition="false" constant="false" fbc:charge="0" fbc:chemicalFormula="C7H14N2O4">
        <annotation>
          <rdf:RDF xmlns:rdf="http://www.w3.org/1999/02/22-rdf-syntax-ns#" xmlns:dcterms="http://purl.org/dc/terms/" xmlns:vCard="http://www.w3.org/2001/vcard-rdf/3.0#" xmlns:vCard4="http://www.w3.org/2006/vcard/ns#" xmlns:bqbiol="http://biomodels.net/biology-qualifiers/" xmlns:bqmodel="http://biomodels.net/model-qualifiers/">
            <rdf:Description rdf:about="#meta_M_26dap__M_e">
              <bqbiol:is>
                <rdf:Bag>
                  <rdf:li rdf:resource="https://identifiers.org/bigg.metabolite/26dap__M"/>
                  <rdf:li rdf:resource="https://identifiers.org/biocyc/META:MESO-DIAMINOPIMELATE"/>
                  <rdf:li rdf:resource="https://identifiers.org/chebi/CHEBI:40838"/>
                  <rdf:li rdf:resource="https://identifiers.org/chebi/CHEBI:12823"/>
                  <rdf:li rdf:resource="https://identifiers.org/chebi/CHEBI:30308"/>
                  <rdf:li rdf:resource="https://identifiers.org/chebi/CHEBI:57791"/>
                  <rdf:li rdf:resource="https://identifiers.org/chebi/CHEBI:10598"/>
                  <rdf:li rdf:resource="https://identifiers.org/chebi/CHEBI:25203"/>
                  <rdf:li rdf:resource="https://identifiers.org/chebi/CHEBI:12825"/>
                  <rdf:li rdf:resource="https://identifiers.org/chebi/CHEBI:12822"/>
                  <rdf:li rdf:resource="https://identifiers.org/chebi/CHEBI:25204"/>
                  <rdf:li rdf:resource="https://identifiers.org/chebi/CHEBI:16488"/>
                  <rdf:li rdf:resource="https://identifiers.org/inchi_key/GMKMEZVLHJARHF-SYDPRGILSA-N"/>
                  <rdf:li rdf:resource="https://identifiers.org/kegg.compound/C00680"/>
                  <rdf:li rdf:resource="https://identifiers.org/metanetx.chemical/MNXM529"/>
                  <rdf:li rdf:resource="https://identifiers.org/seed.compound/cpd00516"/>
                </rdf:Bag>
              </bqbiol:is>
            </rdf:Description>
          </rdf:RDF>
        </annotation>
      </species>
      <species metaid="meta_M_26dap__M_p" sboTerm="SBO:0000247" id="M_26dap__M_p" name="Meso-2,6-Diaminoheptanedioate" compartment="p" hasOnlySubstanceUnits="false" boundaryCondition="false" constant="false" fbc:charge="0" fbc:chemicalFormula="C7H14N2O4">
        <annotation>
          <rdf:RDF xmlns:rdf="http://www.w3.org/1999/02/22-rdf-syntax-ns#" xmlns:dcterms="http://purl.org/dc/terms/" xmlns:vCard="http://www.w3.org/2001/vcard-rdf/3.0#" xmlns:vCard4="http://www.w3.org/2006/vcard/ns#" xmlns:bqbiol="http://biomodels.net/biology-qualifiers/" xmlns:bqmodel="http://biomodels.net/model-qualifiers/">
            <rdf:Description rdf:about="#meta_M_26dap__M_p">
              <bqbiol:is>
                <rdf:Bag>
                  <rdf:li rdf:resource="https://identifiers.org/bigg.metabolite/26dap__M"/>
                  <rdf:li rdf:resource="https://identifiers.org/biocyc/META:MESO-DIAMINOPIMELATE"/>
                  <rdf:li rdf:resource="https://identifiers.org/chebi/CHEBI:40838"/>
                  <rdf:li rdf:resource="https://identifiers.org/chebi/CHEBI:12823"/>
                  <rdf:li rdf:resource="https://identifiers.org/chebi/CHEBI:30308"/>
                  <rdf:li rdf:resource="https://identifiers.org/chebi/CHEBI:57791"/>
                  <rdf:li rdf:resource="https://identifiers.org/chebi/CHEBI:10598"/>
                  <rdf:li rdf:resource="https://identifiers.org/chebi/CHEBI:25203"/>
                  <rdf:li rdf:resource="https://identifiers.org/chebi/CHEBI:12825"/>
                  <rdf:li rdf:resource="https://identifiers.org/chebi/CHEBI:12822"/>
                  <rdf:li rdf:resource="https://identifiers.org/chebi/CHEBI:25204"/>
                  <rdf:li rdf:resource="https://identifiers.org/chebi/CHEBI:16488"/>
                  <rdf:li rdf:resource="https://identifiers.org/inchi_key/GMKMEZVLHJARHF-SYDPRGILSA-N"/>
                  <rdf:li rdf:resource="https://identifiers.org/kegg.compound/C00680"/>
                  <rdf:li rdf:resource="https://identifiers.org/metanetx.chemical/MNXM529"/>
                  <rdf:li rdf:resource="https://identifiers.org/seed.compound/cpd00516"/>
                </rdf:Bag>
              </bqbiol:is>
            </rdf:Description>
          </rdf:RDF>
        </annotation>
      </species>
      <species metaid="meta_M_2agpg160_c" sboTerm="SBO:0000247" id="M_2agpg160_c" name="2-Acyl-sn-glycero-3-phosphoglycerol (n-C16:0)" compartment="c" hasOnlySubstanceUnits="false" boundaryCondition="false" constant="false" fbc:charge="-1" fbc:chemicalFormula="C22H44O9P1">
        <annotation>
          <rdf:RDF xmlns:rdf="http://www.w3.org/1999/02/22-rdf-syntax-ns#" xmlns:dcterms="http://purl.org/dc/terms/" xmlns:vCard="http://www.w3.org/2001/vcard-rdf/3.0#" xmlns:vCard4="http://www.w3.org/2006/vcard/ns#" xmlns:bqbiol="http://biomodels.net/biology-qualifiers/" xmlns:bqmodel="http://biomodels.net/model-qualifiers/">
            <rdf:Description rdf:about="#meta_M_2agpg160_c">
              <bqbiol:is>
                <rdf:Bag>
                  <rdf:li rdf:resource="https://identifiers.org/bigg.metabolite/2agpg160"/>
                  <rdf:li rdf:resource="https://identifiers.org/biocyc/META:CPD-8363"/>
                  <rdf:li rdf:resource="https://identifiers.org/inchi_key/ODJYINYQGFIIRK-UHFFFAOYSA-M"/>
                  <rdf:li rdf:resource="https://identifiers.org/metanetx.chemical/MNXM34740"/>
                  <rdf:li rdf:resource="https://identifiers.org/seed.compound/cpd25200"/>
                  <rdf:li rdf:resource="https://identifiers.org/slm/000046415"/>
                </rdf:Bag>
              </bqbiol:is>
            </rdf:Description>
          </rdf:RDF>
        </annotation>
      </species>
      <species metaid="meta_M_palmACP_c" sboTerm="SBO:0000247" id="M_palmACP_c" name="Palmitoyl-ACP (n-C16:0ACP)" compartment="c" hasOnlySubstanceUnits="false" boundaryCondition="false" constant="false" fbc:charge="-1" fbc:chemicalFormula="C27H51N2O8PRS">
        <annotation>
          <rdf:RDF xmlns:rdf="http://www.w3.org/1999/02/22-rdf-syntax-ns#" xmlns:dcterms="http://purl.org/dc/terms/" xmlns:vCard="http://www.w3.org/2001/vcard-rdf/3.0#" xmlns:vCard4="http://www.w3.org/2006/vcard/ns#" xmlns:bqbiol="http://biomodels.net/biology-qualifiers/" xmlns:bqmodel="http://biomodels.net/model-qualifiers/">
            <rdf:Description rdf:about="#meta_M_palmACP_c">
              <bqbiol:is>
                <rdf:Bag>
                  <rdf:li rdf:resource="https://identifiers.org/bigg.metabolite/palmACP"/>
                  <rdf:li rdf:resource="https://identifiers.org/metanetx.chemical/MNXM2026"/>
                </rdf:Bag>
              </bqbiol:is>
            </rdf:Description>
          </rdf:RDF>
        </annotation>
      </species>
      <species metaid="meta_M_ACP_c" sboTerm="SBO:0000247" id="M_ACP_c" name="Acyl carrier protein" compartment="c" hasOnlySubstanceUnits="false" boundaryCondition="false" constant="false" fbc:charge="-1" fbc:chemicalFormula="C11H21N2O7PRS">
        <annotation>
          <rdf:RDF xmlns:rdf="http://www.w3.org/1999/02/22-rdf-syntax-ns#" xmlns:dcterms="http://purl.org/dc/terms/" xmlns:vCard="http://www.w3.org/2001/vcard-rdf/3.0#" xmlns:vCard4="http://www.w3.org/2006/vcard/ns#" xmlns:bqbiol="http://biomodels.net/biology-qualifiers/" xmlns:bqmodel="http://biomodels.net/model-qualifiers/">
            <rdf:Description rdf:about="#meta_M_ACP_c">
              <bqbiol:is>
                <rdf:Bag>
                  <rdf:li rdf:resource="https://identifiers.org/bigg.metabolite/ACP"/>
                  <rdf:li rdf:resource="https://identifiers.org/biocyc/META:ACP"/>
                  <rdf:li rdf:resource="https://identifiers.org/chebi/CHEBI:14405"/>
                  <rdf:li rdf:resource="https://identifiers.org/chebi/CHEBI:18359"/>
                  <rdf:li rdf:resource="https://identifiers.org/chebi/CHEBI:2458"/>
                  <rdf:li rdf:resource="https://identifiers.org/kegg.compound/C00229"/>
                  <rdf:li rdf:resource="https://identifiers.org/metanetx.chemical/MNXM925"/>
                  <rdf:li rdf:resource="https://identifiers.org/sabiork/2186"/>
                  <rdf:li rdf:resource="https://identifiers.org/seed.compound/cpd11493"/>
                </rdf:Bag>
              </bqbiol:is>
            </rdf:Description>
          </rdf:RDF>
        </annotation>
      </species>
      <species metaid="meta_M_pg160_c" sboTerm="SBO:0000247" id="M_pg160_c" name="Phosphatidylglycerol (dihexadecanoyl, n-C16:0)" compartment="c" hasOnlySubstanceUnits="false" boundaryCondition="false" constant="false" fbc:charge="-1" fbc:chemicalFormula="C38H74O10P1">
        <annotation>
          <rdf:RDF xmlns:rdf="http://www.w3.org/1999/02/22-rdf-syntax-ns#" xmlns:dcterms="http://purl.org/dc/terms/" xmlns:vCard="http://www.w3.org/2001/vcard-rdf/3.0#" xmlns:vCard4="http://www.w3.org/2006/vcard/ns#" xmlns:bqbiol="http://biomodels.net/biology-qualifiers/" xmlns:bqmodel="http://biomodels.net/model-qualifiers/">
            <rdf:Description rdf:about="#meta_M_pg160_c">
              <bqbiol:is>
                <rdf:Bag>
                  <rdf:li rdf:resource="https://identifiers.org/bigg.metabolite/pg160"/>
                  <rdf:li rdf:resource="https://identifiers.org/biocyc/META:CPD-8260"/>
                  <rdf:li rdf:resource="https://identifiers.org/chebi/CHEBI:73205"/>
                  <rdf:li rdf:resource="https://identifiers.org/chebi/CHEBI:72829"/>
                  <rdf:li rdf:resource="https://identifiers.org/chebi/CHEBI:75159"/>
                  <rdf:li rdf:resource="https://identifiers.org/hmdb/HMDB10570"/>
                  <rdf:li rdf:resource="https://identifiers.org/inchi_key/BIABMEZBCHDPBV-MPQUPPDSSA-M"/>
                  <rdf:li rdf:resource="https://identifiers.org/lipidmaps/LMGP04010986"/>
                  <rdf:li rdf:resource="https://identifiers.org/metanetx.chemical/MNXM32179"/>
                  <rdf:li rdf:resource="https://identifiers.org/seed.compound/cpd15538"/>
                  <rdf:li rdf:resource="https://identifiers.org/seed.compound/cpd25117"/>
                  <rdf:li rdf:resource="https://identifiers.org/slm/000000812"/>
                </rdf:Bag>
              </bqbiol:is>
            </rdf:Description>
          </rdf:RDF>
        </annotation>
      </species>
      <species metaid="meta_M_2agpg161_c" sboTerm="SBO:0000247" id="M_2agpg161_c" name="2-Acyl-sn-glycero-3-phosphoglycerol (n-C16:1)" compartment="c" hasOnlySubstanceUnits="false" boundaryCondition="false" constant="false" fbc:charge="-1" fbc:chemicalFormula="C22H42O9P1">
        <annotation>
          <rdf:RDF xmlns:rdf="http://www.w3.org/1999/02/22-rdf-syntax-ns#" xmlns:dcterms="http://purl.org/dc/terms/" xmlns:vCard="http://www.w3.org/2001/vcard-rdf/3.0#" xmlns:vCard4="http://www.w3.org/2006/vcard/ns#" xmlns:bqbiol="http://biomodels.net/biology-qualifiers/" xmlns:bqmodel="http://biomodels.net/model-qualifiers/">
            <rdf:Description rdf:about="#meta_M_2agpg161_c">
              <bqbiol:is>
                <rdf:Bag>
                  <rdf:li rdf:resource="https://identifiers.org/bigg.metabolite/2agpg161"/>
                  <rdf:li rdf:resource="https://identifiers.org/metanetx.chemical/MNXM3453"/>
                </rdf:Bag>
              </bqbiol:is>
            </rdf:Description>
          </rdf:RDF>
        </annotation>
      </species>
      <species metaid="meta_M_hdeACP_c" sboTerm="SBO:0000247" id="M_hdeACP_c" name="Cis-hexadec-9-enoyl-[acyl-carrier protein] (n-C16:1)" compartment="c" hasOnlySubstanceUnits="false" boundaryCondition="false" constant="false" fbc:charge="-1" fbc:chemicalFormula="C27H49N2O8PRS">
        <annotation>
          <rdf:RDF xmlns:rdf="http://www.w3.org/1999/02/22-rdf-syntax-ns#" xmlns:dcterms="http://purl.org/dc/terms/" xmlns:vCard="http://www.w3.org/2001/vcard-rdf/3.0#" xmlns:vCard4="http://www.w3.org/2006/vcard/ns#" xmlns:bqbiol="http://biomodels.net/biology-qualifiers/" xmlns:bqmodel="http://biomodels.net/model-qualifiers/">
            <rdf:Description rdf:about="#meta_M_hdeACP_c">
              <bqbiol:is>
                <rdf:Bag>
                  <rdf:li rdf:resource="https://identifiers.org/bigg.metabolite/hdeACP"/>
                  <rdf:li rdf:resource="https://identifiers.org/metanetx.chemical/MNXM89949"/>
                </rdf:Bag>
              </bqbiol:is>
            </rdf:Description>
          </rdf:RDF>
        </annotation>
      </species>
      <species metaid="meta_M_pg161_c" sboTerm="SBO:0000247" id="M_pg161_c" name="Phosphatidylglycerol (dihexadec-9-enoyl, n-C16:1)" compartment="c" hasOnlySubstanceUnits="false" boundaryCondition="false" constant="false" fbc:charge="-1" fbc:chemicalFormula="C38H70O10P1">
        <annotation>
          <rdf:RDF xmlns:rdf="http://www.w3.org/1999/02/22-rdf-syntax-ns#" xmlns:dcterms="http://purl.org/dc/terms/" xmlns:vCard="http://www.w3.org/2001/vcard-rdf/3.0#" xmlns:vCard4="http://www.w3.org/2006/vcard/ns#" xmlns:bqbiol="http://biomodels.net/biology-qualifiers/" xmlns:bqmodel="http://biomodels.net/model-qualifiers/">
            <rdf:Description rdf:about="#meta_M_pg161_c">
              <bqbiol:is>
                <rdf:Bag>
                  <rdf:li rdf:resource="https://identifiers.org/bigg.metabolite/pg161"/>
                  <rdf:li rdf:resource="https://identifiers.org/biocyc/META:CPD0-2330"/>
                  <rdf:li rdf:resource="https://identifiers.org/inchi_key/GHQNERCMPIDAAU-ANXSUKRNSA-M"/>
                  <rdf:li rdf:resource="https://identifiers.org/metanetx.chemical/MNXM75101"/>
                  <rdf:li rdf:resource="https://identifiers.org/seed.compound/cpd15539"/>
                  <rdf:li rdf:resource="https://identifiers.org/seed.compound/cpd26463"/>
                </rdf:Bag>
              </bqbiol:is>
            </rdf:Description>
          </rdf:RDF>
        </annotation>
      </species>
      <species metaid="meta_M_2agpg180_c" sboTerm="SBO:0000247" id="M_2agpg180_c" name="2-Acyl-sn-glycero-3-phosphoglycerol (n-C18:0)" compartment="c" hasOnlySubstanceUnits="false" boundaryCondition="false" constant="false" fbc:charge="-1" fbc:chemicalFormula="C24H48O9P1">
        <annotation>
          <rdf:RDF xmlns:rdf="http://www.w3.org/1999/02/22-rdf-syntax-ns#" xmlns:dcterms="http://purl.org/dc/terms/" xmlns:vCard="http://www.w3.org/2001/vcard-rdf/3.0#" xmlns:vCard4="http://www.w3.org/2006/vcard/ns#" xmlns:bqbiol="http://biomodels.net/biology-qualifiers/" xmlns:bqmodel="http://biomodels.net/model-qualifiers/">
            <rdf:Description rdf:about="#meta_M_2agpg180_c">
              <bqbiol:is>
                <rdf:Bag>
                  <rdf:li rdf:resource="https://identifiers.org/bigg.metabolite/2agpg180"/>
                  <rdf:li rdf:resource="https://identifiers.org/biocyc/META:CPD0-2133"/>
                  <rdf:li rdf:resource="https://identifiers.org/hmdb/HMDB61703"/>
                  <rdf:li rdf:resource="https://identifiers.org/inchi_key/ZYKIFISVQNGKFE-UHFFFAOYSA-M"/>
                  <rdf:li rdf:resource="https://identifiers.org/metanetx.chemical/MNXM150642"/>
                  <rdf:li rdf:resource="https://identifiers.org/seed.compound/cpd26427"/>
                </rdf:Bag>
              </bqbiol:is>
            </rdf:Description>
          </rdf:RDF>
        </annotation>
      </species>
      <species metaid="meta_M_ocdcaACP_c" sboTerm="SBO:0000247" id="M_ocdcaACP_c" name="Octadecanoyl-ACP (n-C18:0ACP)" compartment="c" hasOnlySubstanceUnits="false" boundaryCondition="false" constant="false" fbc:charge="-1" fbc:chemicalFormula="C29H55N2O8PRS">
        <annotation>
          <rdf:RDF xmlns:rdf="http://www.w3.org/1999/02/22-rdf-syntax-ns#" xmlns:dcterms="http://purl.org/dc/terms/" xmlns:vCard="http://www.w3.org/2001/vcard-rdf/3.0#" xmlns:vCard4="http://www.w3.org/2006/vcard/ns#" xmlns:bqbiol="http://biomodels.net/biology-qualifiers/" xmlns:bqmodel="http://biomodels.net/model-qualifiers/">
            <rdf:Description rdf:about="#meta_M_ocdcaACP_c">
              <bqbiol:is>
                <rdf:Bag>
                  <rdf:li rdf:resource="https://identifiers.org/bigg.metabolite/ocdcaACP"/>
                  <rdf:li rdf:resource="https://identifiers.org/metanetx.chemical/MNXM3075"/>
                </rdf:Bag>
              </bqbiol:is>
            </rdf:Description>
          </rdf:RDF>
        </annotation>
      </species>
      <species metaid="meta_M_pg180_c" sboTerm="SBO:0000247" id="M_pg180_c" name="Phosphatidylglycerol (dioctadecanoyl, n-C18:0)" compartment="c" hasOnlySubstanceUnits="false" boundaryCondition="false" constant="false" fbc:charge="-1" fbc:chemicalFormula="C42H82O10P1">
        <annotation>
          <rdf:RDF xmlns:rdf="http://www.w3.org/1999/02/22-rdf-syntax-ns#" xmlns:dcterms="http://purl.org/dc/terms/" xmlns:vCard="http://www.w3.org/2001/vcard-rdf/3.0#" xmlns:vCard4="http://www.w3.org/2006/vcard/ns#" xmlns:bqbiol="http://biomodels.net/biology-qualifiers/" xmlns:bqmodel="http://biomodels.net/model-qualifiers/">
            <rdf:Description rdf:about="#meta_M_pg180_c">
              <bqbiol:is>
                <rdf:Bag>
                  <rdf:li rdf:resource="https://identifiers.org/bigg.metabolite/pg180"/>
                  <rdf:li rdf:resource="https://identifiers.org/biocyc/META:CPD-12822"/>
                  <rdf:li rdf:resource="https://identifiers.org/hmdb/HMDB10602"/>
                  <rdf:li rdf:resource="https://identifiers.org/inchi_key/FVJZSBGHRPJMMA-IOLBBIBUSA-M"/>
                  <rdf:li rdf:resource="https://identifiers.org/lipidmaps/LMGP04010038"/>
                  <rdf:li rdf:resource="https://identifiers.org/metanetx.chemical/MNXM75102"/>
                  <rdf:li rdf:resource="https://identifiers.org/seed.compound/cpd15540"/>
                  <rdf:li rdf:resource="https://identifiers.org/seed.compound/cpd23600"/>
                  <rdf:li rdf:resource="https://identifiers.org/slm/000041308"/>
                </rdf:Bag>
              </bqbiol:is>
            </rdf:Description>
          </rdf:RDF>
        </annotation>
      </species>
      <species metaid="meta_M_2agpg181_c" sboTerm="SBO:0000247" id="M_2agpg181_c" name="2-Acyl-sn-glycero-3-phosphoglycerol (n-C18:1)" compartment="c" hasOnlySubstanceUnits="false" boundaryCondition="false" constant="false" fbc:charge="-1" fbc:chemicalFormula="C24H46O9P1">
        <annotation>
          <rdf:RDF xmlns:rdf="http://www.w3.org/1999/02/22-rdf-syntax-ns#" xmlns:dcterms="http://purl.org/dc/terms/" xmlns:vCard="http://www.w3.org/2001/vcard-rdf/3.0#" xmlns:vCard4="http://www.w3.org/2006/vcard/ns#" xmlns:bqbiol="http://biomodels.net/biology-qualifiers/" xmlns:bqmodel="http://biomodels.net/model-qualifiers/">
            <rdf:Description rdf:about="#meta_M_2agpg181_c">
              <bqbiol:is>
                <rdf:Bag>
                  <rdf:li rdf:resource="https://identifiers.org/bigg.metabolite/2agpg181"/>
                  <rdf:li rdf:resource="https://identifiers.org/metanetx.chemical/MNXM3455"/>
                </rdf:Bag>
              </bqbiol:is>
            </rdf:Description>
          </rdf:RDF>
        </annotation>
      </species>
      <species metaid="meta_M_octeACP_c" sboTerm="SBO:0000247" id="M_octeACP_c" name="Cis-octadec-11-enoyl-[acyl-carrier protein] (n-C18:1)" compartment="c" hasOnlySubstanceUnits="false" boundaryCondition="false" constant="false" fbc:charge="-1" fbc:chemicalFormula="C29H53N2O8PRS">
        <annotation>
          <rdf:RDF xmlns:rdf="http://www.w3.org/1999/02/22-rdf-syntax-ns#" xmlns:dcterms="http://purl.org/dc/terms/" xmlns:vCard="http://www.w3.org/2001/vcard-rdf/3.0#" xmlns:vCard4="http://www.w3.org/2006/vcard/ns#" xmlns:bqbiol="http://biomodels.net/biology-qualifiers/" xmlns:bqmodel="http://biomodels.net/model-qualifiers/">
            <rdf:Description rdf:about="#meta_M_octeACP_c">
              <bqbiol:is>
                <rdf:Bag>
                  <rdf:li rdf:resource="https://identifiers.org/bigg.metabolite/octeACP"/>
                  <rdf:li rdf:resource="https://identifiers.org/metanetx.chemical/MNXM89950"/>
                </rdf:Bag>
              </bqbiol:is>
            </rdf:Description>
          </rdf:RDF>
        </annotation>
      </species>
      <species metaid="meta_M_pg181_c" sboTerm="SBO:0000247" id="M_pg181_c" name="Phosphatidylglycerol (dioctadec-11-enoyl, n-C18:1)" compartment="c" hasOnlySubstanceUnits="false" boundaryCondition="false" constant="false" fbc:charge="-1" fbc:chemicalFormula="C42H78O10P1">
        <annotation>
          <rdf:RDF xmlns:rdf="http://www.w3.org/1999/02/22-rdf-syntax-ns#" xmlns:dcterms="http://purl.org/dc/terms/" xmlns:vCard="http://www.w3.org/2001/vcard-rdf/3.0#" xmlns:vCard4="http://www.w3.org/2006/vcard/ns#" xmlns:bqbiol="http://biomodels.net/biology-qualifiers/" xmlns:bqmodel="http://biomodels.net/model-qualifiers/">
            <rdf:Description rdf:about="#meta_M_pg181_c">
              <bqbiol:is>
                <rdf:Bag>
                  <rdf:li rdf:resource="https://identifiers.org/bigg.metabolite/pg181"/>
                  <rdf:li rdf:resource="https://identifiers.org/biocyc/META:CPD-18396"/>
                  <rdf:li rdf:resource="https://identifiers.org/metanetx.chemical/MNXM1773"/>
                  <rdf:li rdf:resource="https://identifiers.org/slm/000041239"/>
                </rdf:Bag>
              </bqbiol:is>
            </rdf:Description>
          </rdf:RDF>
        </annotation>
      </species>
      <species metaid="meta_M_2agpe160_c" sboTerm="SBO:0000247" id="M_2agpe160_c" name="2-Acyl-sn-glycero-3-phosphoethanolamine (n-C16:0)" compartment="c" hasOnlySubstanceUnits="false" boundaryCondition="false" constant="false" fbc:charge="0" fbc:chemicalFormula="C21H44NO7P1">
        <annotation>
          <rdf:RDF xmlns:rdf="http://www.w3.org/1999/02/22-rdf-syntax-ns#" xmlns:dcterms="http://purl.org/dc/terms/" xmlns:vCard="http://www.w3.org/2001/vcard-rdf/3.0#" xmlns:vCard4="http://www.w3.org/2006/vcard/ns#" xmlns:bqbiol="http://biomodels.net/biology-qualifiers/" xmlns:bqmodel="http://biomodels.net/model-qualifiers/">
            <rdf:Description rdf:about="#meta_M_2agpe160_c">
              <bqbiol:is>
                <rdf:Bag>
                  <rdf:li rdf:resource="https://identifiers.org/bigg.metabolite/2agpe160"/>
                  <rdf:li rdf:resource="https://identifiers.org/biocyc/META:CPD0-2177"/>
                  <rdf:li rdf:resource="https://identifiers.org/chebi/CHEBI:131743"/>
                  <rdf:li rdf:resource="https://identifiers.org/chebi/CHEBI:132926"/>
                  <rdf:li rdf:resource="https://identifiers.org/hmdb/HMDB11473"/>
                  <rdf:li rdf:resource="https://identifiers.org/inchi_key/CKPBBEOJHAPPBT-HXUWFJFHSA-N"/>
                  <rdf:li rdf:resource="https://identifiers.org/lipidmaps/LMGP02050036"/>
                  <rdf:li rdf:resource="https://identifiers.org/metanetx.chemical/MNXM34810"/>
                  <rdf:li rdf:resource="https://identifiers.org/seed.compound/cpd15339"/>
                  <rdf:li rdf:resource="https://identifiers.org/seed.compound/cpd26438"/>
                  <rdf:li rdf:resource="https://identifiers.org/slm/000043354"/>
                </rdf:Bag>
              </bqbiol:is>
            </rdf:Description>
          </rdf:RDF>
        </annotation>
      </species>
      <species metaid="meta_M_pe160_c" sboTerm="SBO:0000247" id="M_pe160_c" name="Phosphatidylethanolamine (dihexadecanoyl, n-C16:0)" compartment="c" hasOnlySubstanceUnits="false" boundaryCondition="false" constant="false" fbc:charge="0" fbc:chemicalFormula="C37H74N1O8P1">
        <annotation>
          <rdf:RDF xmlns:rdf="http://www.w3.org/1999/02/22-rdf-syntax-ns#" xmlns:dcterms="http://purl.org/dc/terms/" xmlns:vCard="http://www.w3.org/2001/vcard-rdf/3.0#" xmlns:vCard4="http://www.w3.org/2006/vcard/ns#" xmlns:bqbiol="http://biomodels.net/biology-qualifiers/" xmlns:bqmodel="http://biomodels.net/model-qualifiers/">
            <rdf:Description rdf:about="#meta_M_pe160_c">
              <bqbiol:is>
                <rdf:Bag>
                  <rdf:li rdf:resource="https://identifiers.org/bigg.metabolite/pe160"/>
                  <rdf:li rdf:resource="https://identifiers.org/biocyc/META:CPD-12819"/>
                  <rdf:li rdf:resource="https://identifiers.org/chebi/CHEBI:73005"/>
                  <rdf:li rdf:resource="https://identifiers.org/chebi/CHEBI:73127"/>
                  <rdf:li rdf:resource="https://identifiers.org/hmdb/HMDB05317"/>
                  <rdf:li rdf:resource="https://identifiers.org/hmdb/HMDB08923"/>
                  <rdf:li rdf:resource="https://identifiers.org/inchi_key/SLKDGVPOSSLUAI-PGUFJCEWSA-N"/>
                  <rdf:li rdf:resource="https://identifiers.org/lipidmaps/LMGP02010037"/>
                  <rdf:li rdf:resource="https://identifiers.org/metanetx.chemical/MNXM32178"/>
                  <rdf:li rdf:resource="https://identifiers.org/seed.compound/cpd15531"/>
                  <rdf:li rdf:resource="https://identifiers.org/seed.compound/cpd29054"/>
                  <rdf:li rdf:resource="https://identifiers.org/seed.compound/cpd23597"/>
                  <rdf:li rdf:resource="https://identifiers.org/slm/000034909"/>
                </rdf:Bag>
              </bqbiol:is>
            </rdf:Description>
          </rdf:RDF>
        </annotation>
      </species>
      <species metaid="meta_M_2agpe161_c" sboTerm="SBO:0000247" id="M_2agpe161_c" name="2-Acyl-sn-glycero-3-phosphoethanolamine (n-C16:1)" compartment="c" hasOnlySubstanceUnits="false" boundaryCondition="false" constant="false" fbc:charge="0" fbc:chemicalFormula="C21H42NO7P1">
        <annotation>
          <rdf:RDF xmlns:rdf="http://www.w3.org/1999/02/22-rdf-syntax-ns#" xmlns:dcterms="http://purl.org/dc/terms/" xmlns:vCard="http://www.w3.org/2001/vcard-rdf/3.0#" xmlns:vCard4="http://www.w3.org/2006/vcard/ns#" xmlns:bqbiol="http://biomodels.net/biology-qualifiers/" xmlns:bqmodel="http://biomodels.net/model-qualifiers/">
            <rdf:Description rdf:about="#meta_M_2agpe161_c">
              <bqbiol:is>
                <rdf:Bag>
                  <rdf:li rdf:resource="https://identifiers.org/bigg.metabolite/2agpe161"/>
                  <rdf:li rdf:resource="https://identifiers.org/metanetx.chemical/MNXM3448"/>
                </rdf:Bag>
              </bqbiol:is>
            </rdf:Description>
          </rdf:RDF>
        </annotation>
      </species>
      <species metaid="meta_M_pe161_c" sboTerm="SBO:0000247" id="M_pe161_c" name="Phosphatidylethanolamine (dihexadec-9enoyl, n-C16:1)" compartment="c" hasOnlySubstanceUnits="false" boundaryCondition="false" constant="false" fbc:charge="0" fbc:chemicalFormula="C37H70N1O8P1">
        <annotation>
          <rdf:RDF xmlns:rdf="http://www.w3.org/1999/02/22-rdf-syntax-ns#" xmlns:dcterms="http://purl.org/dc/terms/" xmlns:vCard="http://www.w3.org/2001/vcard-rdf/3.0#" xmlns:vCard4="http://www.w3.org/2006/vcard/ns#" xmlns:bqbiol="http://biomodels.net/biology-qualifiers/" xmlns:bqmodel="http://biomodels.net/model-qualifiers/">
            <rdf:Description rdf:about="#meta_M_pe161_c">
              <bqbiol:is>
                <rdf:Bag>
                  <rdf:li rdf:resource="https://identifiers.org/bigg.metabolite/pe161"/>
                  <rdf:li rdf:resource="https://identifiers.org/biocyc/META:CPD-17086"/>
                  <rdf:li rdf:resource="https://identifiers.org/hmdb/HMDB05342"/>
                  <rdf:li rdf:resource="https://identifiers.org/hmdb/HMDB08957"/>
                  <rdf:li rdf:resource="https://identifiers.org/lipidmaps/LMGP02010108"/>
                  <rdf:li rdf:resource="https://identifiers.org/metanetx.chemical/MNXM71458"/>
                  <rdf:li rdf:resource="https://identifiers.org/seed.compound/cpd29055"/>
                  <rdf:li rdf:resource="https://identifiers.org/slm/000034897"/>
                </rdf:Bag>
              </bqbiol:is>
            </rdf:Description>
          </rdf:RDF>
        </annotation>
      </species>
      <species metaid="meta_M_2agpe180_c" sboTerm="SBO:0000247" id="M_2agpe180_c" name="2-Acyl-sn-glycero-3-phosphoethanolamine (n-C18:0)" compartment="c" hasOnlySubstanceUnits="false" boundaryCondition="false" constant="false" fbc:charge="0" fbc:chemicalFormula="C23H48NO7P1">
        <annotation>
          <rdf:RDF xmlns:rdf="http://www.w3.org/1999/02/22-rdf-syntax-ns#" xmlns:dcterms="http://purl.org/dc/terms/" xmlns:vCard="http://www.w3.org/2001/vcard-rdf/3.0#" xmlns:vCard4="http://www.w3.org/2006/vcard/ns#" xmlns:bqbiol="http://biomodels.net/biology-qualifiers/" xmlns:bqmodel="http://biomodels.net/model-qualifiers/">
            <rdf:Description rdf:about="#meta_M_2agpe180_c">
              <bqbiol:is>
                <rdf:Bag>
                  <rdf:li rdf:resource="https://identifiers.org/bigg.metabolite/2agpe180"/>
                  <rdf:li rdf:resource="https://identifiers.org/biocyc/META:CPD0-2223"/>
                  <rdf:li rdf:resource="https://identifiers.org/chebi/CHEBI:133144"/>
                  <rdf:li rdf:resource="https://identifiers.org/chebi/CHEBI:133145"/>
                  <rdf:li rdf:resource="https://identifiers.org/hmdb/HMDB11129"/>
                  <rdf:li rdf:resource="https://identifiers.org/inchi_key/KIHAGWUUUHJRMS-JOCHJYFZSA-N"/>
                  <rdf:li rdf:resource="https://identifiers.org/lipidmaps/LMGP02050038"/>
                  <rdf:li rdf:resource="https://identifiers.org/metanetx.chemical/MNXM34811"/>
                  <rdf:li rdf:resource="https://identifiers.org/seed.compound/cpd15341"/>
                  <rdf:li rdf:resource="https://identifiers.org/seed.compound/cpd26450"/>
                  <rdf:li rdf:resource="https://identifiers.org/slm/000043358"/>
                </rdf:Bag>
              </bqbiol:is>
            </rdf:Description>
          </rdf:RDF>
        </annotation>
      </species>
      <species metaid="meta_M_pe180_c" sboTerm="SBO:0000247" id="M_pe180_c" name="Phosphatidylethanolamine (dioctadecanoyl, n-C18:0)" compartment="c" hasOnlySubstanceUnits="false" boundaryCondition="false" constant="false" fbc:charge="0" fbc:chemicalFormula="C41H82N1O8P1">
        <annotation>
          <rdf:RDF xmlns:rdf="http://www.w3.org/1999/02/22-rdf-syntax-ns#" xmlns:dcterms="http://purl.org/dc/terms/" xmlns:vCard="http://www.w3.org/2001/vcard-rdf/3.0#" xmlns:vCard4="http://www.w3.org/2006/vcard/ns#" xmlns:bqbiol="http://biomodels.net/biology-qualifiers/" xmlns:bqmodel="http://biomodels.net/model-qualifiers/">
            <rdf:Description rdf:about="#meta_M_pe180_c">
              <bqbiol:is>
                <rdf:Bag>
                  <rdf:li rdf:resource="https://identifiers.org/bigg.metabolite/pe180"/>
                  <rdf:li rdf:resource="https://identifiers.org/biocyc/META:CPD-12818"/>
                  <rdf:li rdf:resource="https://identifiers.org/chebi/CHEBI:47765"/>
                  <rdf:li rdf:resource="https://identifiers.org/chebi/CHEBI:44886"/>
                  <rdf:li rdf:resource="https://identifiers.org/chebi/CHEBI:39934"/>
                  <rdf:li rdf:resource="https://identifiers.org/chebi/CHEBI:47766"/>
                  <rdf:li rdf:resource="https://identifiers.org/hmdb/HMDB05327"/>
                  <rdf:li rdf:resource="https://identifiers.org/hmdb/HMDB08991"/>
                  <rdf:li rdf:resource="https://identifiers.org/inchi_key/LVNGJLRDBYCPGB-LDLOPFEMSA-N"/>
                  <rdf:li rdf:resource="https://identifiers.org/lipidmaps/LMGP02010097"/>
                  <rdf:li rdf:resource="https://identifiers.org/metanetx.chemical/MNXM31536"/>
                  <rdf:li rdf:resource="https://identifiers.org/seed.compound/cpd15533"/>
                  <rdf:li rdf:resource="https://identifiers.org/seed.compound/cpd23596"/>
                  <rdf:li rdf:resource="https://identifiers.org/slm/000034913"/>
                </rdf:Bag>
              </bqbiol:is>
            </rdf:Description>
          </rdf:RDF>
        </annotation>
      </species>
      <species metaid="meta_M_2agpe181_c" sboTerm="SBO:0000247" id="M_2agpe181_c" name="2-Acyl-sn-glycero-3-phosphoethanolamine (n-C18:1)" compartment="c" hasOnlySubstanceUnits="false" boundaryCondition="false" constant="false" fbc:charge="0" fbc:chemicalFormula="C23H46NO7P1">
        <annotation>
          <rdf:RDF xmlns:rdf="http://www.w3.org/1999/02/22-rdf-syntax-ns#" xmlns:dcterms="http://purl.org/dc/terms/" xmlns:vCard="http://www.w3.org/2001/vcard-rdf/3.0#" xmlns:vCard4="http://www.w3.org/2006/vcard/ns#" xmlns:bqbiol="http://biomodels.net/biology-qualifiers/" xmlns:bqmodel="http://biomodels.net/model-qualifiers/">
            <rdf:Description rdf:about="#meta_M_2agpe181_c">
              <bqbiol:is>
                <rdf:Bag>
                  <rdf:li rdf:resource="https://identifiers.org/bigg.metabolite/2agpe181"/>
                  <rdf:li rdf:resource="https://identifiers.org/metanetx.chemical/MNXM3449"/>
                </rdf:Bag>
              </bqbiol:is>
            </rdf:Description>
          </rdf:RDF>
        </annotation>
      </species>
      <species metaid="meta_M_pe181_c" sboTerm="SBO:0000247" id="M_pe181_c" name="Phosphatidylethanolamine (dioctadec-11-enoyl, n-C18:1)" compartment="c" hasOnlySubstanceUnits="false" boundaryCondition="false" constant="false" fbc:charge="0" fbc:chemicalFormula="C41H78N1O8P1">
        <annotation>
          <rdf:RDF xmlns:rdf="http://www.w3.org/1999/02/22-rdf-syntax-ns#" xmlns:dcterms="http://purl.org/dc/terms/" xmlns:vCard="http://www.w3.org/2001/vcard-rdf/3.0#" xmlns:vCard4="http://www.w3.org/2006/vcard/ns#" xmlns:bqbiol="http://biomodels.net/biology-qualifiers/" xmlns:bqmodel="http://biomodels.net/model-qualifiers/">
            <rdf:Description rdf:about="#meta_M_pe181_c">
              <bqbiol:is>
                <rdf:Bag>
                  <rdf:li rdf:resource="https://identifiers.org/bigg.metabolite/pe181"/>
                  <rdf:li rdf:resource="https://identifiers.org/metanetx.chemical/MNXM2150"/>
                </rdf:Bag>
              </bqbiol:is>
            </rdf:Description>
          </rdf:RDF>
        </annotation>
      </species>
      <species metaid="meta_M_2agpe160_p" sboTerm="SBO:0000247" id="M_2agpe160_p" name="2-Acyl-sn-glycero-3-phosphoethanolamine (n-C16:0)" compartment="p" hasOnlySubstanceUnits="false" boundaryCondition="false" constant="false" fbc:charge="0" fbc:chemicalFormula="C21H44NO7P1">
        <annotation>
          <rdf:RDF xmlns:rdf="http://www.w3.org/1999/02/22-rdf-syntax-ns#" xmlns:dcterms="http://purl.org/dc/terms/" xmlns:vCard="http://www.w3.org/2001/vcard-rdf/3.0#" xmlns:vCard4="http://www.w3.org/2006/vcard/ns#" xmlns:bqbiol="http://biomodels.net/biology-qualifiers/" xmlns:bqmodel="http://biomodels.net/model-qualifiers/">
            <rdf:Description rdf:about="#meta_M_2agpe160_p">
              <bqbiol:is>
                <rdf:Bag>
                  <rdf:li rdf:resource="https://identifiers.org/bigg.metabolite/2agpe160"/>
                  <rdf:li rdf:resource="https://identifiers.org/biocyc/META:CPD0-2177"/>
                  <rdf:li rdf:resource="https://identifiers.org/chebi/CHEBI:131743"/>
                  <rdf:li rdf:resource="https://identifiers.org/chebi/CHEBI:132926"/>
                  <rdf:li rdf:resource="https://identifiers.org/hmdb/HMDB11473"/>
                  <rdf:li rdf:resource="https://identifiers.org/inchi_key/CKPBBEOJHAPPBT-HXUWFJFHSA-N"/>
                  <rdf:li rdf:resource="https://identifiers.org/lipidmaps/LMGP02050036"/>
                  <rdf:li rdf:resource="https://identifiers.org/metanetx.chemical/MNXM34810"/>
                  <rdf:li rdf:resource="https://identifiers.org/seed.compound/cpd15339"/>
                  <rdf:li rdf:resource="https://identifiers.org/seed.compound/cpd26438"/>
                  <rdf:li rdf:resource="https://identifiers.org/slm/000043354"/>
                </rdf:Bag>
              </bqbiol:is>
            </rdf:Description>
          </rdf:RDF>
        </annotation>
      </species>
      <species metaid="meta_M_2agpe161_p" sboTerm="SBO:0000247" id="M_2agpe161_p" name="2-Acyl-sn-glycero-3-phosphoethanolamine (n-C16:1)" compartment="p" hasOnlySubstanceUnits="false" boundaryCondition="false" constant="false" fbc:charge="0" fbc:chemicalFormula="C21H42NO7P1">
        <annotation>
          <rdf:RDF xmlns:rdf="http://www.w3.org/1999/02/22-rdf-syntax-ns#" xmlns:dcterms="http://purl.org/dc/terms/" xmlns:vCard="http://www.w3.org/2001/vcard-rdf/3.0#" xmlns:vCard4="http://www.w3.org/2006/vcard/ns#" xmlns:bqbiol="http://biomodels.net/biology-qualifiers/" xmlns:bqmodel="http://biomodels.net/model-qualifiers/">
            <rdf:Description rdf:about="#meta_M_2agpe161_p">
              <bqbiol:is>
                <rdf:Bag>
                  <rdf:li rdf:resource="https://identifiers.org/bigg.metabolite/2agpe161"/>
                  <rdf:li rdf:resource="https://identifiers.org/metanetx.chemical/MNXM3448"/>
                </rdf:Bag>
              </bqbiol:is>
            </rdf:Description>
          </rdf:RDF>
        </annotation>
      </species>
      <species metaid="meta_M_2agpe180_p" sboTerm="SBO:0000247" id="M_2agpe180_p" name="2-Acyl-sn-glycero-3-phosphoethanolamine (n-C18:0)" compartment="p" hasOnlySubstanceUnits="false" boundaryCondition="false" constant="false" fbc:charge="0" fbc:chemicalFormula="C23H48NO7P1">
        <annotation>
          <rdf:RDF xmlns:rdf="http://www.w3.org/1999/02/22-rdf-syntax-ns#" xmlns:dcterms="http://purl.org/dc/terms/" xmlns:vCard="http://www.w3.org/2001/vcard-rdf/3.0#" xmlns:vCard4="http://www.w3.org/2006/vcard/ns#" xmlns:bqbiol="http://biomodels.net/biology-qualifiers/" xmlns:bqmodel="http://biomodels.net/model-qualifiers/">
            <rdf:Description rdf:about="#meta_M_2agpe180_p">
              <bqbiol:is>
                <rdf:Bag>
                  <rdf:li rdf:resource="https://identifiers.org/bigg.metabolite/2agpe180"/>
                  <rdf:li rdf:resource="https://identifiers.org/biocyc/META:CPD0-2223"/>
                  <rdf:li rdf:resource="https://identifiers.org/chebi/CHEBI:133144"/>
                  <rdf:li rdf:resource="https://identifiers.org/chebi/CHEBI:133145"/>
                  <rdf:li rdf:resource="https://identifiers.org/hmdb/HMDB11129"/>
                  <rdf:li rdf:resource="https://identifiers.org/inchi_key/KIHAGWUUUHJRMS-JOCHJYFZSA-N"/>
                  <rdf:li rdf:resource="https://identifiers.org/lipidmaps/LMGP02050038"/>
                  <rdf:li rdf:resource="https://identifiers.org/metanetx.chemical/MNXM34811"/>
                  <rdf:li rdf:resource="https://identifiers.org/seed.compound/cpd15341"/>
                  <rdf:li rdf:resource="https://identifiers.org/seed.compound/cpd26450"/>
                  <rdf:li rdf:resource="https://identifiers.org/slm/000043358"/>
                </rdf:Bag>
              </bqbiol:is>
            </rdf:Description>
          </rdf:RDF>
        </annotation>
      </species>
      <species metaid="meta_M_2agpe181_p" sboTerm="SBO:0000247" id="M_2agpe181_p" name="2-Acyl-sn-glycero-3-phosphoethanolamine (n-C18:1)" compartment="p" hasOnlySubstanceUnits="false" boundaryCondition="false" constant="false" fbc:charge="0" fbc:chemicalFormula="C23H46NO7P1">
        <annotation>
          <rdf:RDF xmlns:rdf="http://www.w3.org/1999/02/22-rdf-syntax-ns#" xmlns:dcterms="http://purl.org/dc/terms/" xmlns:vCard="http://www.w3.org/2001/vcard-rdf/3.0#" xmlns:vCard4="http://www.w3.org/2006/vcard/ns#" xmlns:bqbiol="http://biomodels.net/biology-qualifiers/" xmlns:bqmodel="http://biomodels.net/model-qualifiers/">
            <rdf:Description rdf:about="#meta_M_2agpe181_p">
              <bqbiol:is>
                <rdf:Bag>
                  <rdf:li rdf:resource="https://identifiers.org/bigg.metabolite/2agpe181"/>
                  <rdf:li rdf:resource="https://identifiers.org/metanetx.chemical/MNXM3449"/>
                </rdf:Bag>
              </bqbiol:is>
            </rdf:Description>
          </rdf:RDF>
        </annotation>
      </species>
      <species metaid="meta_M_2agpg160_p" sboTerm="SBO:0000247" id="M_2agpg160_p" name="2-Acyl-sn-glycero-3-phosphoglycerol (n-C16:0)" compartment="p" hasOnlySubstanceUnits="false" boundaryCondition="false" constant="false" fbc:charge="-1" fbc:chemicalFormula="C22H44O9P1">
        <annotation>
          <rdf:RDF xmlns:rdf="http://www.w3.org/1999/02/22-rdf-syntax-ns#" xmlns:dcterms="http://purl.org/dc/terms/" xmlns:vCard="http://www.w3.org/2001/vcard-rdf/3.0#" xmlns:vCard4="http://www.w3.org/2006/vcard/ns#" xmlns:bqbiol="http://biomodels.net/biology-qualifiers/" xmlns:bqmodel="http://biomodels.net/model-qualifiers/">
            <rdf:Description rdf:about="#meta_M_2agpg160_p">
              <bqbiol:is>
                <rdf:Bag>
                  <rdf:li rdf:resource="https://identifiers.org/bigg.metabolite/2agpg160"/>
                  <rdf:li rdf:resource="https://identifiers.org/biocyc/META:CPD-8363"/>
                  <rdf:li rdf:resource="https://identifiers.org/inchi_key/ODJYINYQGFIIRK-UHFFFAOYSA-M"/>
                  <rdf:li rdf:resource="https://identifiers.org/metanetx.chemical/MNXM34740"/>
                  <rdf:li rdf:resource="https://identifiers.org/seed.compound/cpd25200"/>
                  <rdf:li rdf:resource="https://identifiers.org/slm/000046415"/>
                </rdf:Bag>
              </bqbiol:is>
            </rdf:Description>
          </rdf:RDF>
        </annotation>
      </species>
      <species metaid="meta_M_2agpg161_p" sboTerm="SBO:0000247" id="M_2agpg161_p" name="2-Acyl-sn-glycero-3-phosphoglycerol (n-C16:1)" compartment="p" hasOnlySubstanceUnits="false" boundaryCondition="false" constant="false" fbc:charge="-1" fbc:chemicalFormula="C22H42O9P1">
        <annotation>
          <rdf:RDF xmlns:rdf="http://www.w3.org/1999/02/22-rdf-syntax-ns#" xmlns:dcterms="http://purl.org/dc/terms/" xmlns:vCard="http://www.w3.org/2001/vcard-rdf/3.0#" xmlns:vCard4="http://www.w3.org/2006/vcard/ns#" xmlns:bqbiol="http://biomodels.net/biology-qualifiers/" xmlns:bqmodel="http://biomodels.net/model-qualifiers/">
            <rdf:Description rdf:about="#meta_M_2agpg161_p">
              <bqbiol:is>
                <rdf:Bag>
                  <rdf:li rdf:resource="https://identifiers.org/bigg.metabolite/2agpg161"/>
                  <rdf:li rdf:resource="https://identifiers.org/metanetx.chemical/MNXM3453"/>
                </rdf:Bag>
              </bqbiol:is>
            </rdf:Description>
          </rdf:RDF>
        </annotation>
      </species>
      <species metaid="meta_M_2agpg180_p" sboTerm="SBO:0000247" id="M_2agpg180_p" name="2-Acyl-sn-glycero-3-phosphoglycerol (n-C18:0)" compartment="p" hasOnlySubstanceUnits="false" boundaryCondition="false" constant="false" fbc:charge="-1" fbc:chemicalFormula="C24H48O9P1">
        <annotation>
          <rdf:RDF xmlns:rdf="http://www.w3.org/1999/02/22-rdf-syntax-ns#" xmlns:dcterms="http://purl.org/dc/terms/" xmlns:vCard="http://www.w3.org/2001/vcard-rdf/3.0#" xmlns:vCard4="http://www.w3.org/2006/vcard/ns#" xmlns:bqbiol="http://biomodels.net/biology-qualifiers/" xmlns:bqmodel="http://biomodels.net/model-qualifiers/">
            <rdf:Description rdf:about="#meta_M_2agpg180_p">
              <bqbiol:is>
                <rdf:Bag>
                  <rdf:li rdf:resource="https://identifiers.org/bigg.metabolite/2agpg180"/>
                  <rdf:li rdf:resource="https://identifiers.org/biocyc/META:CPD0-2133"/>
                  <rdf:li rdf:resource="https://identifiers.org/hmdb/HMDB61703"/>
                  <rdf:li rdf:resource="https://identifiers.org/inchi_key/ZYKIFISVQNGKFE-UHFFFAOYSA-M"/>
                  <rdf:li rdf:resource="https://identifiers.org/metanetx.chemical/MNXM150642"/>
                  <rdf:li rdf:resource="https://identifiers.org/seed.compound/cpd26427"/>
                </rdf:Bag>
              </bqbiol:is>
            </rdf:Description>
          </rdf:RDF>
        </annotation>
      </species>
      <species metaid="meta_M_2agpg181_p" sboTerm="SBO:0000247" id="M_2agpg181_p" name="2-Acyl-sn-glycero-3-phosphoglycerol (n-C18:1)" compartment="p" hasOnlySubstanceUnits="false" boundaryCondition="false" constant="false" fbc:charge="-1" fbc:chemicalFormula="C24H46O9P1">
        <annotation>
          <rdf:RDF xmlns:rdf="http://www.w3.org/1999/02/22-rdf-syntax-ns#" xmlns:dcterms="http://purl.org/dc/terms/" xmlns:vCard="http://www.w3.org/2001/vcard-rdf/3.0#" xmlns:vCard4="http://www.w3.org/2006/vcard/ns#" xmlns:bqbiol="http://biomodels.net/biology-qualifiers/" xmlns:bqmodel="http://biomodels.net/model-qualifiers/">
            <rdf:Description rdf:about="#meta_M_2agpg181_p">
              <bqbiol:is>
                <rdf:Bag>
                  <rdf:li rdf:resource="https://identifiers.org/bigg.metabolite/2agpg181"/>
                  <rdf:li rdf:resource="https://identifiers.org/metanetx.chemical/MNXM3455"/>
                </rdf:Bag>
              </bqbiol:is>
            </rdf:Description>
          </rdf:RDF>
        </annotation>
      </species>
      <species metaid="meta_M_2dhglcn_c" sboTerm="SBO:0000247" id="M_2dhglcn_c" name="2-Dehydro-D-gluconate" compartment="c" hasOnlySubstanceUnits="false" boundaryCondition="false" constant="false" fbc:charge="-1" fbc:chemicalFormula="C6H9O7">
        <annotation>
          <rdf:RDF xmlns:rdf="http://www.w3.org/1999/02/22-rdf-syntax-ns#" xmlns:dcterms="http://purl.org/dc/terms/" xmlns:vCard="http://www.w3.org/2001/vcard-rdf/3.0#" xmlns:vCard4="http://www.w3.org/2006/vcard/ns#" xmlns:bqbiol="http://biomodels.net/biology-qualifiers/" xmlns:bqmodel="http://biomodels.net/model-qualifiers/">
            <rdf:Description rdf:about="#meta_M_2dhglcn_c">
              <bqbiol:is>
                <rdf:Bag>
                  <rdf:li rdf:resource="https://identifiers.org/bigg.metabolite/2dhglcn"/>
                  <rdf:li rdf:resource="https://identifiers.org/biocyc/META:CPD-377"/>
                  <rdf:li rdf:resource="https://identifiers.org/chebi/CHEBI:27469"/>
                  <rdf:li rdf:resource="https://identifiers.org/chebi/CHEBI:59504"/>
                  <rdf:li rdf:resource="https://identifiers.org/chebi/CHEBI:1066"/>
                  <rdf:li rdf:resource="https://identifiers.org/chebi/CHEBI:19669"/>
                  <rdf:li rdf:resource="https://identifiers.org/chebi/CHEBI:1180"/>
                  <rdf:li rdf:resource="https://identifiers.org/chebi/CHEBI:11559"/>
                  <rdf:li rdf:resource="https://identifiers.org/chebi/CHEBI:58512"/>
                  <rdf:li rdf:resource="https://identifiers.org/chebi/CHEBI:16808"/>
                  <rdf:li rdf:resource="https://identifiers.org/chebi/CHEBI:19539"/>
                  <rdf:li rdf:resource="https://identifiers.org/inchi_key/VBUYCZFBVCCYFD-JJYYJPOSSA-M"/>
                  <rdf:li rdf:resource="https://identifiers.org/kegg.compound/C06473"/>
                  <rdf:li rdf:resource="https://identifiers.org/metanetx.chemical/MNXM582"/>
                  <rdf:li rdf:resource="https://identifiers.org/sabiork/2124"/>
                  <rdf:li rdf:resource="https://identifiers.org/seed.compound/cpd00480"/>
                  <rdf:li rdf:resource="https://identifiers.org/seed.compound/cpd03889"/>
                </rdf:Bag>
              </bqbiol:is>
            </rdf:Description>
          </rdf:RDF>
        </annotation>
      </species>
      <species metaid="meta_M_6p2dhglcn_c" sboTerm="SBO:0000247" id="M_6p2dhglcn_c" name="6-Phospho-2-dehydro-D-gluconate" compartment="c" hasOnlySubstanceUnits="false" boundaryCondition="false" constant="false" fbc:charge="0" fbc:chemicalFormula="C6H11O10P">
        <annotation>
          <rdf:RDF xmlns:rdf="http://www.w3.org/1999/02/22-rdf-syntax-ns#" xmlns:dcterms="http://purl.org/dc/terms/" xmlns:vCard="http://www.w3.org/2001/vcard-rdf/3.0#" xmlns:vCard4="http://www.w3.org/2006/vcard/ns#" xmlns:bqbiol="http://biomodels.net/biology-qualifiers/" xmlns:bqmodel="http://biomodels.net/model-qualifiers/">
            <rdf:Description rdf:about="#meta_M_6p2dhglcn_c">
              <bqbiol:is>
                <rdf:Bag>
                  <rdf:li rdf:resource="https://identifiers.org/bigg.metabolite/6p2dhglcn"/>
                  <rdf:li rdf:resource="https://identifiers.org/biocyc/META:CPD-339"/>
                  <rdf:li rdf:resource="https://identifiers.org/chebi/CHEBI:20750"/>
                  <rdf:li rdf:resource="https://identifiers.org/chebi/CHEBI:2229"/>
                  <rdf:li rdf:resource="https://identifiers.org/chebi/CHEBI:12228"/>
                  <rdf:li rdf:resource="https://identifiers.org/chebi/CHEBI:15865"/>
                  <rdf:li rdf:resource="https://identifiers.org/inchi_key/ZKUSPPOKDDRMIU-JJYYJPOSSA-K"/>
                  <rdf:li rdf:resource="https://identifiers.org/kegg.compound/C01218"/>
                  <rdf:li rdf:resource="https://identifiers.org/metanetx.chemical/MNXM1218"/>
                  <rdf:li rdf:resource="https://identifiers.org/sabiork/1705"/>
                  <rdf:li rdf:resource="https://identifiers.org/seed.compound/cpd00896"/>
                </rdf:Bag>
              </bqbiol:is>
            </rdf:Description>
          </rdf:RDF>
        </annotation>
      </species>
      <species metaid="meta_M_2dhglcn_p" sboTerm="SBO:0000247" id="M_2dhglcn_p" name="2-Dehydro-D-gluconate" compartment="p" hasOnlySubstanceUnits="false" boundaryCondition="false" constant="false" fbc:charge="-1" fbc:chemicalFormula="C6H9O7">
        <annotation>
          <rdf:RDF xmlns:rdf="http://www.w3.org/1999/02/22-rdf-syntax-ns#" xmlns:dcterms="http://purl.org/dc/terms/" xmlns:vCard="http://www.w3.org/2001/vcard-rdf/3.0#" xmlns:vCard4="http://www.w3.org/2006/vcard/ns#" xmlns:bqbiol="http://biomodels.net/biology-qualifiers/" xmlns:bqmodel="http://biomodels.net/model-qualifiers/">
            <rdf:Description rdf:about="#meta_M_2dhglcn_p">
              <bqbiol:is>
                <rdf:Bag>
                  <rdf:li rdf:resource="https://identifiers.org/bigg.metabolite/2dhglcn"/>
                  <rdf:li rdf:resource="https://identifiers.org/biocyc/META:CPD-377"/>
                  <rdf:li rdf:resource="https://identifiers.org/chebi/CHEBI:27469"/>
                  <rdf:li rdf:resource="https://identifiers.org/chebi/CHEBI:59504"/>
                  <rdf:li rdf:resource="https://identifiers.org/chebi/CHEBI:1066"/>
                  <rdf:li rdf:resource="https://identifiers.org/chebi/CHEBI:19669"/>
                  <rdf:li rdf:resource="https://identifiers.org/chebi/CHEBI:1180"/>
                  <rdf:li rdf:resource="https://identifiers.org/chebi/CHEBI:11559"/>
                  <rdf:li rdf:resource="https://identifiers.org/chebi/CHEBI:58512"/>
                  <rdf:li rdf:resource="https://identifiers.org/chebi/CHEBI:16808"/>
                  <rdf:li rdf:resource="https://identifiers.org/chebi/CHEBI:19539"/>
                  <rdf:li rdf:resource="https://identifiers.org/inchi_key/VBUYCZFBVCCYFD-JJYYJPOSSA-M"/>
                  <rdf:li rdf:resource="https://identifiers.org/kegg.compound/C06473"/>
                  <rdf:li rdf:resource="https://identifiers.org/metanetx.chemical/MNXM582"/>
                  <rdf:li rdf:resource="https://identifiers.org/sabiork/2124"/>
                  <rdf:li rdf:resource="https://identifiers.org/seed.compound/cpd00480"/>
                  <rdf:li rdf:resource="https://identifiers.org/seed.compound/cpd03889"/>
                </rdf:Bag>
              </bqbiol:is>
            </rdf:Description>
          </rdf:RDF>
        </annotation>
      </species>
      <species metaid="meta_M_2dhglcn_e" sboTerm="SBO:0000247" id="M_2dhglcn_e" name="2-Dehydro-D-gluconate" compartment="e" hasOnlySubstanceUnits="false" boundaryCondition="false" constant="false" fbc:charge="-1" fbc:chemicalFormula="C6H9O7">
        <annotation>
          <rdf:RDF xmlns:rdf="http://www.w3.org/1999/02/22-rdf-syntax-ns#" xmlns:dcterms="http://purl.org/dc/terms/" xmlns:vCard="http://www.w3.org/2001/vcard-rdf/3.0#" xmlns:vCard4="http://www.w3.org/2006/vcard/ns#" xmlns:bqbiol="http://biomodels.net/biology-qualifiers/" xmlns:bqmodel="http://biomodels.net/model-qualifiers/">
            <rdf:Description rdf:about="#meta_M_2dhglcn_e">
              <bqbiol:is>
                <rdf:Bag>
                  <rdf:li rdf:resource="https://identifiers.org/bigg.metabolite/2dhglcn"/>
                  <rdf:li rdf:resource="https://identifiers.org/biocyc/META:CPD-377"/>
                  <rdf:li rdf:resource="https://identifiers.org/chebi/CHEBI:27469"/>
                  <rdf:li rdf:resource="https://identifiers.org/chebi/CHEBI:59504"/>
                  <rdf:li rdf:resource="https://identifiers.org/chebi/CHEBI:1066"/>
                  <rdf:li rdf:resource="https://identifiers.org/chebi/CHEBI:19669"/>
                  <rdf:li rdf:resource="https://identifiers.org/chebi/CHEBI:1180"/>
                  <rdf:li rdf:resource="https://identifiers.org/chebi/CHEBI:11559"/>
                  <rdf:li rdf:resource="https://identifiers.org/chebi/CHEBI:58512"/>
                  <rdf:li rdf:resource="https://identifiers.org/chebi/CHEBI:16808"/>
                  <rdf:li rdf:resource="https://identifiers.org/chebi/CHEBI:19539"/>
                  <rdf:li rdf:resource="https://identifiers.org/inchi_key/VBUYCZFBVCCYFD-JJYYJPOSSA-M"/>
                  <rdf:li rdf:resource="https://identifiers.org/kegg.compound/C06473"/>
                  <rdf:li rdf:resource="https://identifiers.org/metanetx.chemical/MNXM582"/>
                  <rdf:li rdf:resource="https://identifiers.org/sabiork/2124"/>
                  <rdf:li rdf:resource="https://identifiers.org/seed.compound/cpd00480"/>
                  <rdf:li rdf:resource="https://identifiers.org/seed.compound/cpd03889"/>
                </rdf:Bag>
              </bqbiol:is>
            </rdf:Description>
          </rdf:RDF>
        </annotation>
      </species>
      <species metaid="meta_M_3pqq_c" sboTerm="SBO:0000247" id="M_3pqq_c" name="2 amino 4 3  2 amino 2 carboxylatoethyl  6 oxocyclohexa 1 4 dien 1 ylpentanedioate" compartment="c" hasOnlySubstanceUnits="false" boundaryCondition="false" constant="false" fbc:charge="-3" fbc:chemicalFormula="C14H15N2O7">
        <annotation>
          <rdf:RDF xmlns:rdf="http://www.w3.org/1999/02/22-rdf-syntax-ns#" xmlns:dcterms="http://purl.org/dc/terms/" xmlns:vCard="http://www.w3.org/2001/vcard-rdf/3.0#" xmlns:vCard4="http://www.w3.org/2006/vcard/ns#" xmlns:bqbiol="http://biomodels.net/biology-qualifiers/" xmlns:bqmodel="http://biomodels.net/model-qualifiers/">
            <rdf:Description rdf:about="#meta_M_3pqq_c">
              <bqbiol:is>
                <rdf:Bag>
                  <rdf:li rdf:resource="https://identifiers.org/bigg.metabolite/3pqq"/>
                </rdf:Bag>
              </bqbiol:is>
            </rdf:Description>
          </rdf:RDF>
        </annotation>
      </species>
      <species metaid="meta_M_34dhcinm_e" sboTerm="SBO:0000247" id="M_34dhcinm_e" name="3,4-Dihydroxy-trans-cinnamate" compartment="e" hasOnlySubstanceUnits="false" boundaryCondition="false" constant="false" fbc:charge="-1" fbc:chemicalFormula="C9H7O4">
        <annotation>
          <rdf:RDF xmlns:rdf="http://www.w3.org/1999/02/22-rdf-syntax-ns#" xmlns:dcterms="http://purl.org/dc/terms/" xmlns:vCard="http://www.w3.org/2001/vcard-rdf/3.0#" xmlns:vCard4="http://www.w3.org/2006/vcard/ns#" xmlns:bqbiol="http://biomodels.net/biology-qualifiers/" xmlns:bqmodel="http://biomodels.net/model-qualifiers/">
            <rdf:Description rdf:about="#meta_M_34dhcinm_e">
              <bqbiol:is>
                <rdf:Bag>
                  <rdf:li rdf:resource="https://identifiers.org/bigg.metabolite/34dhcinm"/>
                  <rdf:li rdf:resource="https://identifiers.org/biocyc/META:CPD-676"/>
                  <rdf:li rdf:resource="https://identifiers.org/chebi/CHEBI:57770"/>
                  <rdf:li rdf:resource="https://identifiers.org/chebi/CHEBI:19877"/>
                  <rdf:li rdf:resource="https://identifiers.org/chebi/CHEBI:36281"/>
                  <rdf:li rdf:resource="https://identifiers.org/chebi/CHEBI:11691"/>
                  <rdf:li rdf:resource="https://identifiers.org/chebi/CHEBI:1379"/>
                  <rdf:li rdf:resource="https://identifiers.org/chebi/CHEBI:12870"/>
                  <rdf:li rdf:resource="https://identifiers.org/chebi/CHEBI:16433"/>
                  <rdf:li rdf:resource="https://identifiers.org/chebi/CHEBI:11692"/>
                  <rdf:li rdf:resource="https://identifiers.org/chebi/CHEBI:41964"/>
                  <rdf:li rdf:resource="https://identifiers.org/hmdb/HMDB03501"/>
                  <rdf:li rdf:resource="https://identifiers.org/hmdb/HMDB06494"/>
                  <rdf:li rdf:resource="https://identifiers.org/inchi_key/QAIPRVGONGVQAS-DUXPYHPUSA-M"/>
                  <rdf:li rdf:resource="https://identifiers.org/kegg.compound/C01481"/>
                  <rdf:li rdf:resource="https://identifiers.org/kegg.compound/C01197"/>
                  <rdf:li rdf:resource="https://identifiers.org/metanetx.chemical/MNXM890"/>
                  <rdf:li rdf:resource="https://identifiers.org/sabiork/5437"/>
                  <rdf:li rdf:resource="https://identifiers.org/sabiork/5610"/>
                  <rdf:li rdf:resource="https://identifiers.org/seed.compound/cpd30744"/>
                  <rdf:li rdf:resource="https://identifiers.org/seed.compound/cpd22503"/>
                  <rdf:li rdf:resource="https://identifiers.org/seed.compound/cpd00881"/>
                </rdf:Bag>
              </bqbiol:is>
            </rdf:Description>
          </rdf:RDF>
        </annotation>
      </species>
      <species metaid="meta_M_34dhcinm_p" sboTerm="SBO:0000247" id="M_34dhcinm_p" name="3,4-Dihydroxy-trans-cinnamate" compartment="p" hasOnlySubstanceUnits="false" boundaryCondition="false" constant="false" fbc:charge="-1" fbc:chemicalFormula="C9H7O4">
        <annotation>
          <rdf:RDF xmlns:rdf="http://www.w3.org/1999/02/22-rdf-syntax-ns#" xmlns:dcterms="http://purl.org/dc/terms/" xmlns:vCard="http://www.w3.org/2001/vcard-rdf/3.0#" xmlns:vCard4="http://www.w3.org/2006/vcard/ns#" xmlns:bqbiol="http://biomodels.net/biology-qualifiers/" xmlns:bqmodel="http://biomodels.net/model-qualifiers/">
            <rdf:Description rdf:about="#meta_M_34dhcinm_p">
              <bqbiol:is>
                <rdf:Bag>
                  <rdf:li rdf:resource="https://identifiers.org/bigg.metabolite/34dhcinm"/>
                  <rdf:li rdf:resource="https://identifiers.org/biocyc/META:CPD-676"/>
                  <rdf:li rdf:resource="https://identifiers.org/chebi/CHEBI:57770"/>
                  <rdf:li rdf:resource="https://identifiers.org/chebi/CHEBI:19877"/>
                  <rdf:li rdf:resource="https://identifiers.org/chebi/CHEBI:36281"/>
                  <rdf:li rdf:resource="https://identifiers.org/chebi/CHEBI:11691"/>
                  <rdf:li rdf:resource="https://identifiers.org/chebi/CHEBI:1379"/>
                  <rdf:li rdf:resource="https://identifiers.org/chebi/CHEBI:12870"/>
                  <rdf:li rdf:resource="https://identifiers.org/chebi/CHEBI:16433"/>
                  <rdf:li rdf:resource="https://identifiers.org/chebi/CHEBI:11692"/>
                  <rdf:li rdf:resource="https://identifiers.org/chebi/CHEBI:41964"/>
                  <rdf:li rdf:resource="https://identifiers.org/hmdb/HMDB03501"/>
                  <rdf:li rdf:resource="https://identifiers.org/hmdb/HMDB06494"/>
                  <rdf:li rdf:resource="https://identifiers.org/inchi_key/QAIPRVGONGVQAS-DUXPYHPUSA-M"/>
                  <rdf:li rdf:resource="https://identifiers.org/kegg.compound/C01481"/>
                  <rdf:li rdf:resource="https://identifiers.org/kegg.compound/C01197"/>
                  <rdf:li rdf:resource="https://identifiers.org/metanetx.chemical/MNXM890"/>
                  <rdf:li rdf:resource="https://identifiers.org/sabiork/5437"/>
                  <rdf:li rdf:resource="https://identifiers.org/sabiork/5610"/>
                  <rdf:li rdf:resource="https://identifiers.org/seed.compound/cpd30744"/>
                  <rdf:li rdf:resource="https://identifiers.org/seed.compound/cpd22503"/>
                  <rdf:li rdf:resource="https://identifiers.org/seed.compound/cpd00881"/>
                </rdf:Bag>
              </bqbiol:is>
            </rdf:Description>
          </rdf:RDF>
        </annotation>
      </species>
      <species metaid="meta_M_34dhcinm_c" sboTerm="SBO:0000247" id="M_34dhcinm_c" name="3,4-Dihydroxy-trans-cinnamate" compartment="c" hasOnlySubstanceUnits="false" boundaryCondition="false" constant="false" fbc:charge="-1" fbc:chemicalFormula="C9H7O4">
        <annotation>
          <rdf:RDF xmlns:rdf="http://www.w3.org/1999/02/22-rdf-syntax-ns#" xmlns:dcterms="http://purl.org/dc/terms/" xmlns:vCard="http://www.w3.org/2001/vcard-rdf/3.0#" xmlns:vCard4="http://www.w3.org/2006/vcard/ns#" xmlns:bqbiol="http://biomodels.net/biology-qualifiers/" xmlns:bqmodel="http://biomodels.net/model-qualifiers/">
            <rdf:Description rdf:about="#meta_M_34dhcinm_c">
              <bqbiol:is>
                <rdf:Bag>
                  <rdf:li rdf:resource="https://identifiers.org/bigg.metabolite/34dhcinm"/>
                  <rdf:li rdf:resource="https://identifiers.org/biocyc/META:CPD-676"/>
                  <rdf:li rdf:resource="https://identifiers.org/chebi/CHEBI:57770"/>
                  <rdf:li rdf:resource="https://identifiers.org/chebi/CHEBI:19877"/>
                  <rdf:li rdf:resource="https://identifiers.org/chebi/CHEBI:36281"/>
                  <rdf:li rdf:resource="https://identifiers.org/chebi/CHEBI:11691"/>
                  <rdf:li rdf:resource="https://identifiers.org/chebi/CHEBI:1379"/>
                  <rdf:li rdf:resource="https://identifiers.org/chebi/CHEBI:12870"/>
                  <rdf:li rdf:resource="https://identifiers.org/chebi/CHEBI:16433"/>
                  <rdf:li rdf:resource="https://identifiers.org/chebi/CHEBI:11692"/>
                  <rdf:li rdf:resource="https://identifiers.org/chebi/CHEBI:41964"/>
                  <rdf:li rdf:resource="https://identifiers.org/hmdb/HMDB03501"/>
                  <rdf:li rdf:resource="https://identifiers.org/hmdb/HMDB06494"/>
                  <rdf:li rdf:resource="https://identifiers.org/inchi_key/QAIPRVGONGVQAS-DUXPYHPUSA-M"/>
                  <rdf:li rdf:resource="https://identifiers.org/kegg.compound/C01481"/>
                  <rdf:li rdf:resource="https://identifiers.org/kegg.compound/C01197"/>
                  <rdf:li rdf:resource="https://identifiers.org/metanetx.chemical/MNXM890"/>
                  <rdf:li rdf:resource="https://identifiers.org/sabiork/5437"/>
                  <rdf:li rdf:resource="https://identifiers.org/sabiork/5610"/>
                  <rdf:li rdf:resource="https://identifiers.org/seed.compound/cpd30744"/>
                  <rdf:li rdf:resource="https://identifiers.org/seed.compound/cpd22503"/>
                  <rdf:li rdf:resource="https://identifiers.org/seed.compound/cpd00881"/>
                </rdf:Bag>
              </bqbiol:is>
            </rdf:Description>
          </rdf:RDF>
        </annotation>
      </species>
      <species metaid="meta_M_34dhphe_e" sboTerm="SBO:0000247" id="M_34dhphe_e" name="3,4-Dihydroxy-L-phenylalanine" compartment="e" hasOnlySubstanceUnits="false" boundaryCondition="false" constant="false" fbc:charge="0" fbc:chemicalFormula="C9H11NO4">
        <annotation>
          <rdf:RDF xmlns:rdf="http://www.w3.org/1999/02/22-rdf-syntax-ns#" xmlns:dcterms="http://purl.org/dc/terms/" xmlns:vCard="http://www.w3.org/2001/vcard-rdf/3.0#" xmlns:vCard4="http://www.w3.org/2006/vcard/ns#" xmlns:bqbiol="http://biomodels.net/biology-qualifiers/" xmlns:bqmodel="http://biomodels.net/model-qualifiers/">
            <rdf:Description rdf:about="#meta_M_34dhphe_e">
              <bqbiol:is>
                <rdf:Bag>
                  <rdf:li rdf:resource="https://identifiers.org/bigg.metabolite/34dhphe"/>
                  <rdf:li rdf:resource="https://identifiers.org/metanetx.chemical/MNXM162631"/>
                </rdf:Bag>
              </bqbiol:is>
            </rdf:Description>
          </rdf:RDF>
        </annotation>
      </species>
      <species metaid="meta_M_34dhphe_p" sboTerm="SBO:0000247" id="M_34dhphe_p" name="3,4-Dihydroxy-L-phenylalanine" compartment="p" hasOnlySubstanceUnits="false" boundaryCondition="false" constant="false" fbc:charge="0" fbc:chemicalFormula="C9H11NO4">
        <annotation>
          <rdf:RDF xmlns:rdf="http://www.w3.org/1999/02/22-rdf-syntax-ns#" xmlns:dcterms="http://purl.org/dc/terms/" xmlns:vCard="http://www.w3.org/2001/vcard-rdf/3.0#" xmlns:vCard4="http://www.w3.org/2006/vcard/ns#" xmlns:bqbiol="http://biomodels.net/biology-qualifiers/" xmlns:bqmodel="http://biomodels.net/model-qualifiers/">
            <rdf:Description rdf:about="#meta_M_34dhphe_p">
              <bqbiol:is>
                <rdf:Bag>
                  <rdf:li rdf:resource="https://identifiers.org/bigg.metabolite/34dhphe"/>
                  <rdf:li rdf:resource="https://identifiers.org/metanetx.chemical/MNXM162631"/>
                </rdf:Bag>
              </bqbiol:is>
            </rdf:Description>
          </rdf:RDF>
        </annotation>
      </species>
      <species metaid="meta_M_34dhphe_c" sboTerm="SBO:0000247" id="M_34dhphe_c" name="3,4-Dihydroxy-L-phenylalanine" compartment="c" hasOnlySubstanceUnits="false" boundaryCondition="false" constant="false" fbc:charge="0" fbc:chemicalFormula="C9H11NO4">
        <annotation>
          <rdf:RDF xmlns:rdf="http://www.w3.org/1999/02/22-rdf-syntax-ns#" xmlns:dcterms="http://purl.org/dc/terms/" xmlns:vCard="http://www.w3.org/2001/vcard-rdf/3.0#" xmlns:vCard4="http://www.w3.org/2006/vcard/ns#" xmlns:bqbiol="http://biomodels.net/biology-qualifiers/" xmlns:bqmodel="http://biomodels.net/model-qualifiers/">
            <rdf:Description rdf:about="#meta_M_34dhphe_c">
              <bqbiol:is>
                <rdf:Bag>
                  <rdf:li rdf:resource="https://identifiers.org/bigg.metabolite/34dhphe"/>
                  <rdf:li rdf:resource="https://identifiers.org/metanetx.chemical/MNXM162631"/>
                </rdf:Bag>
              </bqbiol:is>
            </rdf:Description>
          </rdf:RDF>
        </annotation>
      </species>
      <species metaid="meta_M_34hpp_c" sboTerm="SBO:0000247" id="M_34hpp_c" name="3-(4-Hydroxyphenyl)pyruvate" compartment="c" hasOnlySubstanceUnits="false" boundaryCondition="false" constant="false" fbc:charge="-1" fbc:chemicalFormula="C9H7O4">
        <annotation>
          <rdf:RDF xmlns:rdf="http://www.w3.org/1999/02/22-rdf-syntax-ns#" xmlns:dcterms="http://purl.org/dc/terms/" xmlns:vCard="http://www.w3.org/2001/vcard-rdf/3.0#" xmlns:vCard4="http://www.w3.org/2006/vcard/ns#" xmlns:bqbiol="http://biomodels.net/biology-qualifiers/" xmlns:bqmodel="http://biomodels.net/model-qualifiers/">
            <rdf:Description rdf:about="#meta_M_34hpp_c">
              <bqbiol:is>
                <rdf:Bag>
                  <rdf:li rdf:resource="https://identifiers.org/bigg.metabolite/34hpp"/>
                  <rdf:li rdf:resource="https://identifiers.org/biocyc/META:P-HYDROXY-PHENYLPYRUVATE"/>
                  <rdf:li rdf:resource="https://identifiers.org/chebi/CHEBI:36242"/>
                  <rdf:li rdf:resource="https://identifiers.org/chebi/CHEBI:20425"/>
                  <rdf:li rdf:resource="https://identifiers.org/chebi/CHEBI:20426"/>
                  <rdf:li rdf:resource="https://identifiers.org/chebi/CHEBI:12016"/>
                  <rdf:li rdf:resource="https://identifiers.org/chebi/CHEBI:15999"/>
                  <rdf:li rdf:resource="https://identifiers.org/chebi/CHEBI:11725"/>
                  <rdf:li rdf:resource="https://identifiers.org/chebi/CHEBI:594665"/>
                  <rdf:li rdf:resource="https://identifiers.org/chebi/CHEBI:11727"/>
                  <rdf:li rdf:resource="https://identifiers.org/chebi/CHEBI:42422"/>
                  <rdf:li rdf:resource="https://identifiers.org/chebi/CHEBI:1431"/>
                  <rdf:li rdf:resource="https://identifiers.org/envipath/32de3cf4-e3e6-4168-956e-32fa5ddb0ce1/compound/f2e806ef-76ea-4ddf-bf89-db7737caa79b"/>
                  <rdf:li rdf:resource="https://identifiers.org/hmdb/HMDB00707"/>
                  <rdf:li rdf:resource="https://identifiers.org/inchi_key/KKADPXVIOXHVKN-UHFFFAOYSA-M"/>
                  <rdf:li rdf:resource="https://identifiers.org/kegg.compound/C01179"/>
                  <rdf:li rdf:resource="https://identifiers.org/metanetx.chemical/MNXM153"/>
                  <rdf:li rdf:resource="https://identifiers.org/reactome.compound/31365"/>
                  <rdf:li rdf:resource="https://identifiers.org/sabiork/5423"/>
                  <rdf:li rdf:resource="https://identifiers.org/seed.compound/cpd00868"/>
                </rdf:Bag>
              </bqbiol:is>
            </rdf:Description>
          </rdf:RDF>
        </annotation>
      </species>
      <species metaid="meta_M_co2_c" sboTerm="SBO:0000247" id="M_co2_c" name="CO2 CO2" compartment="c" hasOnlySubstanceUnits="false" boundaryCondition="false" constant="false" fbc:charge="0" fbc:chemicalFormula="CO2">
        <annotation>
          <rdf:RDF xmlns:rdf="http://www.w3.org/1999/02/22-rdf-syntax-ns#" xmlns:dcterms="http://purl.org/dc/terms/" xmlns:vCard="http://www.w3.org/2001/vcard-rdf/3.0#" xmlns:vCard4="http://www.w3.org/2006/vcard/ns#" xmlns:bqbiol="http://biomodels.net/biology-qualifiers/" xmlns:bqmodel="http://biomodels.net/model-qualifiers/">
            <rdf:Description rdf:about="#meta_M_co2_c">
              <bqbiol:is>
                <rdf:Bag>
                  <rdf:li rdf:resource="https://identifiers.org/bigg.metabolite/co2"/>
                  <rdf:li rdf:resource="https://identifiers.org/biocyc/META:CARBON-DIOXIDE"/>
                  <rdf:li rdf:resource="https://identifiers.org/chebi/CHEBI:23011"/>
                  <rdf:li rdf:resource="https://identifiers.org/chebi/CHEBI:3283"/>
                  <rdf:li rdf:resource="https://identifiers.org/chebi/CHEBI:48829"/>
                  <rdf:li rdf:resource="https://identifiers.org/chebi/CHEBI:16526"/>
                  <rdf:li rdf:resource="https://identifiers.org/chebi/CHEBI:13283"/>
                  <rdf:li rdf:resource="https://identifiers.org/chebi/CHEBI:13285"/>
                  <rdf:li rdf:resource="https://identifiers.org/chebi/CHEBI:13284"/>
                  <rdf:li rdf:resource="https://identifiers.org/chebi/CHEBI:13282"/>
                  <rdf:li rdf:resource="https://identifiers.org/envipath/650babc9-9d68-4b73-9332-11972ca26f7b/compound/2ec3da94-5f50-4525-81b1-5607c5c7a3d3"/>
                  <rdf:li rdf:resource="https://identifiers.org/envipath/32de3cf4-e3e6-4168-956e-32fa5ddb0ce1/compound/05f60af4-0a3f-4ead-9a29-33bb0f123379"/>
                  <rdf:li rdf:resource="https://identifiers.org/hmdb/HMDB01967"/>
                  <rdf:li rdf:resource="https://identifiers.org/inchi_key/CURLTUGMZLYLDI-UHFFFAOYSA-N"/>
                  <rdf:li rdf:resource="https://identifiers.org/kegg.compound/C00011"/>
                  <rdf:li rdf:resource="https://identifiers.org/kegg.drug/D00004"/>
                  <rdf:li rdf:resource="https://identifiers.org/metanetx.chemical/MNXM13"/>
                  <rdf:li rdf:resource="https://identifiers.org/reactome.compound/29376"/>
                  <rdf:li rdf:resource="https://identifiers.org/reactome.compound/5668565"/>
                  <rdf:li rdf:resource="https://identifiers.org/reactome.compound/189480"/>
                  <rdf:li rdf:resource="https://identifiers.org/reactome.compound/1132345"/>
                  <rdf:li rdf:resource="https://identifiers.org/reactome.compound/113528"/>
                  <rdf:li rdf:resource="https://identifiers.org/reactome.compound/1237009"/>
                  <rdf:li rdf:resource="https://identifiers.org/reactome.compound/159751"/>
                  <rdf:li rdf:resource="https://identifiers.org/reactome.compound/389536"/>
                  <rdf:li rdf:resource="https://identifiers.org/reactome.compound/159942"/>
                  <rdf:li rdf:resource="https://identifiers.org/sabiork/1266"/>
                  <rdf:li rdf:resource="https://identifiers.org/seed.compound/cpd00011"/>
                </rdf:Bag>
              </bqbiol:is>
            </rdf:Description>
          </rdf:RDF>
        </annotation>
      </species>
      <species metaid="meta_M_hgentis_c" sboTerm="SBO:0000247" id="M_hgentis_c" name="Homogentisate C8H7O4" compartment="c" hasOnlySubstanceUnits="false" boundaryCondition="false" constant="false" fbc:charge="-1" fbc:chemicalFormula="C8H7O4">
        <annotation>
          <rdf:RDF xmlns:rdf="http://www.w3.org/1999/02/22-rdf-syntax-ns#" xmlns:dcterms="http://purl.org/dc/terms/" xmlns:vCard="http://www.w3.org/2001/vcard-rdf/3.0#" xmlns:vCard4="http://www.w3.org/2006/vcard/ns#" xmlns:bqbiol="http://biomodels.net/biology-qualifiers/" xmlns:bqmodel="http://biomodels.net/model-qualifiers/">
            <rdf:Description rdf:about="#meta_M_hgentis_c">
              <bqbiol:is>
                <rdf:Bag>
                  <rdf:li rdf:resource="https://identifiers.org/bigg.metabolite/hgentis"/>
                  <rdf:li rdf:resource="https://identifiers.org/biocyc/META:HOMOGENTISATE"/>
                  <rdf:li rdf:resource="https://identifiers.org/chebi/CHEBI:24615"/>
                  <rdf:li rdf:resource="https://identifiers.org/chebi/CHEBI:5755"/>
                  <rdf:li rdf:resource="https://identifiers.org/chebi/CHEBI:16169"/>
                  <rdf:li rdf:resource="https://identifiers.org/chebi/CHEBI:44744"/>
                  <rdf:li rdf:resource="https://identifiers.org/chebi/CHEBI:14410"/>
                  <rdf:li rdf:resource="https://identifiers.org/chebi/CHEBI:44747"/>
                  <rdf:li rdf:resource="https://identifiers.org/chebi/CHEBI:11452"/>
                  <rdf:li rdf:resource="https://identifiers.org/envipath/32de3cf4-e3e6-4168-956e-32fa5ddb0ce1/compound/7101a963-623b-4f0b-bef2-c39ba3e563bb"/>
                  <rdf:li rdf:resource="https://identifiers.org/hmdb/HMDB00130"/>
                  <rdf:li rdf:resource="https://identifiers.org/inchi_key/IGMNYECMUMZDDF-UHFFFAOYSA-M"/>
                  <rdf:li rdf:resource="https://identifiers.org/kegg.compound/C00544"/>
                  <rdf:li rdf:resource="https://identifiers.org/metanetx.chemical/MNXM345"/>
                  <rdf:li rdf:resource="https://identifiers.org/reactome.compound/30337"/>
                  <rdf:li rdf:resource="https://identifiers.org/sabiork/5134"/>
                  <rdf:li rdf:resource="https://identifiers.org/seed.compound/cpd00426"/>
                </rdf:Bag>
              </bqbiol:is>
            </rdf:Description>
          </rdf:RDF>
        </annotation>
      </species>
      <species metaid="meta_M_ala__L_c" sboTerm="SBO:0000247" id="M_ala__L_c" name="L-Alanine" compartment="c" hasOnlySubstanceUnits="false" boundaryCondition="false" constant="false" fbc:charge="0" fbc:chemicalFormula="C3H7NO2">
        <annotation>
          <rdf:RDF xmlns:rdf="http://www.w3.org/1999/02/22-rdf-syntax-ns#" xmlns:dcterms="http://purl.org/dc/terms/" xmlns:vCard="http://www.w3.org/2001/vcard-rdf/3.0#" xmlns:vCard4="http://www.w3.org/2006/vcard/ns#" xmlns:bqbiol="http://biomodels.net/biology-qualifiers/" xmlns:bqmodel="http://biomodels.net/model-qualifiers/">
            <rdf:Description rdf:about="#meta_M_ala__L_c">
              <bqbiol:is>
                <rdf:Bag>
                  <rdf:li rdf:resource="https://identifiers.org/bigg.metabolite/ala__L"/>
                  <rdf:li rdf:resource="https://identifiers.org/biocyc/META:L-ALPHA-ALANINE"/>
                  <rdf:li rdf:resource="https://identifiers.org/chebi/CHEBI:21216"/>
                  <rdf:li rdf:resource="https://identifiers.org/chebi/CHEBI:32440"/>
                  <rdf:li rdf:resource="https://identifiers.org/chebi/CHEBI:2539"/>
                  <rdf:li rdf:resource="https://identifiers.org/chebi/CHEBI:46308"/>
                  <rdf:li rdf:resource="https://identifiers.org/chebi/CHEBI:40735"/>
                  <rdf:li rdf:resource="https://identifiers.org/chebi/CHEBI:16977"/>
                  <rdf:li rdf:resource="https://identifiers.org/chebi/CHEBI:22277"/>
                  <rdf:li rdf:resource="https://identifiers.org/chebi/CHEBI:32439"/>
                  <rdf:li rdf:resource="https://identifiers.org/chebi/CHEBI:57972"/>
                  <rdf:li rdf:resource="https://identifiers.org/chebi/CHEBI:6171"/>
                  <rdf:li rdf:resource="https://identifiers.org/chebi/CHEBI:16449"/>
                  <rdf:li rdf:resource="https://identifiers.org/chebi/CHEBI:32431"/>
                  <rdf:li rdf:resource="https://identifiers.org/chebi/CHEBI:32432"/>
                  <rdf:li rdf:resource="https://identifiers.org/chebi/CHEBI:66916"/>
                  <rdf:li rdf:resource="https://identifiers.org/chebi/CHEBI:40734"/>
                  <rdf:li rdf:resource="https://identifiers.org/chebi/CHEBI:13069"/>
                  <rdf:li rdf:resource="https://identifiers.org/chebi/CHEBI:76050"/>
                  <rdf:li rdf:resource="https://identifiers.org/chebi/CHEBI:13748"/>
                  <rdf:li rdf:resource="https://identifiers.org/envipath/650babc9-9d68-4b73-9332-11972ca26f7b/compound/d80739c7-acbe-4c00-8ea2-e3d19a191be2"/>
                  <rdf:li rdf:resource="https://identifiers.org/envipath/650babc9-9d68-4b73-9332-11972ca26f7b/compound/1aad160f-1c5e-48e0-9473-6305321b31ed"/>
                  <rdf:li rdf:resource="https://identifiers.org/hmdb/HMDB00161"/>
                  <rdf:li rdf:resource="https://identifiers.org/hmdb/HMDB62251"/>
                  <rdf:li rdf:resource="https://identifiers.org/inchi_key/QNAYBMKLOCPYGJ-REOHCLBHSA-N"/>
                  <rdf:li rdf:resource="https://identifiers.org/kegg.compound/C01401"/>
                  <rdf:li rdf:resource="https://identifiers.org/kegg.compound/C00041"/>
                  <rdf:li rdf:resource="https://identifiers.org/kegg.drug/D00012"/>
                  <rdf:li rdf:resource="https://identifiers.org/metanetx.chemical/MNXM32"/>
                  <rdf:li rdf:resource="https://identifiers.org/reactome.compound/389664"/>
                  <rdf:li rdf:resource="https://identifiers.org/reactome.compound/352036"/>
                  <rdf:li rdf:resource="https://identifiers.org/reactome.compound/29432"/>
                  <rdf:li rdf:resource="https://identifiers.org/reactome.compound/379697"/>
                  <rdf:li rdf:resource="https://identifiers.org/sabiork/2280"/>
                  <rdf:li rdf:resource="https://identifiers.org/sabiork/67"/>
                  <rdf:li rdf:resource="https://identifiers.org/seed.compound/cpd00035"/>
                  <rdf:li rdf:resource="https://identifiers.org/seed.compound/cpd01003"/>
                </rdf:Bag>
              </bqbiol:is>
            </rdf:Description>
          </rdf:RDF>
        </annotation>
      </species>
      <species metaid="meta_M_mmtsa_c" sboTerm="SBO:0000247" id="M_mmtsa_c" name="(S)-Methylmalonate semialdehyde" compartment="c" hasOnlySubstanceUnits="false" boundaryCondition="false" constant="false" fbc:charge="-1" fbc:chemicalFormula="C4H5O3">
        <annotation>
          <rdf:RDF xmlns:rdf="http://www.w3.org/1999/02/22-rdf-syntax-ns#" xmlns:dcterms="http://purl.org/dc/terms/" xmlns:vCard="http://www.w3.org/2001/vcard-rdf/3.0#" xmlns:vCard4="http://www.w3.org/2006/vcard/ns#" xmlns:bqbiol="http://biomodels.net/biology-qualifiers/" xmlns:bqmodel="http://biomodels.net/model-qualifiers/">
            <rdf:Description rdf:about="#meta_M_mmtsa_c">
              <bqbiol:is>
                <rdf:Bag>
                  <rdf:li rdf:resource="https://identifiers.org/bigg.metabolite/mmtsa"/>
                  <rdf:li rdf:resource="https://identifiers.org/biocyc/META:CH3-MALONATE-S-ALD"/>
                  <rdf:li rdf:resource="https://identifiers.org/chebi/CHEBI:27821"/>
                  <rdf:li rdf:resource="https://identifiers.org/chebi/CHEBI:62413"/>
                  <rdf:li rdf:resource="https://identifiers.org/chebi/CHEBI:18789"/>
                  <rdf:li rdf:resource="https://identifiers.org/chebi/CHEBI:427"/>
                  <rdf:li rdf:resource="https://identifiers.org/hmdb/HMDB02217"/>
                  <rdf:li rdf:resource="https://identifiers.org/inchi_key/VOKUMXABRRXHAR-VKHMYHEASA-M"/>
                  <rdf:li rdf:resource="https://identifiers.org/kegg.compound/C06002"/>
                  <rdf:li rdf:resource="https://identifiers.org/lipidmaps/LMFA01060190"/>
                  <rdf:li rdf:resource="https://identifiers.org/metanetx.chemical/MNXM933"/>
                  <rdf:li rdf:resource="https://identifiers.org/sabiork/2848"/>
                  <rdf:li rdf:resource="https://identifiers.org/seed.compound/cpd19044"/>
                </rdf:Bag>
              </bqbiol:is>
            </rdf:Description>
          </rdf:RDF>
        </annotation>
      </species>
      <species metaid="meta_M_3aib_c" sboTerm="SBO:0000247" id="M_3aib_c" name="L-3-Amino-isobutanoate" compartment="c" hasOnlySubstanceUnits="false" boundaryCondition="false" constant="false" fbc:charge="0" fbc:chemicalFormula="C4H9NO2">
        <annotation>
          <rdf:RDF xmlns:rdf="http://www.w3.org/1999/02/22-rdf-syntax-ns#" xmlns:dcterms="http://purl.org/dc/terms/" xmlns:vCard="http://www.w3.org/2001/vcard-rdf/3.0#" xmlns:vCard4="http://www.w3.org/2006/vcard/ns#" xmlns:bqbiol="http://biomodels.net/biology-qualifiers/" xmlns:bqmodel="http://biomodels.net/model-qualifiers/">
            <rdf:Description rdf:about="#meta_M_3aib_c">
              <bqbiol:is>
                <rdf:Bag>
                  <rdf:li rdf:resource="https://identifiers.org/bigg.metabolite/3aib"/>
                  <rdf:li rdf:resource="https://identifiers.org/biocyc/META:CPD-471"/>
                  <rdf:li rdf:resource="https://identifiers.org/chebi/CHEBI:49097"/>
                  <rdf:li rdf:resource="https://identifiers.org/chebi/CHEBI:57731"/>
                  <rdf:li rdf:resource="https://identifiers.org/chebi/CHEBI:320"/>
                  <rdf:li rdf:resource="https://identifiers.org/chebi/CHEBI:18661"/>
                  <rdf:li rdf:resource="https://identifiers.org/chebi/CHEBI:10981"/>
                  <rdf:li rdf:resource="https://identifiers.org/chebi/CHEBI:16320"/>
                  <rdf:li rdf:resource="https://identifiers.org/hmdb/HMDB02299"/>
                  <rdf:li rdf:resource="https://identifiers.org/inchi_key/QCHPKSFMDHPSNR-GSVOUGTGSA-N"/>
                  <rdf:li rdf:resource="https://identifiers.org/kegg.compound/C01205"/>
                  <rdf:li rdf:resource="https://identifiers.org/lipidmaps/LMFA01100049"/>
                  <rdf:li rdf:resource="https://identifiers.org/metanetx.chemical/MNXM786"/>
                  <rdf:li rdf:resource="https://identifiers.org/reactome.compound/73619"/>
                  <rdf:li rdf:resource="https://identifiers.org/reactome.compound/909779"/>
                  <rdf:li rdf:resource="https://identifiers.org/seed.compound/cpd00886"/>
                </rdf:Bag>
              </bqbiol:is>
            </rdf:Description>
          </rdf:RDF>
        </annotation>
      </species>
      <species metaid="meta_M_pyr_c" sboTerm="SBO:0000247" id="M_pyr_c" name="Pyruvate" compartment="c" hasOnlySubstanceUnits="false" boundaryCondition="false" constant="false" fbc:charge="-1" fbc:chemicalFormula="C3H3O3">
        <annotation>
          <rdf:RDF xmlns:rdf="http://www.w3.org/1999/02/22-rdf-syntax-ns#" xmlns:dcterms="http://purl.org/dc/terms/" xmlns:vCard="http://www.w3.org/2001/vcard-rdf/3.0#" xmlns:vCard4="http://www.w3.org/2006/vcard/ns#" xmlns:bqbiol="http://biomodels.net/biology-qualifiers/" xmlns:bqmodel="http://biomodels.net/model-qualifiers/">
            <rdf:Description rdf:about="#meta_M_pyr_c">
              <bqbiol:is>
                <rdf:Bag>
                  <rdf:li rdf:resource="https://identifiers.org/bigg.metabolite/pyr"/>
                  <rdf:li rdf:resource="https://identifiers.org/biocyc/META:PYRUVATE"/>
                  <rdf:li rdf:resource="https://identifiers.org/chebi/CHEBI:26462"/>
                  <rdf:li rdf:resource="https://identifiers.org/chebi/CHEBI:26466"/>
                  <rdf:li rdf:resource="https://identifiers.org/chebi/CHEBI:8685"/>
                  <rdf:li rdf:resource="https://identifiers.org/chebi/CHEBI:32816"/>
                  <rdf:li rdf:resource="https://identifiers.org/chebi/CHEBI:45253"/>
                  <rdf:li rdf:resource="https://identifiers.org/chebi/CHEBI:14987"/>
                  <rdf:li rdf:resource="https://identifiers.org/chebi/CHEBI:15361"/>
                  <rdf:li rdf:resource="https://identifiers.org/envipath/650babc9-9d68-4b73-9332-11972ca26f7b/compound/ccc99777-54dc-42d4-a97e-009b780d3905"/>
                  <rdf:li rdf:resource="https://identifiers.org/envipath/32de3cf4-e3e6-4168-956e-32fa5ddb0ce1/compound/dc01020e-8c7e-4087-9f56-cf8c962b7437"/>
                  <rdf:li rdf:resource="https://identifiers.org/hmdb/HMDB00243"/>
                  <rdf:li rdf:resource="https://identifiers.org/inchi_key/LCTONWCANYUPML-UHFFFAOYSA-M"/>
                  <rdf:li rdf:resource="https://identifiers.org/kegg.compound/C00022"/>
                  <rdf:li rdf:resource="https://identifiers.org/lipidmaps/LMFA01060077"/>
                  <rdf:li rdf:resource="https://identifiers.org/metanetx.chemical/MNXM23"/>
                  <rdf:li rdf:resource="https://identifiers.org/reactome.compound/1130930"/>
                  <rdf:li rdf:resource="https://identifiers.org/reactome.compound/5357717"/>
                  <rdf:li rdf:resource="https://identifiers.org/reactome.compound/113557"/>
                  <rdf:li rdf:resource="https://identifiers.org/reactome.compound/29398"/>
                  <rdf:li rdf:resource="https://identifiers.org/reactome.compound/389680"/>
                  <rdf:li rdf:resource="https://identifiers.org/sabiork/33"/>
                  <rdf:li rdf:resource="https://identifiers.org/seed.compound/cpd00020"/>
                </rdf:Bag>
              </bqbiol:is>
            </rdf:Description>
          </rdf:RDF>
        </annotation>
      </species>
      <species metaid="meta_M_3hdecACP_c" sboTerm="SBO:0000247" id="M_3hdecACP_c" name="(R)-3-Hydroxydecanoyl-[acyl-carrier protein]" compartment="c" hasOnlySubstanceUnits="false" boundaryCondition="false" constant="false" fbc:charge="-1" fbc:chemicalFormula="C21H39N2O9PRS">
        <annotation>
          <rdf:RDF xmlns:rdf="http://www.w3.org/1999/02/22-rdf-syntax-ns#" xmlns:dcterms="http://purl.org/dc/terms/" xmlns:vCard="http://www.w3.org/2001/vcard-rdf/3.0#" xmlns:vCard4="http://www.w3.org/2006/vcard/ns#" xmlns:bqbiol="http://biomodels.net/biology-qualifiers/" xmlns:bqmodel="http://biomodels.net/model-qualifiers/">
            <rdf:Description rdf:about="#meta_M_3hdecACP_c">
              <bqbiol:is>
                <rdf:Bag>
                  <rdf:li rdf:resource="https://identifiers.org/bigg.metabolite/3hdecACP"/>
                  <rdf:li rdf:resource="https://identifiers.org/biocyc/META:Beta-hydroxydecanoyl-ACPs"/>
                  <rdf:li rdf:resource="https://identifiers.org/kegg.compound/C04619"/>
                  <rdf:li rdf:resource="https://identifiers.org/metanetx.chemical/MNXM7127"/>
                  <rdf:li rdf:resource="https://identifiers.org/seed.compound/cpd11482"/>
                </rdf:Bag>
              </bqbiol:is>
            </rdf:Description>
          </rdf:RDF>
        </annotation>
      </species>
      <species metaid="meta_M_coa_c" sboTerm="SBO:0000247" id="M_coa_c" name="Coenzyme A" compartment="c" hasOnlySubstanceUnits="false" boundaryCondition="false" constant="false" fbc:charge="-4" fbc:chemicalFormula="C21H32N7O16P3S">
        <annotation>
          <rdf:RDF xmlns:rdf="http://www.w3.org/1999/02/22-rdf-syntax-ns#" xmlns:dcterms="http://purl.org/dc/terms/" xmlns:vCard="http://www.w3.org/2001/vcard-rdf/3.0#" xmlns:vCard4="http://www.w3.org/2006/vcard/ns#" xmlns:bqbiol="http://biomodels.net/biology-qualifiers/" xmlns:bqmodel="http://biomodels.net/model-qualifiers/">
            <rdf:Description rdf:about="#meta_M_coa_c">
              <bqbiol:is>
                <rdf:Bag>
                  <rdf:li rdf:resource="https://identifiers.org/bigg.metabolite/coa"/>
                  <rdf:li rdf:resource="https://identifiers.org/biocyc/META:COA-GROUP"/>
                  <rdf:li rdf:resource="https://identifiers.org/biocyc/META:CO-A"/>
                  <rdf:li rdf:resource="https://identifiers.org/chebi/CHEBI:41631"/>
                  <rdf:li rdf:resource="https://identifiers.org/chebi/CHEBI:41597"/>
                  <rdf:li rdf:resource="https://identifiers.org/chebi/CHEBI:741566"/>
                  <rdf:li rdf:resource="https://identifiers.org/chebi/CHEBI:23355"/>
                  <rdf:li rdf:resource="https://identifiers.org/chebi/CHEBI:13295"/>
                  <rdf:li rdf:resource="https://identifiers.org/chebi/CHEBI:13298"/>
                  <rdf:li rdf:resource="https://identifiers.org/chebi/CHEBI:57287"/>
                  <rdf:li rdf:resource="https://identifiers.org/chebi/CHEBI:15346"/>
                  <rdf:li rdf:resource="https://identifiers.org/chebi/CHEBI:3771"/>
                  <rdf:li rdf:resource="https://identifiers.org/chebi/CHEBI:13294"/>
                  <rdf:li rdf:resource="https://identifiers.org/envipath/32de3cf4-e3e6-4168-956e-32fa5ddb0ce1/compound/19310484-6aa5-4dcf-b1da-855a8c21ecfd"/>
                  <rdf:li rdf:resource="https://identifiers.org/hmdb/HMDB01423"/>
                  <rdf:li rdf:resource="https://identifiers.org/hmdb/HMDB62184"/>
                  <rdf:li rdf:resource="https://identifiers.org/inchi_key/RGJOEKWQDUBAIZ-IBOSZNHHSA-J"/>
                  <rdf:li rdf:resource="https://identifiers.org/kegg.compound/C00010"/>
                  <rdf:li rdf:resource="https://identifiers.org/metanetx.chemical/MNXM12"/>
                  <rdf:li rdf:resource="https://identifiers.org/reactome.compound/193514"/>
                  <rdf:li rdf:resource="https://identifiers.org/reactome.compound/162743"/>
                  <rdf:li rdf:resource="https://identifiers.org/reactome.compound/2485002"/>
                  <rdf:li rdf:resource="https://identifiers.org/reactome.compound/1678675"/>
                  <rdf:li rdf:resource="https://identifiers.org/reactome.compound/29374"/>
                  <rdf:li rdf:resource="https://identifiers.org/reactome.compound/76194"/>
                  <rdf:li rdf:resource="https://identifiers.org/reactome.compound/8939024"/>
                  <rdf:li rdf:resource="https://identifiers.org/sabiork/1265"/>
                  <rdf:li rdf:resource="https://identifiers.org/seed.compound/cpd22528"/>
                  <rdf:li rdf:resource="https://identifiers.org/seed.compound/cpd00010"/>
                </rdf:Bag>
              </bqbiol:is>
            </rdf:Description>
          </rdf:RDF>
        </annotation>
      </species>
      <species metaid="meta_M_R_3hdcoa_c" sboTerm="SBO:0000247" id="M_R_3hdcoa_c" name="(R)-Hydroxydecanoyl-CoA" compartment="c" hasOnlySubstanceUnits="false" boundaryCondition="false" constant="false" fbc:charge="-4" fbc:chemicalFormula="C31H50N7O18P3S">
        <annotation>
          <rdf:RDF xmlns:rdf="http://www.w3.org/1999/02/22-rdf-syntax-ns#" xmlns:dcterms="http://purl.org/dc/terms/" xmlns:vCard="http://www.w3.org/2001/vcard-rdf/3.0#" xmlns:vCard4="http://www.w3.org/2006/vcard/ns#" xmlns:bqbiol="http://biomodels.net/biology-qualifiers/" xmlns:bqmodel="http://biomodels.net/model-qualifiers/">
            <rdf:Description rdf:about="#meta_M_R_3hdcoa_c">
              <bqbiol:is>
                <rdf:Bag>
                  <rdf:li rdf:resource="https://identifiers.org/bigg.metabolite/R_3hdcoa"/>
                  <rdf:li rdf:resource="https://identifiers.org/metanetx.chemical/MNXM4928"/>
                  <rdf:li rdf:resource="https://identifiers.org/seed.compound/cpd16755"/>
                </rdf:Bag>
              </bqbiol:is>
            </rdf:Description>
          </rdf:RDF>
        </annotation>
      </species>
      <species metaid="meta_M_3hddecACP_c" sboTerm="SBO:0000247" id="M_3hddecACP_c" name="(R)-3-Hydroxydodecanoyl-[acyl-carrier protein]" compartment="c" hasOnlySubstanceUnits="false" boundaryCondition="false" constant="false" fbc:charge="-1" fbc:chemicalFormula="C23H43N2O9PRS">
        <annotation>
          <rdf:RDF xmlns:rdf="http://www.w3.org/1999/02/22-rdf-syntax-ns#" xmlns:dcterms="http://purl.org/dc/terms/" xmlns:vCard="http://www.w3.org/2001/vcard-rdf/3.0#" xmlns:vCard4="http://www.w3.org/2006/vcard/ns#" xmlns:bqbiol="http://biomodels.net/biology-qualifiers/" xmlns:bqmodel="http://biomodels.net/model-qualifiers/">
            <rdf:Description rdf:about="#meta_M_3hddecACP_c">
              <bqbiol:is>
                <rdf:Bag>
                  <rdf:li rdf:resource="https://identifiers.org/bigg.metabolite/3hddecACP"/>
                  <rdf:li rdf:resource="https://identifiers.org/chebi/CHEBI:325"/>
                  <rdf:li rdf:resource="https://identifiers.org/kegg.compound/C05757"/>
                  <rdf:li rdf:resource="https://identifiers.org/lipidmaps/LMFA07060015"/>
                  <rdf:li rdf:resource="https://identifiers.org/metanetx.chemical/MNXM27066"/>
                  <rdf:li rdf:resource="https://identifiers.org/seed.compound/cpd11480"/>
                </rdf:Bag>
              </bqbiol:is>
            </rdf:Description>
          </rdf:RDF>
        </annotation>
      </species>
      <species metaid="meta_M_R_3hddcoa_c" sboTerm="SBO:0000247" id="M_R_3hddcoa_c" name="(R)-3-Hydroxydodecanoyl-CoA" compartment="c" hasOnlySubstanceUnits="false" boundaryCondition="false" constant="false" fbc:charge="-4" fbc:chemicalFormula="C33H54N7O18P3S">
        <annotation>
          <rdf:RDF xmlns:rdf="http://www.w3.org/1999/02/22-rdf-syntax-ns#" xmlns:dcterms="http://purl.org/dc/terms/" xmlns:vCard="http://www.w3.org/2001/vcard-rdf/3.0#" xmlns:vCard4="http://www.w3.org/2006/vcard/ns#" xmlns:bqbiol="http://biomodels.net/biology-qualifiers/" xmlns:bqmodel="http://biomodels.net/model-qualifiers/">
            <rdf:Description rdf:about="#meta_M_R_3hddcoa_c">
              <bqbiol:is>
                <rdf:Bag>
                  <rdf:li rdf:resource="https://identifiers.org/bigg.metabolite/R_3hddcoa"/>
                  <rdf:li rdf:resource="https://identifiers.org/biocyc/META:CPD-14918"/>
                  <rdf:li rdf:resource="https://identifiers.org/chebi/CHEBI:74451"/>
                  <rdf:li rdf:resource="https://identifiers.org/chebi/CHEBI:74276"/>
                  <rdf:li rdf:resource="https://identifiers.org/inchi_key/IJFLXRCJWPKGKJ-IGYWURMESA-J"/>
                  <rdf:li rdf:resource="https://identifiers.org/metanetx.chemical/MNXM4926"/>
                  <rdf:li rdf:resource="https://identifiers.org/sabiork/28587"/>
                  <rdf:li rdf:resource="https://identifiers.org/seed.compound/cpd16756"/>
                  <rdf:li rdf:resource="https://identifiers.org/slm/000399840"/>
                </rdf:Bag>
              </bqbiol:is>
            </rdf:Description>
          </rdf:RDF>
        </annotation>
      </species>
      <species metaid="meta_M_3hcddec5eACP_c" sboTerm="SBO:0000247" id="M_3hcddec5eACP_c" name="(R)-3-hydroxy-cis-dodec-5-enoyl-[acyl-carrier protein]" compartment="c" hasOnlySubstanceUnits="false" boundaryCondition="false" constant="false" fbc:charge="-1" fbc:chemicalFormula="C23H41N2O9PRS">
        <annotation>
          <rdf:RDF xmlns:rdf="http://www.w3.org/1999/02/22-rdf-syntax-ns#" xmlns:dcterms="http://purl.org/dc/terms/" xmlns:vCard="http://www.w3.org/2001/vcard-rdf/3.0#" xmlns:vCard4="http://www.w3.org/2006/vcard/ns#" xmlns:bqbiol="http://biomodels.net/biology-qualifiers/" xmlns:bqmodel="http://biomodels.net/model-qualifiers/">
            <rdf:Description rdf:about="#meta_M_3hcddec5eACP_c">
              <bqbiol:is>
                <rdf:Bag>
                  <rdf:li rdf:resource="https://identifiers.org/bigg.metabolite/3hcddec5eACP"/>
                  <rdf:li rdf:resource="https://identifiers.org/metanetx.chemical/MNXM5389"/>
                  <rdf:li rdf:resource="https://identifiers.org/seed.compound/cpd15366"/>
                </rdf:Bag>
              </bqbiol:is>
            </rdf:Description>
          </rdf:RDF>
        </annotation>
      </species>
      <species metaid="meta_M_R_3hcddec5ecoa_c" sboTerm="SBO:0000247" id="M_R_3hcddec5ecoa_c" name="(R)-Hydroxydodecanoyl-5-en-CoA" compartment="c" hasOnlySubstanceUnits="false" boundaryCondition="false" constant="false" fbc:charge="-4" fbc:chemicalFormula="C33H52N7O18P3S">
        <annotation>
          <rdf:RDF xmlns:rdf="http://www.w3.org/1999/02/22-rdf-syntax-ns#" xmlns:dcterms="http://purl.org/dc/terms/" xmlns:vCard="http://www.w3.org/2001/vcard-rdf/3.0#" xmlns:vCard4="http://www.w3.org/2006/vcard/ns#" xmlns:bqbiol="http://biomodels.net/biology-qualifiers/" xmlns:bqmodel="http://biomodels.net/model-qualifiers/">
            <rdf:Description rdf:about="#meta_M_R_3hcddec5ecoa_c">
              <bqbiol:is>
                <rdf:Bag>
                  <rdf:li rdf:resource="https://identifiers.org/bigg.metabolite/R_3hcddec5ecoa"/>
                  <rdf:li rdf:resource="https://identifiers.org/metanetx.chemical/MNXM6020"/>
                  <rdf:li rdf:resource="https://identifiers.org/seed.compound/cpd16753"/>
                </rdf:Bag>
              </bqbiol:is>
            </rdf:Description>
          </rdf:RDF>
        </annotation>
      </species>
      <species metaid="meta_M_3hmrsACP_c" sboTerm="SBO:0000247" id="M_3hmrsACP_c" name="(R)-3-Hydroxytetradecanoyl-[acyl-carrier protein]" compartment="c" hasOnlySubstanceUnits="false" boundaryCondition="false" constant="false" fbc:charge="-1" fbc:chemicalFormula="C25H47N2O9PRS">
        <annotation>
          <rdf:RDF xmlns:rdf="http://www.w3.org/1999/02/22-rdf-syntax-ns#" xmlns:dcterms="http://purl.org/dc/terms/" xmlns:vCard="http://www.w3.org/2001/vcard-rdf/3.0#" xmlns:vCard4="http://www.w3.org/2006/vcard/ns#" xmlns:bqbiol="http://biomodels.net/biology-qualifiers/" xmlns:bqmodel="http://biomodels.net/model-qualifiers/">
            <rdf:Description rdf:about="#meta_M_3hmrsACP_c">
              <bqbiol:is>
                <rdf:Bag>
                  <rdf:li rdf:resource="https://identifiers.org/bigg.metabolite/3hmrsACP"/>
                  <rdf:li rdf:resource="https://identifiers.org/biocyc/META:R-3-hydroxymyristoyl-ACPs"/>
                  <rdf:li rdf:resource="https://identifiers.org/kegg.compound/C04688"/>
                  <rdf:li rdf:resource="https://identifiers.org/metanetx.chemical/MNXM7733"/>
                  <rdf:li rdf:resource="https://identifiers.org/seed.compound/cpd11484"/>
                </rdf:Bag>
              </bqbiol:is>
            </rdf:Description>
          </rdf:RDF>
        </annotation>
      </species>
      <species metaid="meta_M_R_3hmrscoa_c" sboTerm="SBO:0000247" id="M_R_3hmrscoa_c" name="(R)-3-hydroxytetradecanoyl-coa" compartment="c" hasOnlySubstanceUnits="false" boundaryCondition="false" constant="false" fbc:charge="-4" fbc:chemicalFormula="C35H58N7O18P3S">
        <annotation>
          <rdf:RDF xmlns:rdf="http://www.w3.org/1999/02/22-rdf-syntax-ns#" xmlns:dcterms="http://purl.org/dc/terms/" xmlns:vCard="http://www.w3.org/2001/vcard-rdf/3.0#" xmlns:vCard4="http://www.w3.org/2006/vcard/ns#" xmlns:bqbiol="http://biomodels.net/biology-qualifiers/" xmlns:bqmodel="http://biomodels.net/model-qualifiers/">
            <rdf:Description rdf:about="#meta_M_R_3hmrscoa_c">
              <bqbiol:is>
                <rdf:Bag>
                  <rdf:li rdf:resource="https://identifiers.org/bigg.metabolite/R_3hmrscoa"/>
                  <rdf:li rdf:resource="https://identifiers.org/biocyc/META:CPD-14923"/>
                  <rdf:li rdf:resource="https://identifiers.org/chebi/CHEBI:74458"/>
                  <rdf:li rdf:resource="https://identifiers.org/chebi/CHEBI:74277"/>
                  <rdf:li rdf:resource="https://identifiers.org/inchi_key/OXBHKMHNDGRDCZ-FZFQHCCSSA-J"/>
                  <rdf:li rdf:resource="https://identifiers.org/metanetx.chemical/MNXM162724"/>
                  <rdf:li rdf:resource="https://identifiers.org/seed.compound/cpd16758"/>
                </rdf:Bag>
              </bqbiol:is>
            </rdf:Description>
          </rdf:RDF>
        </annotation>
      </species>
      <species metaid="meta_M_3hcmrs7eACP_c" sboTerm="SBO:0000247" id="M_3hcmrs7eACP_c" name="(R)-3-hydroxy-cis-myristol-7-eoyl-[acyl-carrier protein]" compartment="c" hasOnlySubstanceUnits="false" boundaryCondition="false" constant="false" fbc:charge="-1" fbc:chemicalFormula="C25H45N2O9PRS">
        <annotation>
          <rdf:RDF xmlns:rdf="http://www.w3.org/1999/02/22-rdf-syntax-ns#" xmlns:dcterms="http://purl.org/dc/terms/" xmlns:vCard="http://www.w3.org/2001/vcard-rdf/3.0#" xmlns:vCard4="http://www.w3.org/2006/vcard/ns#" xmlns:bqbiol="http://biomodels.net/biology-qualifiers/" xmlns:bqmodel="http://biomodels.net/model-qualifiers/">
            <rdf:Description rdf:about="#meta_M_3hcmrs7eACP_c">
              <bqbiol:is>
                <rdf:Bag>
                  <rdf:li rdf:resource="https://identifiers.org/bigg.metabolite/3hcmrs7eACP"/>
                  <rdf:li rdf:resource="https://identifiers.org/metanetx.chemical/MNXM5390"/>
                  <rdf:li rdf:resource="https://identifiers.org/seed.compound/cpd15368"/>
                </rdf:Bag>
              </bqbiol:is>
            </rdf:Description>
          </rdf:RDF>
        </annotation>
      </species>
      <species metaid="meta_M_R_3hcmrs7ecoa_c" sboTerm="SBO:0000247" id="M_R_3hcmrs7ecoa_c" name="(R)-3-hydroxy-cis-myristol-7-eoyl-CoA" compartment="c" hasOnlySubstanceUnits="false" boundaryCondition="false" constant="false" fbc:charge="-4" fbc:chemicalFormula="C35H56N7O18P3S">
        <annotation>
          <rdf:RDF xmlns:rdf="http://www.w3.org/1999/02/22-rdf-syntax-ns#" xmlns:dcterms="http://purl.org/dc/terms/" xmlns:vCard="http://www.w3.org/2001/vcard-rdf/3.0#" xmlns:vCard4="http://www.w3.org/2006/vcard/ns#" xmlns:bqbiol="http://biomodels.net/biology-qualifiers/" xmlns:bqmodel="http://biomodels.net/model-qualifiers/">
            <rdf:Description rdf:about="#meta_M_R_3hcmrs7ecoa_c">
              <bqbiol:is>
                <rdf:Bag>
                  <rdf:li rdf:resource="https://identifiers.org/bigg.metabolite/R_3hcmrs7ecoa"/>
                  <rdf:li rdf:resource="https://identifiers.org/metanetx.chemical/MNXM6018"/>
                  <rdf:li rdf:resource="https://identifiers.org/seed.compound/cpd16754"/>
                </rdf:Bag>
              </bqbiol:is>
            </rdf:Description>
          </rdf:RDF>
        </annotation>
      </species>
      <species metaid="meta_M_3hhexACP_c" sboTerm="SBO:0000247" id="M_3hhexACP_c" name="(R)-3-Hydroxyhexanoyl-[acyl-carrier protein]" compartment="c" hasOnlySubstanceUnits="false" boundaryCondition="false" constant="false" fbc:charge="-1" fbc:chemicalFormula="C17H31N2O9PRS">
        <annotation>
          <rdf:RDF xmlns:rdf="http://www.w3.org/1999/02/22-rdf-syntax-ns#" xmlns:dcterms="http://purl.org/dc/terms/" xmlns:vCard="http://www.w3.org/2001/vcard-rdf/3.0#" xmlns:vCard4="http://www.w3.org/2006/vcard/ns#" xmlns:bqbiol="http://biomodels.net/biology-qualifiers/" xmlns:bqmodel="http://biomodels.net/model-qualifiers/">
            <rdf:Description rdf:about="#meta_M_3hhexACP_c">
              <bqbiol:is>
                <rdf:Bag>
                  <rdf:li rdf:resource="https://identifiers.org/bigg.metabolite/3hhexACP"/>
                  <rdf:li rdf:resource="https://identifiers.org/chebi/CHEBI:326"/>
                  <rdf:li rdf:resource="https://identifiers.org/kegg.compound/C05747"/>
                  <rdf:li rdf:resource="https://identifiers.org/lipidmaps/LMFA07060006"/>
                  <rdf:li rdf:resource="https://identifiers.org/metanetx.chemical/MNXM25370"/>
                  <rdf:li rdf:resource="https://identifiers.org/seed.compound/cpd11479"/>
                </rdf:Bag>
              </bqbiol:is>
            </rdf:Description>
          </rdf:RDF>
        </annotation>
      </species>
      <species metaid="meta_M_R_3hhcoa_c" sboTerm="SBO:0000247" id="M_R_3hhcoa_c" name="(R)-Hydroxyhexanoyl-CoA" compartment="c" hasOnlySubstanceUnits="false" boundaryCondition="false" constant="false" fbc:charge="-4" fbc:chemicalFormula="C27H42N7O18P3S">
        <annotation>
          <rdf:RDF xmlns:rdf="http://www.w3.org/1999/02/22-rdf-syntax-ns#" xmlns:dcterms="http://purl.org/dc/terms/" xmlns:vCard="http://www.w3.org/2001/vcard-rdf/3.0#" xmlns:vCard4="http://www.w3.org/2006/vcard/ns#" xmlns:bqbiol="http://biomodels.net/biology-qualifiers/" xmlns:bqmodel="http://biomodels.net/model-qualifiers/">
            <rdf:Description rdf:about="#meta_M_R_3hhcoa_c">
              <bqbiol:is>
                <rdf:Bag>
                  <rdf:li rdf:resource="https://identifiers.org/bigg.metabolite/R_3hhcoa"/>
                  <rdf:li rdf:resource="https://identifiers.org/metanetx.chemical/MNXM4929"/>
                  <rdf:li rdf:resource="https://identifiers.org/seed.compound/cpd16757"/>
                </rdf:Bag>
              </bqbiol:is>
            </rdf:Description>
          </rdf:RDF>
        </annotation>
      </species>
      <species metaid="meta_M_3hoctACP_c" sboTerm="SBO:0000247" id="M_3hoctACP_c" name="(R)-3-Hydroxyoctanoyl-[acyl-carrier protein]" compartment="c" hasOnlySubstanceUnits="false" boundaryCondition="false" constant="false" fbc:charge="-1" fbc:chemicalFormula="C19H35N2O9PRS">
        <annotation>
          <rdf:RDF xmlns:rdf="http://www.w3.org/1999/02/22-rdf-syntax-ns#" xmlns:dcterms="http://purl.org/dc/terms/" xmlns:vCard="http://www.w3.org/2001/vcard-rdf/3.0#" xmlns:vCard4="http://www.w3.org/2006/vcard/ns#" xmlns:bqbiol="http://biomodels.net/biology-qualifiers/" xmlns:bqmodel="http://biomodels.net/model-qualifiers/">
            <rdf:Description rdf:about="#meta_M_3hoctACP_c">
              <bqbiol:is>
                <rdf:Bag>
                  <rdf:li rdf:resource="https://identifiers.org/bigg.metabolite/3hoctACP"/>
                  <rdf:li rdf:resource="https://identifiers.org/biocyc/META:3-Hydroxy-octanoyl-ACPs"/>
                  <rdf:li rdf:resource="https://identifiers.org/kegg.compound/C04620"/>
                  <rdf:li rdf:resource="https://identifiers.org/metanetx.chemical/MNXM10019"/>
                  <rdf:li rdf:resource="https://identifiers.org/seed.compound/cpd11483"/>
                </rdf:Bag>
              </bqbiol:is>
            </rdf:Description>
          </rdf:RDF>
        </annotation>
      </species>
      <species metaid="meta_M_R_3hocoa_c" sboTerm="SBO:0000247" id="M_R_3hocoa_c" name="(R)-Hydroxyoctanoyl-CoA" compartment="c" hasOnlySubstanceUnits="false" boundaryCondition="false" constant="false" fbc:charge="-4" fbc:chemicalFormula="C29H46N7O18P3S">
        <annotation>
          <rdf:RDF xmlns:rdf="http://www.w3.org/1999/02/22-rdf-syntax-ns#" xmlns:dcterms="http://purl.org/dc/terms/" xmlns:vCard="http://www.w3.org/2001/vcard-rdf/3.0#" xmlns:vCard4="http://www.w3.org/2006/vcard/ns#" xmlns:bqbiol="http://biomodels.net/biology-qualifiers/" xmlns:bqmodel="http://biomodels.net/model-qualifiers/">
            <rdf:Description rdf:about="#meta_M_R_3hocoa_c">
              <bqbiol:is>
                <rdf:Bag>
                  <rdf:li rdf:resource="https://identifiers.org/bigg.metabolite/R_3hocoa"/>
                  <rdf:li rdf:resource="https://identifiers.org/metanetx.chemical/MNXM4930"/>
                  <rdf:li rdf:resource="https://identifiers.org/seed.compound/cpd16759"/>
                </rdf:Bag>
              </bqbiol:is>
            </rdf:Description>
          </rdf:RDF>
        </annotation>
      </species>
      <species metaid="meta_M_tdec2eACP_c" sboTerm="SBO:0000247" id="M_tdec2eACP_c" name="Trans-Dec-2-enoyl-[acyl-carrier protein]" compartment="c" hasOnlySubstanceUnits="false" boundaryCondition="false" constant="false" fbc:charge="-1" fbc:chemicalFormula="C21H37N2O8PRS">
        <annotation>
          <rdf:RDF xmlns:rdf="http://www.w3.org/1999/02/22-rdf-syntax-ns#" xmlns:dcterms="http://purl.org/dc/terms/" xmlns:vCard="http://www.w3.org/2001/vcard-rdf/3.0#" xmlns:vCard4="http://www.w3.org/2006/vcard/ns#" xmlns:bqbiol="http://biomodels.net/biology-qualifiers/" xmlns:bqmodel="http://biomodels.net/model-qualifiers/">
            <rdf:Description rdf:about="#meta_M_tdec2eACP_c">
              <bqbiol:is>
                <rdf:Bag>
                  <rdf:li rdf:resource="https://identifiers.org/bigg.metabolite/tdec2eACP"/>
                  <rdf:li rdf:resource="https://identifiers.org/chebi/CHEBI:10724"/>
                  <rdf:li rdf:resource="https://identifiers.org/kegg.compound/C05754"/>
                  <rdf:li rdf:resource="https://identifiers.org/lipidmaps/LMFA07060012"/>
                  <rdf:li rdf:resource="https://identifiers.org/metanetx.chemical/MNXM28221"/>
                  <rdf:li rdf:resource="https://identifiers.org/seed.compound/cpd11475"/>
                </rdf:Bag>
              </bqbiol:is>
            </rdf:Description>
          </rdf:RDF>
        </annotation>
      </species>
      <species metaid="meta_M_tddec2eACP_c" sboTerm="SBO:0000247" id="M_tddec2eACP_c" name="Trans-Dodec-2-enoyl-[acyl-carrier protein]" compartment="c" hasOnlySubstanceUnits="false" boundaryCondition="false" constant="false" fbc:charge="-1" fbc:chemicalFormula="C23H41N2O8PRS">
        <annotation>
          <rdf:RDF xmlns:rdf="http://www.w3.org/1999/02/22-rdf-syntax-ns#" xmlns:dcterms="http://purl.org/dc/terms/" xmlns:vCard="http://www.w3.org/2001/vcard-rdf/3.0#" xmlns:vCard4="http://www.w3.org/2006/vcard/ns#" xmlns:bqbiol="http://biomodels.net/biology-qualifiers/" xmlns:bqmodel="http://biomodels.net/model-qualifiers/">
            <rdf:Description rdf:about="#meta_M_tddec2eACP_c">
              <bqbiol:is>
                <rdf:Bag>
                  <rdf:li rdf:resource="https://identifiers.org/bigg.metabolite/tddec2eACP"/>
                  <rdf:li rdf:resource="https://identifiers.org/biocyc/META:Dodec-2-enoyl-ACPs"/>
                  <rdf:li rdf:resource="https://identifiers.org/chebi/CHEBI:10725"/>
                  <rdf:li rdf:resource="https://identifiers.org/kegg.compound/C05758"/>
                  <rdf:li rdf:resource="https://identifiers.org/lipidmaps/LMFA07060016"/>
                  <rdf:li rdf:resource="https://identifiers.org/metanetx.chemical/MNXM23842"/>
                  <rdf:li rdf:resource="https://identifiers.org/sabiork/8118"/>
                  <rdf:li rdf:resource="https://identifiers.org/seed.compound/cpd11469"/>
                </rdf:Bag>
              </bqbiol:is>
            </rdf:Description>
          </rdf:RDF>
        </annotation>
      </species>
      <species metaid="meta_M_t3c5ddeceACP_c" sboTerm="SBO:0000247" id="M_t3c5ddeceACP_c" name="Trans-3-cis-5-dodecenoyl-[acyl-carrier protein]" compartment="c" hasOnlySubstanceUnits="false" boundaryCondition="false" constant="false" fbc:charge="-1" fbc:chemicalFormula="C23H39N2O8PRS">
        <annotation>
          <rdf:RDF xmlns:rdf="http://www.w3.org/1999/02/22-rdf-syntax-ns#" xmlns:dcterms="http://purl.org/dc/terms/" xmlns:vCard="http://www.w3.org/2001/vcard-rdf/3.0#" xmlns:vCard4="http://www.w3.org/2006/vcard/ns#" xmlns:bqbiol="http://biomodels.net/biology-qualifiers/" xmlns:bqmodel="http://biomodels.net/model-qualifiers/">
            <rdf:Description rdf:about="#meta_M_t3c5ddeceACP_c">
              <bqbiol:is>
                <rdf:Bag>
                  <rdf:li rdf:resource="https://identifiers.org/bigg.metabolite/t3c5ddeceACP"/>
                  <rdf:li rdf:resource="https://identifiers.org/metanetx.chemical/MNXM5959"/>
                  <rdf:li rdf:resource="https://identifiers.org/seed.compound/cpd15569"/>
                </rdf:Bag>
              </bqbiol:is>
            </rdf:Description>
          </rdf:RDF>
        </annotation>
      </species>
      <species metaid="meta_M_tmrs2eACP_c" sboTerm="SBO:0000247" id="M_tmrs2eACP_c" name="Trans-Tetradec-2-enoyl-[acyl-carrier protein]" compartment="c" hasOnlySubstanceUnits="false" boundaryCondition="false" constant="false" fbc:charge="-1" fbc:chemicalFormula="C25H45N2O8PRS">
        <annotation>
          <rdf:RDF xmlns:rdf="http://www.w3.org/1999/02/22-rdf-syntax-ns#" xmlns:dcterms="http://purl.org/dc/terms/" xmlns:vCard="http://www.w3.org/2001/vcard-rdf/3.0#" xmlns:vCard4="http://www.w3.org/2006/vcard/ns#" xmlns:bqbiol="http://biomodels.net/biology-qualifiers/" xmlns:bqmodel="http://biomodels.net/model-qualifiers/">
            <rdf:Description rdf:about="#meta_M_tmrs2eACP_c">
              <bqbiol:is>
                <rdf:Bag>
                  <rdf:li rdf:resource="https://identifiers.org/bigg.metabolite/tmrs2eACP"/>
                  <rdf:li rdf:resource="https://identifiers.org/biocyc/META:Tetradec-2-enoyl-ACPs"/>
                  <rdf:li rdf:resource="https://identifiers.org/chebi/CHEBI:10735"/>
                  <rdf:li rdf:resource="https://identifiers.org/kegg.compound/C05760"/>
                  <rdf:li rdf:resource="https://identifiers.org/lipidmaps/LMFA07060018"/>
                  <rdf:li rdf:resource="https://identifiers.org/metanetx.chemical/MNXM24297"/>
                  <rdf:li rdf:resource="https://identifiers.org/seed.compound/cpd11467"/>
                </rdf:Bag>
              </bqbiol:is>
            </rdf:Description>
          </rdf:RDF>
        </annotation>
      </species>
      <species metaid="meta_M_t3c7mrseACP_c" sboTerm="SBO:0000247" id="M_t3c7mrseACP_c" name="Trans-3-cis-7-myristoleoyl-[acyl-carrier protein]" compartment="c" hasOnlySubstanceUnits="false" boundaryCondition="false" constant="false" fbc:charge="-1" fbc:chemicalFormula="C25H43N2O8PRS">
        <annotation>
          <rdf:RDF xmlns:rdf="http://www.w3.org/1999/02/22-rdf-syntax-ns#" xmlns:dcterms="http://purl.org/dc/terms/" xmlns:vCard="http://www.w3.org/2001/vcard-rdf/3.0#" xmlns:vCard4="http://www.w3.org/2006/vcard/ns#" xmlns:bqbiol="http://biomodels.net/biology-qualifiers/" xmlns:bqmodel="http://biomodels.net/model-qualifiers/">
            <rdf:Description rdf:about="#meta_M_t3c7mrseACP_c">
              <bqbiol:is>
                <rdf:Bag>
                  <rdf:li rdf:resource="https://identifiers.org/bigg.metabolite/t3c7mrseACP"/>
                  <rdf:li rdf:resource="https://identifiers.org/metanetx.chemical/MNXM5960"/>
                  <rdf:li rdf:resource="https://identifiers.org/seed.compound/cpd15570"/>
                </rdf:Bag>
              </bqbiol:is>
            </rdf:Description>
          </rdf:RDF>
        </annotation>
      </species>
      <species metaid="meta_M_fad_c" sboTerm="SBO:0000247" id="M_fad_c" name="Flavin adenine dinucleotide oxidized" compartment="c" hasOnlySubstanceUnits="false" boundaryCondition="false" constant="false" fbc:charge="-2" fbc:chemicalFormula="C27H31N9O15P2">
        <annotation>
          <rdf:RDF xmlns:rdf="http://www.w3.org/1999/02/22-rdf-syntax-ns#" xmlns:dcterms="http://purl.org/dc/terms/" xmlns:vCard="http://www.w3.org/2001/vcard-rdf/3.0#" xmlns:vCard4="http://www.w3.org/2006/vcard/ns#" xmlns:bqbiol="http://biomodels.net/biology-qualifiers/" xmlns:bqmodel="http://biomodels.net/model-qualifiers/">
            <rdf:Description rdf:about="#meta_M_fad_c">
              <bqbiol:is>
                <rdf:Bag>
                  <rdf:li rdf:resource="https://identifiers.org/bigg.metabolite/fad"/>
                  <rdf:li rdf:resource="https://identifiers.org/biocyc/META:FAD"/>
                  <rdf:li rdf:resource="https://identifiers.org/chebi/CHEBI:16238"/>
                  <rdf:li rdf:resource="https://identifiers.org/chebi/CHEBI:42388"/>
                  <rdf:li rdf:resource="https://identifiers.org/chebi/CHEBI:21125"/>
                  <rdf:li rdf:resource="https://identifiers.org/chebi/CHEBI:57692"/>
                  <rdf:li rdf:resource="https://identifiers.org/chebi/CHEBI:13315"/>
                  <rdf:li rdf:resource="https://identifiers.org/chebi/CHEBI:4956"/>
                  <rdf:li rdf:resource="https://identifiers.org/hmdb/HMDB01248"/>
                  <rdf:li rdf:resource="https://identifiers.org/inchi_key/IMGVNJNCCGXBHD-UYBVJOGSSA-K"/>
                  <rdf:li rdf:resource="https://identifiers.org/kegg.compound/C00016"/>
                  <rdf:li rdf:resource="https://identifiers.org/kegg.drug/D00005"/>
                  <rdf:li rdf:resource="https://identifiers.org/metanetx.chemical/MNXM33"/>
                  <rdf:li rdf:resource="https://identifiers.org/reactome.compound/113596"/>
                  <rdf:li rdf:resource="https://identifiers.org/reactome.compound/29386"/>
                  <rdf:li rdf:resource="https://identifiers.org/reactome.compound/113597"/>
                  <rdf:li rdf:resource="https://identifiers.org/sabiork/1270"/>
                  <rdf:li rdf:resource="https://identifiers.org/seed.compound/cpd00015"/>
                </rdf:Bag>
              </bqbiol:is>
            </rdf:Description>
          </rdf:RDF>
        </annotation>
      </species>
      <species metaid="meta_M_lnlccoa_c" sboTerm="SBO:0000247" id="M_lnlccoa_c" name="Linoleic coenzyme A" compartment="c" hasOnlySubstanceUnits="false" boundaryCondition="false" constant="false" fbc:charge="-4" fbc:chemicalFormula="C39H62N7O17P3S">
        <annotation>
          <rdf:RDF xmlns:rdf="http://www.w3.org/1999/02/22-rdf-syntax-ns#" xmlns:dcterms="http://purl.org/dc/terms/" xmlns:vCard="http://www.w3.org/2001/vcard-rdf/3.0#" xmlns:vCard4="http://www.w3.org/2006/vcard/ns#" xmlns:bqbiol="http://biomodels.net/biology-qualifiers/" xmlns:bqmodel="http://biomodels.net/model-qualifiers/">
            <rdf:Description rdf:about="#meta_M_lnlccoa_c">
              <bqbiol:is>
                <rdf:Bag>
                  <rdf:li rdf:resource="https://identifiers.org/bigg.metabolite/lnlccoa"/>
                  <rdf:li rdf:resource="https://identifiers.org/biocyc/META:CPD-18"/>
                  <rdf:li rdf:resource="https://identifiers.org/chebi/CHEBI:25049"/>
                  <rdf:li rdf:resource="https://identifiers.org/chebi/CHEBI:57383"/>
                  <rdf:li rdf:resource="https://identifiers.org/chebi/CHEBI:14516"/>
                  <rdf:li rdf:resource="https://identifiers.org/chebi/CHEBI:15530"/>
                  <rdf:li rdf:resource="https://identifiers.org/chebi/CHEBI:6480"/>
                  <rdf:li rdf:resource="https://identifiers.org/hmdb/HMDB60170"/>
                  <rdf:li rdf:resource="https://identifiers.org/hmdb/HMDB62491"/>
                  <rdf:li rdf:resource="https://identifiers.org/hmdb/HMDB01064"/>
                  <rdf:li rdf:resource="https://identifiers.org/inchi_key/YECLLIMZHNYFCK-RRNJGNTNSA-J"/>
                  <rdf:li rdf:resource="https://identifiers.org/kegg.compound/C02050"/>
                  <rdf:li rdf:resource="https://identifiers.org/lipidmaps/LMFA07050035"/>
                  <rdf:li rdf:resource="https://identifiers.org/lipidmaps/LMFA07050343"/>
                  <rdf:li rdf:resource="https://identifiers.org/metanetx.chemical/MNXM638"/>
                  <rdf:li rdf:resource="https://identifiers.org/reactome.compound/77359"/>
                  <rdf:li rdf:resource="https://identifiers.org/reactome.compound/2046063"/>
                  <rdf:li rdf:resource="https://identifiers.org/sabiork/2364"/>
                  <rdf:li rdf:resource="https://identifiers.org/seed.compound/cpd01398"/>
                  <rdf:li rdf:resource="https://identifiers.org/slm/000000493"/>
                </rdf:Bag>
              </bqbiol:is>
            </rdf:Description>
          </rdf:RDF>
        </annotation>
      </species>
      <species metaid="meta_M_fadh2_c" sboTerm="SBO:0000247" id="M_fadh2_c" name="Flavin adenine dinucleotide reduced" compartment="c" hasOnlySubstanceUnits="false" boundaryCondition="false" constant="false" fbc:charge="-2" fbc:chemicalFormula="C27H33N9O15P2">
        <annotation>
          <rdf:RDF xmlns:rdf="http://www.w3.org/1999/02/22-rdf-syntax-ns#" xmlns:dcterms="http://purl.org/dc/terms/" xmlns:vCard="http://www.w3.org/2001/vcard-rdf/3.0#" xmlns:vCard4="http://www.w3.org/2006/vcard/ns#" xmlns:bqbiol="http://biomodels.net/biology-qualifiers/" xmlns:bqmodel="http://biomodels.net/model-qualifiers/">
            <rdf:Description rdf:about="#meta_M_fadh2_c">
              <bqbiol:is>
                <rdf:Bag>
                  <rdf:li rdf:resource="https://identifiers.org/bigg.metabolite/fadh2"/>
                  <rdf:li rdf:resource="https://identifiers.org/biocyc/META:FADH2"/>
                  <rdf:li rdf:resource="https://identifiers.org/chebi/CHEBI:13316"/>
                  <rdf:li rdf:resource="https://identifiers.org/chebi/CHEBI:42427"/>
                  <rdf:li rdf:resource="https://identifiers.org/chebi/CHEBI:4957"/>
                  <rdf:li rdf:resource="https://identifiers.org/chebi/CHEBI:17877"/>
                  <rdf:li rdf:resource="https://identifiers.org/chebi/CHEBI:58307"/>
                  <rdf:li rdf:resource="https://identifiers.org/chebi/CHEBI:21126"/>
                  <rdf:li rdf:resource="https://identifiers.org/hmdb/HMDB06358"/>
                  <rdf:li rdf:resource="https://identifiers.org/hmdb/HMDB06252"/>
                  <rdf:li rdf:resource="https://identifiers.org/hmdb/HMDB01197"/>
                  <rdf:li rdf:resource="https://identifiers.org/inchi_key/YPZRHBJKEMOYQH-UYBVJOGSSA-L"/>
                  <rdf:li rdf:resource="https://identifiers.org/kegg.compound/C01352"/>
                  <rdf:li rdf:resource="https://identifiers.org/metanetx.chemical/MNXM38"/>
                  <rdf:li rdf:resource="https://identifiers.org/reactome.compound/31649"/>
                  <rdf:li rdf:resource="https://identifiers.org/reactome.compound/164934"/>
                  <rdf:li rdf:resource="https://identifiers.org/sabiork/2274"/>
                  <rdf:li rdf:resource="https://identifiers.org/seed.compound/cpd00982"/>
                </rdf:Bag>
              </bqbiol:is>
            </rdf:Description>
          </rdf:RDF>
        </annotation>
      </species>
      <species metaid="meta_M_lnlc2coa_c" sboTerm="SBO:0000247" id="M_lnlc2coa_c" name="Trans cis cis octadeca 2 9 12 trienoyl CoA" compartment="c" hasOnlySubstanceUnits="false" boundaryCondition="false" constant="false" fbc:charge="-4" fbc:chemicalFormula="C39H60N7O17P3S">
        <annotation>
          <rdf:RDF xmlns:rdf="http://www.w3.org/1999/02/22-rdf-syntax-ns#" xmlns:dcterms="http://purl.org/dc/terms/" xmlns:vCard="http://www.w3.org/2001/vcard-rdf/3.0#" xmlns:vCard4="http://www.w3.org/2006/vcard/ns#" xmlns:bqbiol="http://biomodels.net/biology-qualifiers/" xmlns:bqmodel="http://biomodels.net/model-qualifiers/">
            <rdf:Description rdf:about="#meta_M_lnlc2coa_c">
              <bqbiol:is>
                <rdf:Bag>
                  <rdf:li rdf:resource="https://identifiers.org/bigg.metabolite/lnlc2coa"/>
                </rdf:Bag>
              </bqbiol:is>
            </rdf:Description>
          </rdf:RDF>
        </annotation>
      </species>
      <species metaid="meta_M_hd_7_10_coa_c" sboTerm="SBO:0000247" id="M_hd_7_10_coa_c" name="Cis cis hexadec 7 10 dienoyl CoA" compartment="c" hasOnlySubstanceUnits="false" boundaryCondition="false" constant="false" fbc:charge="-4" fbc:chemicalFormula="C37H58N7O17P3S">
        <annotation>
          <rdf:RDF xmlns:rdf="http://www.w3.org/1999/02/22-rdf-syntax-ns#" xmlns:dcterms="http://purl.org/dc/terms/" xmlns:vCard="http://www.w3.org/2001/vcard-rdf/3.0#" xmlns:vCard4="http://www.w3.org/2006/vcard/ns#" xmlns:bqbiol="http://biomodels.net/biology-qualifiers/" xmlns:bqmodel="http://biomodels.net/model-qualifiers/">
            <rdf:Description rdf:about="#meta_M_hd_7_10_coa_c">
              <bqbiol:is>
                <rdf:Bag>
                  <rdf:li rdf:resource="https://identifiers.org/bigg.metabolite/hd_7_10_coa"/>
                </rdf:Bag>
              </bqbiol:is>
            </rdf:Description>
          </rdf:RDF>
        </annotation>
      </species>
      <species metaid="meta_M_hd710_2_coa_c" sboTerm="SBO:0000247" id="M_hd710_2_coa_c" name="Trans cis cis hexadeca 2 7 10 trienoyl CoA" compartment="c" hasOnlySubstanceUnits="false" boundaryCondition="false" constant="false" fbc:charge="-4" fbc:chemicalFormula="C37H56N7O17P3S">
        <annotation>
          <rdf:RDF xmlns:rdf="http://www.w3.org/1999/02/22-rdf-syntax-ns#" xmlns:dcterms="http://purl.org/dc/terms/" xmlns:vCard="http://www.w3.org/2001/vcard-rdf/3.0#" xmlns:vCard4="http://www.w3.org/2006/vcard/ns#" xmlns:bqbiol="http://biomodels.net/biology-qualifiers/" xmlns:bqmodel="http://biomodels.net/model-qualifiers/">
            <rdf:Description rdf:about="#meta_M_hd710_2_coa_c">
              <bqbiol:is>
                <rdf:Bag>
                  <rdf:li rdf:resource="https://identifiers.org/bigg.metabolite/hd710_2_coa"/>
                </rdf:Bag>
              </bqbiol:is>
            </rdf:Description>
          </rdf:RDF>
        </annotation>
      </species>
      <species metaid="meta_M_td_5_8_coa_c" sboTerm="SBO:0000247" id="M_td_5_8_coa_c" name="Cis cis tetradec 5 8 dienoyl CoA" compartment="c" hasOnlySubstanceUnits="false" boundaryCondition="false" constant="false" fbc:charge="-4" fbc:chemicalFormula="C35H54N7O17P3S">
        <annotation>
          <rdf:RDF xmlns:rdf="http://www.w3.org/1999/02/22-rdf-syntax-ns#" xmlns:dcterms="http://purl.org/dc/terms/" xmlns:vCard="http://www.w3.org/2001/vcard-rdf/3.0#" xmlns:vCard4="http://www.w3.org/2006/vcard/ns#" xmlns:bqbiol="http://biomodels.net/biology-qualifiers/" xmlns:bqmodel="http://biomodels.net/model-qualifiers/">
            <rdf:Description rdf:about="#meta_M_td_5_8_coa_c">
              <bqbiol:is>
                <rdf:Bag>
                  <rdf:li rdf:resource="https://identifiers.org/bigg.metabolite/td_5_8_coa"/>
                </rdf:Bag>
              </bqbiol:is>
            </rdf:Description>
          </rdf:RDF>
        </annotation>
      </species>
      <species metaid="meta_M_td58_2_coa_c" sboTerm="SBO:0000247" id="M_td58_2_coa_c" name="Trans cis cis tetradec 2 5 8 trienoyl CoA" compartment="c" hasOnlySubstanceUnits="false" boundaryCondition="false" constant="false" fbc:charge="-4" fbc:chemicalFormula="C35H52N7O17P3S">
        <annotation>
          <rdf:RDF xmlns:rdf="http://www.w3.org/1999/02/22-rdf-syntax-ns#" xmlns:dcterms="http://purl.org/dc/terms/" xmlns:vCard="http://www.w3.org/2001/vcard-rdf/3.0#" xmlns:vCard4="http://www.w3.org/2006/vcard/ns#" xmlns:bqbiol="http://biomodels.net/biology-qualifiers/" xmlns:bqmodel="http://biomodels.net/model-qualifiers/">
            <rdf:Description rdf:about="#meta_M_td58_2_coa_c">
              <bqbiol:is>
                <rdf:Bag>
                  <rdf:li rdf:resource="https://identifiers.org/bigg.metabolite/td58_2_coa"/>
                </rdf:Bag>
              </bqbiol:is>
            </rdf:Description>
          </rdf:RDF>
        </annotation>
      </species>
      <species metaid="meta_M_dec4coa_c" sboTerm="SBO:0000247" id="M_dec4coa_c" name="4 cis decenoyl CoA" compartment="c" hasOnlySubstanceUnits="false" boundaryCondition="false" constant="false" fbc:charge="-4" fbc:chemicalFormula="C31H48N7O17P3S">
        <annotation>
          <rdf:RDF xmlns:rdf="http://www.w3.org/1999/02/22-rdf-syntax-ns#" xmlns:dcterms="http://purl.org/dc/terms/" xmlns:vCard="http://www.w3.org/2001/vcard-rdf/3.0#" xmlns:vCard4="http://www.w3.org/2006/vcard/ns#" xmlns:bqbiol="http://biomodels.net/biology-qualifiers/" xmlns:bqmodel="http://biomodels.net/model-qualifiers/">
            <rdf:Description rdf:about="#meta_M_dec4coa_c">
              <bqbiol:is>
                <rdf:Bag>
                  <rdf:li rdf:resource="https://identifiers.org/bigg.metabolite/dec4coa"/>
                </rdf:Bag>
              </bqbiol:is>
            </rdf:Description>
          </rdf:RDF>
        </annotation>
      </species>
      <species metaid="meta_M_occoa_c" sboTerm="SBO:0000247" id="M_occoa_c" name="Octanoyl-CoA (n-C8:0CoA)" compartment="c" hasOnlySubstanceUnits="false" boundaryCondition="false" constant="false" fbc:charge="-4" fbc:chemicalFormula="C29H46N7O17P3S">
        <annotation>
          <rdf:RDF xmlns:rdf="http://www.w3.org/1999/02/22-rdf-syntax-ns#" xmlns:dcterms="http://purl.org/dc/terms/" xmlns:vCard="http://www.w3.org/2001/vcard-rdf/3.0#" xmlns:vCard4="http://www.w3.org/2006/vcard/ns#" xmlns:bqbiol="http://biomodels.net/biology-qualifiers/" xmlns:bqmodel="http://biomodels.net/model-qualifiers/">
            <rdf:Description rdf:about="#meta_M_occoa_c">
              <bqbiol:is>
                <rdf:Bag>
                  <rdf:li rdf:resource="https://identifiers.org/bigg.metabolite/occoa"/>
                  <rdf:li rdf:resource="https://identifiers.org/biocyc/META:CPD-196"/>
                  <rdf:li rdf:resource="https://identifiers.org/chebi/CHEBI:41542"/>
                  <rdf:li rdf:resource="https://identifiers.org/chebi/CHEBI:25651"/>
                  <rdf:li rdf:resource="https://identifiers.org/chebi/CHEBI:7724"/>
                  <rdf:li rdf:resource="https://identifiers.org/chebi/CHEBI:14681"/>
                  <rdf:li rdf:resource="https://identifiers.org/chebi/CHEBI:15533"/>
                  <rdf:li rdf:resource="https://identifiers.org/chebi/CHEBI:57386"/>
                  <rdf:li rdf:resource="https://identifiers.org/envipath/32de3cf4-e3e6-4168-956e-32fa5ddb0ce1/compound/803b8f43-e64d-427d-a22e-a38aca2708eb"/>
                  <rdf:li rdf:resource="https://identifiers.org/hmdb/HMDB06257"/>
                  <rdf:li rdf:resource="https://identifiers.org/hmdb/HMDB01070"/>
                  <rdf:li rdf:resource="https://identifiers.org/inchi_key/KQMZYOXOBSXMII-CECATXLMSA-J"/>
                  <rdf:li rdf:resource="https://identifiers.org/kegg.compound/C01944"/>
                  <rdf:li rdf:resource="https://identifiers.org/lipidmaps/LMFA07050355"/>
                  <rdf:li rdf:resource="https://identifiers.org/metanetx.chemical/MNXM342"/>
                  <rdf:li rdf:resource="https://identifiers.org/reactome.compound/390303"/>
                  <rdf:li rdf:resource="https://identifiers.org/reactome.compound/77337"/>
                  <rdf:li rdf:resource="https://identifiers.org/sabiork/2341"/>
                  <rdf:li rdf:resource="https://identifiers.org/seed.compound/cpd01335"/>
                  <rdf:li rdf:resource="https://identifiers.org/slm/000000707"/>
                </rdf:Bag>
              </bqbiol:is>
            </rdf:Description>
          </rdf:RDF>
        </annotation>
      </species>
      <species metaid="meta_M_oc2coa_c" sboTerm="SBO:0000247" id="M_oc2coa_c" name="Trans-Oct-2-enoyl-CoA" compartment="c" hasOnlySubstanceUnits="false" boundaryCondition="false" constant="false" fbc:charge="-4" fbc:chemicalFormula="C29H44N7O17P3S">
        <annotation>
          <rdf:RDF xmlns:rdf="http://www.w3.org/1999/02/22-rdf-syntax-ns#" xmlns:dcterms="http://purl.org/dc/terms/" xmlns:vCard="http://www.w3.org/2001/vcard-rdf/3.0#" xmlns:vCard4="http://www.w3.org/2006/vcard/ns#" xmlns:bqbiol="http://biomodels.net/biology-qualifiers/" xmlns:bqmodel="http://biomodels.net/model-qualifiers/">
            <rdf:Description rdf:about="#meta_M_oc2coa_c">
              <bqbiol:is>
                <rdf:Bag>
                  <rdf:li rdf:resource="https://identifiers.org/bigg.metabolite/oc2coa"/>
                  <rdf:li rdf:resource="https://identifiers.org/biocyc/META:CPD0-2108"/>
                  <rdf:li rdf:resource="https://identifiers.org/chebi/CHEBI:62242"/>
                  <rdf:li rdf:resource="https://identifiers.org/chebi/CHEBI:27537"/>
                  <rdf:li rdf:resource="https://identifiers.org/chebi/CHEBI:27078"/>
                  <rdf:li rdf:resource="https://identifiers.org/chebi/CHEBI:10732"/>
                  <rdf:li rdf:resource="https://identifiers.org/hmdb/HMDB03949"/>
                  <rdf:li rdf:resource="https://identifiers.org/inchi_key/CPSDNAXXKWVYIY-NTLMCJQISA-J"/>
                  <rdf:li rdf:resource="https://identifiers.org/kegg.compound/C05276"/>
                  <rdf:li rdf:resource="https://identifiers.org/lipidmaps/LMFA07050024"/>
                  <rdf:li rdf:resource="https://identifiers.org/lipidmaps/LMFA07050394"/>
                  <rdf:li rdf:resource="https://identifiers.org/metanetx.chemical/MNXM784"/>
                  <rdf:li rdf:resource="https://identifiers.org/reactome.compound/6809800"/>
                  <rdf:li rdf:resource="https://identifiers.org/reactome.compound/77332"/>
                  <rdf:li rdf:resource="https://identifiers.org/sabiork/2753"/>
                  <rdf:li rdf:resource="https://identifiers.org/seed.compound/cpd03130"/>
                  <rdf:li rdf:resource="https://identifiers.org/slm/000001033"/>
                </rdf:Bag>
              </bqbiol:is>
            </rdf:Description>
          </rdf:RDF>
        </annotation>
      </species>
      <species metaid="meta_M_dcacoa_c" sboTerm="SBO:0000247" id="M_dcacoa_c" name="Decanoyl-CoA (n-C10:0CoA)" compartment="c" hasOnlySubstanceUnits="false" boundaryCondition="false" constant="false" fbc:charge="-4" fbc:chemicalFormula="C31H50N7O17P3S">
        <annotation>
          <rdf:RDF xmlns:rdf="http://www.w3.org/1999/02/22-rdf-syntax-ns#" xmlns:dcterms="http://purl.org/dc/terms/" xmlns:vCard="http://www.w3.org/2001/vcard-rdf/3.0#" xmlns:vCard4="http://www.w3.org/2006/vcard/ns#" xmlns:bqbiol="http://biomodels.net/biology-qualifiers/" xmlns:bqmodel="http://biomodels.net/model-qualifiers/">
            <rdf:Description rdf:about="#meta_M_dcacoa_c">
              <bqbiol:is>
                <rdf:Bag>
                  <rdf:li rdf:resource="https://identifiers.org/bigg.metabolite/dcacoa"/>
                  <rdf:li rdf:resource="https://identifiers.org/hmdb/HMDB06404"/>
                  <rdf:li rdf:resource="https://identifiers.org/metanetx.chemical/MNXM162283"/>
                </rdf:Bag>
              </bqbiol:is>
            </rdf:Description>
          </rdf:RDF>
        </annotation>
      </species>
      <species metaid="meta_M_ddcacoa_c" sboTerm="SBO:0000247" id="M_ddcacoa_c" name="Dodecanoyl-CoA (n-C12:0CoA)" compartment="c" hasOnlySubstanceUnits="false" boundaryCondition="false" constant="false" fbc:charge="-4" fbc:chemicalFormula="C33H54N7O17P3S">
        <annotation>
          <rdf:RDF xmlns:rdf="http://www.w3.org/1999/02/22-rdf-syntax-ns#" xmlns:dcterms="http://purl.org/dc/terms/" xmlns:vCard="http://www.w3.org/2001/vcard-rdf/3.0#" xmlns:vCard4="http://www.w3.org/2006/vcard/ns#" xmlns:bqbiol="http://biomodels.net/biology-qualifiers/" xmlns:bqmodel="http://biomodels.net/model-qualifiers/">
            <rdf:Description rdf:about="#meta_M_ddcacoa_c">
              <bqbiol:is>
                <rdf:Bag>
                  <rdf:li rdf:resource="https://identifiers.org/bigg.metabolite/ddcacoa"/>
                  <rdf:li rdf:resource="https://identifiers.org/biocyc/META:LAUROYLCOA-CPD"/>
                  <rdf:li rdf:resource="https://identifiers.org/chebi/CHEBI:15521"/>
                  <rdf:li rdf:resource="https://identifiers.org/chebi/CHEBI:57375"/>
                  <rdf:li rdf:resource="https://identifiers.org/chebi/CHEBI:25014"/>
                  <rdf:li rdf:resource="https://identifiers.org/chebi/CHEBI:6392"/>
                  <rdf:li rdf:resource="https://identifiers.org/chebi/CHEBI:41874"/>
                  <rdf:li rdf:resource="https://identifiers.org/chebi/CHEBI:14188"/>
                  <rdf:li rdf:resource="https://identifiers.org/chebi/CHEBI:14501"/>
                  <rdf:li rdf:resource="https://identifiers.org/envipath/32de3cf4-e3e6-4168-956e-32fa5ddb0ce1/compound/74d61ac3-3daa-4b6c-b746-ada3812ec3c7"/>
                  <rdf:li rdf:resource="https://identifiers.org/hmdb/HMDB03571"/>
                  <rdf:li rdf:resource="https://identifiers.org/inchi_key/YMCXGHLSVALICC-GMHMEAMDSA-J"/>
                  <rdf:li rdf:resource="https://identifiers.org/kegg.compound/C01832"/>
                  <rdf:li rdf:resource="https://identifiers.org/lipidmaps/LMFA07050340"/>
                  <rdf:li rdf:resource="https://identifiers.org/lipidmaps/LMFA07050005"/>
                  <rdf:li rdf:resource="https://identifiers.org/metanetx.chemical/MNXM363"/>
                  <rdf:li rdf:resource="https://identifiers.org/reactome.compound/77261"/>
                  <rdf:li rdf:resource="https://identifiers.org/sabiork/2322"/>
                  <rdf:li rdf:resource="https://identifiers.org/seed.compound/cpd01260"/>
                  <rdf:li rdf:resource="https://identifiers.org/slm/000000649"/>
                </rdf:Bag>
              </bqbiol:is>
            </rdf:Description>
          </rdf:RDF>
        </annotation>
      </species>
      <species metaid="meta_M_tdcoa_c" sboTerm="SBO:0000247" id="M_tdcoa_c" name="Tetradecanoyl-CoA (n-C14:0CoA)" compartment="c" hasOnlySubstanceUnits="false" boundaryCondition="false" constant="false" fbc:charge="-4" fbc:chemicalFormula="C35H58N7O17P3S">
        <annotation>
          <rdf:RDF xmlns:rdf="http://www.w3.org/1999/02/22-rdf-syntax-ns#" xmlns:dcterms="http://purl.org/dc/terms/" xmlns:vCard="http://www.w3.org/2001/vcard-rdf/3.0#" xmlns:vCard4="http://www.w3.org/2006/vcard/ns#" xmlns:bqbiol="http://biomodels.net/biology-qualifiers/" xmlns:bqmodel="http://biomodels.net/model-qualifiers/">
            <rdf:Description rdf:about="#meta_M_tdcoa_c">
              <bqbiol:is>
                <rdf:Bag>
                  <rdf:li rdf:resource="https://identifiers.org/bigg.metabolite/tdcoa"/>
                  <rdf:li rdf:resource="https://identifiers.org/biocyc/META:TETRADECANOYL-COA"/>
                  <rdf:li rdf:resource="https://identifiers.org/chebi/CHEBI:15532"/>
                  <rdf:li rdf:resource="https://identifiers.org/chebi/CHEBI:57385"/>
                  <rdf:li rdf:resource="https://identifiers.org/chebi/CHEBI:9475"/>
                  <rdf:li rdf:resource="https://identifiers.org/chebi/CHEBI:14637"/>
                  <rdf:li rdf:resource="https://identifiers.org/chebi/CHEBI:26898"/>
                  <rdf:li rdf:resource="https://identifiers.org/chebi/CHEBI:52969"/>
                  <rdf:li rdf:resource="https://identifiers.org/chebi/CHEBI:15218"/>
                  <rdf:li rdf:resource="https://identifiers.org/hmdb/HMDB01521"/>
                  <rdf:li rdf:resource="https://identifiers.org/hmdb/HMDB06517"/>
                  <rdf:li rdf:resource="https://identifiers.org/inchi_key/DUAFKXOFBZQTQE-QSGBVPJFSA-J"/>
                  <rdf:li rdf:resource="https://identifiers.org/kegg.compound/C02593"/>
                  <rdf:li rdf:resource="https://identifiers.org/lipidmaps/LMFA07050352"/>
                  <rdf:li rdf:resource="https://identifiers.org/lipidmaps/LMFA07050373"/>
                  <rdf:li rdf:resource="https://identifiers.org/lipidmaps/LMFA07050008"/>
                  <rdf:li rdf:resource="https://identifiers.org/metanetx.chemical/MNXM224"/>
                  <rdf:li rdf:resource="https://identifiers.org/reactome.compound/77272"/>
                  <rdf:li rdf:resource="https://identifiers.org/sabiork/2457"/>
                  <rdf:li rdf:resource="https://identifiers.org/seed.compound/cpd01695"/>
                  <rdf:li rdf:resource="https://identifiers.org/slm/000000439"/>
                </rdf:Bag>
              </bqbiol:is>
            </rdf:Description>
          </rdf:RDF>
        </annotation>
      </species>
      <species metaid="meta_M_td2coa_c" sboTerm="SBO:0000247" id="M_td2coa_c" name="Trans-Tetradec-2-enoyl-CoA" compartment="c" hasOnlySubstanceUnits="false" boundaryCondition="false" constant="false" fbc:charge="-4" fbc:chemicalFormula="C35H56N7O17P3S">
        <annotation>
          <rdf:RDF xmlns:rdf="http://www.w3.org/1999/02/22-rdf-syntax-ns#" xmlns:dcterms="http://purl.org/dc/terms/" xmlns:vCard="http://www.w3.org/2001/vcard-rdf/3.0#" xmlns:vCard4="http://www.w3.org/2006/vcard/ns#" xmlns:bqbiol="http://biomodels.net/biology-qualifiers/" xmlns:bqmodel="http://biomodels.net/model-qualifiers/">
            <rdf:Description rdf:about="#meta_M_td2coa_c">
              <bqbiol:is>
                <rdf:Bag>
                  <rdf:li rdf:resource="https://identifiers.org/bigg.metabolite/td2coa"/>
                  <rdf:li rdf:resource="https://identifiers.org/biocyc/META:CPD-15568"/>
                  <rdf:li rdf:resource="https://identifiers.org/chebi/CHEBI:10734"/>
                  <rdf:li rdf:resource="https://identifiers.org/chebi/CHEBI:61405"/>
                  <rdf:li rdf:resource="https://identifiers.org/chebi/CHEBI:27721"/>
                  <rdf:li rdf:resource="https://identifiers.org/chebi/CHEBI:27079"/>
                  <rdf:li rdf:resource="https://identifiers.org/hmdb/HMDB03946"/>
                  <rdf:li rdf:resource="https://identifiers.org/hmdb/HMDB13082"/>
                  <rdf:li rdf:resource="https://identifiers.org/inchi_key/MBCVYCOKMMMWLX-YYMFEJJQSA-J"/>
                  <rdf:li rdf:resource="https://identifiers.org/kegg.compound/C05273"/>
                  <rdf:li rdf:resource="https://identifiers.org/lipidmaps/LMFA07050021"/>
                  <rdf:li rdf:resource="https://identifiers.org/lipidmaps/LMFA07050396"/>
                  <rdf:li rdf:resource="https://identifiers.org/metanetx.chemical/MNXM654"/>
                  <rdf:li rdf:resource="https://identifiers.org/reactome.compound/77273"/>
                  <rdf:li rdf:resource="https://identifiers.org/sabiork/2750"/>
                  <rdf:li rdf:resource="https://identifiers.org/seed.compound/cpd03127"/>
                  <rdf:li rdf:resource="https://identifiers.org/slm/000001021"/>
                </rdf:Bag>
              </bqbiol:is>
            </rdf:Description>
          </rdf:RDF>
        </annotation>
      </species>
      <species metaid="meta_M_pmtcoa_c" sboTerm="SBO:0000247" id="M_pmtcoa_c" name="Palmitoyl-CoA (n-C16:0CoA)" compartment="c" hasOnlySubstanceUnits="false" boundaryCondition="false" constant="false" fbc:charge="-4" fbc:chemicalFormula="C37H62N7O17P3S">
        <annotation>
          <rdf:RDF xmlns:rdf="http://www.w3.org/1999/02/22-rdf-syntax-ns#" xmlns:dcterms="http://purl.org/dc/terms/" xmlns:vCard="http://www.w3.org/2001/vcard-rdf/3.0#" xmlns:vCard4="http://www.w3.org/2006/vcard/ns#" xmlns:bqbiol="http://biomodels.net/biology-qualifiers/" xmlns:bqmodel="http://biomodels.net/model-qualifiers/">
            <rdf:Description rdf:about="#meta_M_pmtcoa_c">
              <bqbiol:is>
                <rdf:Bag>
                  <rdf:li rdf:resource="https://identifiers.org/bigg.metabolite/pmtcoa"/>
                  <rdf:li rdf:resource="https://identifiers.org/biocyc/META:PALMITYL-COA"/>
                  <rdf:li rdf:resource="https://identifiers.org/chebi/CHEBI:14397"/>
                  <rdf:li rdf:resource="https://identifiers.org/chebi/CHEBI:57379"/>
                  <rdf:li rdf:resource="https://identifiers.org/chebi/CHEBI:24543"/>
                  <rdf:li rdf:resource="https://identifiers.org/chebi/CHEBI:7898"/>
                  <rdf:li rdf:resource="https://identifiers.org/chebi/CHEBI:15525"/>
                  <rdf:li rdf:resource="https://identifiers.org/chebi/CHEBI:14732"/>
                  <rdf:li rdf:resource="https://identifiers.org/envipath/32de3cf4-e3e6-4168-956e-32fa5ddb0ce1/compound/683c12f9-18f4-4439-a718-0877aa11b9ae"/>
                  <rdf:li rdf:resource="https://identifiers.org/hmdb/HMDB01338"/>
                  <rdf:li rdf:resource="https://identifiers.org/hmdb/HMDB59623"/>
                  <rdf:li rdf:resource="https://identifiers.org/inchi_key/MNBKLUUYKPBKDU-BBECNAHFSA-J"/>
                  <rdf:li rdf:resource="https://identifiers.org/kegg.compound/C00154"/>
                  <rdf:li rdf:resource="https://identifiers.org/lipidmaps/LMFA07050360"/>
                  <rdf:li rdf:resource="https://identifiers.org/metanetx.chemical/MNXM88"/>
                  <rdf:li rdf:resource="https://identifiers.org/reactome.compound/5358339"/>
                  <rdf:li rdf:resource="https://identifiers.org/sabiork/1310"/>
                  <rdf:li rdf:resource="https://identifiers.org/seed.compound/cpd00134"/>
                  <rdf:li rdf:resource="https://identifiers.org/slm/000000383"/>
                </rdf:Bag>
              </bqbiol:is>
            </rdf:Description>
          </rdf:RDF>
        </annotation>
      </species>
      <species metaid="meta_M_hdd2coa_c" sboTerm="SBO:0000247" id="M_hdd2coa_c" name="Trans-Hexadec-2-enoyl-CoA" compartment="c" hasOnlySubstanceUnits="false" boundaryCondition="false" constant="false" fbc:charge="-4" fbc:chemicalFormula="C37H60N7O17P3S">
        <annotation>
          <rdf:RDF xmlns:rdf="http://www.w3.org/1999/02/22-rdf-syntax-ns#" xmlns:dcterms="http://purl.org/dc/terms/" xmlns:vCard="http://www.w3.org/2001/vcard-rdf/3.0#" xmlns:vCard4="http://www.w3.org/2006/vcard/ns#" xmlns:bqbiol="http://biomodels.net/biology-qualifiers/" xmlns:bqmodel="http://biomodels.net/model-qualifiers/">
            <rdf:Description rdf:about="#meta_M_hdd2coa_c">
              <bqbiol:is>
                <rdf:Bag>
                  <rdf:li rdf:resource="https://identifiers.org/bigg.metabolite/hdd2coa"/>
                  <rdf:li rdf:resource="https://identifiers.org/biocyc/META:CPD0-2117"/>
                  <rdf:li rdf:resource="https://identifiers.org/chebi/CHEBI:27047"/>
                  <rdf:li rdf:resource="https://identifiers.org/chebi/CHEBI:10728"/>
                  <rdf:li rdf:resource="https://identifiers.org/chebi/CHEBI:61526"/>
                  <rdf:li rdf:resource="https://identifiers.org/chebi/CHEBI:28935"/>
                  <rdf:li rdf:resource="https://identifiers.org/chebi/CHEBI:52381"/>
                  <rdf:li rdf:resource="https://identifiers.org/hmdb/HMDB06533"/>
                  <rdf:li rdf:resource="https://identifiers.org/hmdb/HMDB03945"/>
                  <rdf:li rdf:resource="https://identifiers.org/inchi_key/JUPAQFRKPHPXLD-MSHHSVQMSA-J"/>
                  <rdf:li rdf:resource="https://identifiers.org/kegg.compound/C05272"/>
                  <rdf:li rdf:resource="https://identifiers.org/lipidmaps/LMFA07050020"/>
                  <rdf:li rdf:resource="https://identifiers.org/lipidmaps/LMFA07050144"/>
                  <rdf:li rdf:resource="https://identifiers.org/metanetx.chemical/MNXM581"/>
                  <rdf:li rdf:resource="https://identifiers.org/reactome.compound/77284"/>
                  <rdf:li rdf:resource="https://identifiers.org/sabiork/2749"/>
                  <rdf:li rdf:resource="https://identifiers.org/seed.compound/cpd03126"/>
                  <rdf:li rdf:resource="https://identifiers.org/slm/000000444"/>
                </rdf:Bag>
              </bqbiol:is>
            </rdf:Description>
          </rdf:RDF>
        </annotation>
      </species>
      <species metaid="meta_M_stcoa_c" sboTerm="SBO:0000247" id="M_stcoa_c" name="Stearoyl-CoA (n-C18:0CoA)" compartment="c" hasOnlySubstanceUnits="false" boundaryCondition="false" constant="false" fbc:charge="-4" fbc:chemicalFormula="C39H66N7O17P3S">
        <annotation>
          <rdf:RDF xmlns:rdf="http://www.w3.org/1999/02/22-rdf-syntax-ns#" xmlns:dcterms="http://purl.org/dc/terms/" xmlns:vCard="http://www.w3.org/2001/vcard-rdf/3.0#" xmlns:vCard4="http://www.w3.org/2006/vcard/ns#" xmlns:bqbiol="http://biomodels.net/biology-qualifiers/" xmlns:bqmodel="http://biomodels.net/model-qualifiers/">
            <rdf:Description rdf:about="#meta_M_stcoa_c">
              <bqbiol:is>
                <rdf:Bag>
                  <rdf:li rdf:resource="https://identifiers.org/bigg.metabolite/stcoa"/>
                  <rdf:li rdf:resource="https://identifiers.org/biocyc/META:STEAROYL-COA"/>
                  <rdf:li rdf:resource="https://identifiers.org/chebi/CHEBI:15107"/>
                  <rdf:li rdf:resource="https://identifiers.org/chebi/CHEBI:26754"/>
                  <rdf:li rdf:resource="https://identifiers.org/chebi/CHEBI:57394"/>
                  <rdf:li rdf:resource="https://identifiers.org/chebi/CHEBI:9256"/>
                  <rdf:li rdf:resource="https://identifiers.org/chebi/CHEBI:15541"/>
                  <rdf:li rdf:resource="https://identifiers.org/hmdb/HMDB01114"/>
                  <rdf:li rdf:resource="https://identifiers.org/inchi_key/SIARJEKBADXQJG-LFZQUHGESA-J"/>
                  <rdf:li rdf:resource="https://identifiers.org/kegg.compound/C00412"/>
                  <rdf:li rdf:resource="https://identifiers.org/lipidmaps/LMFA07050369"/>
                  <rdf:li rdf:resource="https://identifiers.org/metanetx.chemical/MNXM272"/>
                  <rdf:li rdf:resource="https://identifiers.org/reactome.compound/428139"/>
                  <rdf:li rdf:resource="https://identifiers.org/sabiork/5079"/>
                  <rdf:li rdf:resource="https://identifiers.org/seed.compound/cpd00327"/>
                  <rdf:li rdf:resource="https://identifiers.org/slm/000000441"/>
                </rdf:Bag>
              </bqbiol:is>
            </rdf:Description>
          </rdf:RDF>
        </annotation>
      </species>
      <species metaid="meta_M_od2coa_c" sboTerm="SBO:0000247" id="M_od2coa_c" name="Trans-Octadec-2-enoyl-CoA" compartment="c" hasOnlySubstanceUnits="false" boundaryCondition="false" constant="false" fbc:charge="-4" fbc:chemicalFormula="C39H64N7O17P3S">
        <annotation>
          <rdf:RDF xmlns:rdf="http://www.w3.org/1999/02/22-rdf-syntax-ns#" xmlns:dcterms="http://purl.org/dc/terms/" xmlns:vCard="http://www.w3.org/2001/vcard-rdf/3.0#" xmlns:vCard4="http://www.w3.org/2006/vcard/ns#" xmlns:bqbiol="http://biomodels.net/biology-qualifiers/" xmlns:bqmodel="http://biomodels.net/model-qualifiers/">
            <rdf:Description rdf:about="#meta_M_od2coa_c">
              <bqbiol:is>
                <rdf:Bag>
                  <rdf:li rdf:resource="https://identifiers.org/bigg.metabolite/od2coa"/>
                  <rdf:li rdf:resource="https://identifiers.org/biocyc/META:CPD-10262"/>
                  <rdf:li rdf:resource="https://identifiers.org/chebi/CHEBI:50570"/>
                  <rdf:li rdf:resource="https://identifiers.org/chebi/CHEBI:71412"/>
                  <rdf:li rdf:resource="https://identifiers.org/hmdb/HMDB62633"/>
                  <rdf:li rdf:resource="https://identifiers.org/hmdb/HMDB06529"/>
                  <rdf:li rdf:resource="https://identifiers.org/inchi_key/NBCCUIHOHUKBMK-ZDDAFBBHSA-J"/>
                  <rdf:li rdf:resource="https://identifiers.org/kegg.compound/C16218"/>
                  <rdf:li rdf:resource="https://identifiers.org/lipidmaps/LMFA07050385"/>
                  <rdf:li rdf:resource="https://identifiers.org/metanetx.chemical/MNXM954"/>
                  <rdf:li rdf:resource="https://identifiers.org/reactome.compound/548809"/>
                  <rdf:li rdf:resource="https://identifiers.org/sabiork/18861"/>
                  <rdf:li rdf:resource="https://identifiers.org/seed.compound/cpd14937"/>
                  <rdf:li rdf:resource="https://identifiers.org/slm/000000817"/>
                </rdf:Bag>
              </bqbiol:is>
            </rdf:Description>
          </rdf:RDF>
        </annotation>
      </species>
      <species metaid="meta_M_2mbcoa_c" sboTerm="SBO:0000247" id="M_2mbcoa_c" name="2-Methylbutanoyl-CoA" compartment="c" hasOnlySubstanceUnits="false" boundaryCondition="false" constant="false" fbc:charge="-4" fbc:chemicalFormula="C26H40N7O17P3S">
        <annotation>
          <rdf:RDF xmlns:rdf="http://www.w3.org/1999/02/22-rdf-syntax-ns#" xmlns:dcterms="http://purl.org/dc/terms/" xmlns:vCard="http://www.w3.org/2001/vcard-rdf/3.0#" xmlns:vCard4="http://www.w3.org/2006/vcard/ns#" xmlns:bqbiol="http://biomodels.net/biology-qualifiers/" xmlns:bqmodel="http://biomodels.net/model-qualifiers/">
            <rdf:Description rdf:about="#meta_M_2mbcoa_c">
              <bqbiol:is>
                <rdf:Bag>
                  <rdf:li rdf:resource="https://identifiers.org/bigg.metabolite/2mbcoa"/>
                  <rdf:li rdf:resource="https://identifiers.org/biocyc/META:2-METHYL-BUTYRYL-COA"/>
                  <rdf:li rdf:resource="https://identifiers.org/chebi/CHEBI:11616"/>
                  <rdf:li rdf:resource="https://identifiers.org/chebi/CHEBI:57336"/>
                  <rdf:li rdf:resource="https://identifiers.org/chebi/CHEBI:1201"/>
                  <rdf:li rdf:resource="https://identifiers.org/chebi/CHEBI:19693"/>
                  <rdf:li rdf:resource="https://identifiers.org/chebi/CHEBI:15477"/>
                  <rdf:li rdf:resource="https://identifiers.org/hmdb/HMDB01041"/>
                  <rdf:li rdf:resource="https://identifiers.org/hmdb/HMDB02021"/>
                  <rdf:li rdf:resource="https://identifiers.org/hmdb/HMDB02253"/>
                  <rdf:li rdf:resource="https://identifiers.org/hmdb/HMDB02191"/>
                  <rdf:li rdf:resource="https://identifiers.org/inchi_key/LYNVNYDEQMMNMZ-XGXNYEOVSA-J"/>
                  <rdf:li rdf:resource="https://identifiers.org/kegg.compound/C01033"/>
                  <rdf:li rdf:resource="https://identifiers.org/lipidmaps/LMFA07050190"/>
                  <rdf:li rdf:resource="https://identifiers.org/metanetx.chemical/MNXM569"/>
                  <rdf:li rdf:resource="https://identifiers.org/reactome.compound/70718"/>
                  <rdf:li rdf:resource="https://identifiers.org/sabiork/2221"/>
                  <rdf:li rdf:resource="https://identifiers.org/seed.compound/cpd00760"/>
                </rdf:Bag>
              </bqbiol:is>
            </rdf:Description>
          </rdf:RDF>
        </annotation>
      </species>
      <species metaid="meta_M_2mb2coa_c" sboTerm="SBO:0000247" id="M_2mb2coa_c" name="Trans-2-Methylbut-2-enoyl-CoA" compartment="c" hasOnlySubstanceUnits="false" boundaryCondition="false" constant="false" fbc:charge="-4" fbc:chemicalFormula="C26H38N7O17P3S">
        <annotation>
          <rdf:RDF xmlns:rdf="http://www.w3.org/1999/02/22-rdf-syntax-ns#" xmlns:dcterms="http://purl.org/dc/terms/" xmlns:vCard="http://www.w3.org/2001/vcard-rdf/3.0#" xmlns:vCard4="http://www.w3.org/2006/vcard/ns#" xmlns:bqbiol="http://biomodels.net/biology-qualifiers/" xmlns:bqmodel="http://biomodels.net/model-qualifiers/">
            <rdf:Description rdf:about="#meta_M_2mb2coa_c">
              <bqbiol:is>
                <rdf:Bag>
                  <rdf:li rdf:resource="https://identifiers.org/bigg.metabolite/2mb2coa"/>
                  <rdf:li rdf:resource="https://identifiers.org/biocyc/META:CPD-1083"/>
                  <rdf:li rdf:resource="https://identifiers.org/chebi/CHEBI:1199"/>
                  <rdf:li rdf:resource="https://identifiers.org/chebi/CHEBI:57260"/>
                  <rdf:li rdf:resource="https://identifiers.org/chebi/CHEBI:1204"/>
                  <rdf:li rdf:resource="https://identifiers.org/chebi/CHEBI:11614"/>
                  <rdf:li rdf:resource="https://identifiers.org/chebi/CHEBI:15478"/>
                  <rdf:li rdf:resource="https://identifiers.org/chebi/CHEBI:19691"/>
                  <rdf:li rdf:resource="https://identifiers.org/chebi/CHEBI:10949"/>
                  <rdf:li rdf:resource="https://identifiers.org/chebi/CHEBI:57337"/>
                  <rdf:li rdf:resource="https://identifiers.org/chebi/CHEBI:11619"/>
                  <rdf:li rdf:resource="https://identifiers.org/chebi/CHEBI:19697"/>
                  <rdf:li rdf:resource="https://identifiers.org/hmdb/HMDB62753"/>
                  <rdf:li rdf:resource="https://identifiers.org/hmdb/HMDB02371"/>
                  <rdf:li rdf:resource="https://identifiers.org/hmdb/HMDB06871"/>
                  <rdf:li rdf:resource="https://identifiers.org/hmdb/HMDB00993"/>
                  <rdf:li rdf:resource="https://identifiers.org/hmdb/HMDB02054"/>
                  <rdf:li rdf:resource="https://identifiers.org/inchi_key/PMWATMXOQQZNBX-DKBZLLMOSA-J"/>
                  <rdf:li rdf:resource="https://identifiers.org/kegg.compound/C03345"/>
                  <rdf:li rdf:resource="https://identifiers.org/lipidmaps/LMFA07050191"/>
                  <rdf:li rdf:resource="https://identifiers.org/lipidmaps/LMFA07050374"/>
                  <rdf:li rdf:resource="https://identifiers.org/metanetx.chemical/MNXM609"/>
                  <rdf:li rdf:resource="https://identifiers.org/reactome.compound/70799"/>
                  <rdf:li rdf:resource="https://identifiers.org/sabiork/6567"/>
                  <rdf:li rdf:resource="https://identifiers.org/seed.compound/cpd29594"/>
                  <rdf:li rdf:resource="https://identifiers.org/seed.compound/cpd02125"/>
                </rdf:Bag>
              </bqbiol:is>
            </rdf:Description>
          </rdf:RDF>
        </annotation>
      </species>
      <species metaid="meta_M_ibcoa_c" sboTerm="SBO:0000247" id="M_ibcoa_c" name="Isobutyryl-CoA" compartment="c" hasOnlySubstanceUnits="false" boundaryCondition="false" constant="false" fbc:charge="-4" fbc:chemicalFormula="C25H38N7O17P3S">
        <annotation>
          <rdf:RDF xmlns:rdf="http://www.w3.org/1999/02/22-rdf-syntax-ns#" xmlns:dcterms="http://purl.org/dc/terms/" xmlns:vCard="http://www.w3.org/2001/vcard-rdf/3.0#" xmlns:vCard4="http://www.w3.org/2006/vcard/ns#" xmlns:bqbiol="http://biomodels.net/biology-qualifiers/" xmlns:bqmodel="http://biomodels.net/model-qualifiers/">
            <rdf:Description rdf:about="#meta_M_ibcoa_c">
              <bqbiol:is>
                <rdf:Bag>
                  <rdf:li rdf:resource="https://identifiers.org/bigg.metabolite/ibcoa"/>
                  <rdf:li rdf:resource="https://identifiers.org/biocyc/META:ISOBUTYRYL-COA"/>
                  <rdf:li rdf:resource="https://identifiers.org/chebi/CHEBI:11629"/>
                  <rdf:li rdf:resource="https://identifiers.org/chebi/CHEBI:57338"/>
                  <rdf:li rdf:resource="https://identifiers.org/chebi/CHEBI:1214"/>
                  <rdf:li rdf:resource="https://identifiers.org/chebi/CHEBI:15479"/>
                  <rdf:li rdf:resource="https://identifiers.org/chebi/CHEBI:19712"/>
                  <rdf:li rdf:resource="https://identifiers.org/chebi/CHEBI:41634"/>
                  <rdf:li rdf:resource="https://identifiers.org/chebi/CHEBI:12754"/>
                  <rdf:li rdf:resource="https://identifiers.org/envipath/32de3cf4-e3e6-4168-956e-32fa5ddb0ce1/compound/f0cf0f7f-ee44-4653-86ea-22cfc21bed36"/>
                  <rdf:li rdf:resource="https://identifiers.org/hmdb/HMDB01243"/>
                  <rdf:li rdf:resource="https://identifiers.org/inchi_key/AEWHYWSPVRZHCT-NDZSKPAWSA-J"/>
                  <rdf:li rdf:resource="https://identifiers.org/kegg.compound/C00630"/>
                  <rdf:li rdf:resource="https://identifiers.org/lipidmaps/LMFA07050331"/>
                  <rdf:li rdf:resource="https://identifiers.org/metanetx.chemical/MNXM470"/>
                  <rdf:li rdf:resource="https://identifiers.org/reactome.compound/70851"/>
                  <rdf:li rdf:resource="https://identifiers.org/sabiork/2125"/>
                  <rdf:li rdf:resource="https://identifiers.org/seed.compound/cpd00481"/>
                </rdf:Bag>
              </bqbiol:is>
            </rdf:Description>
          </rdf:RDF>
        </annotation>
      </species>
      <species metaid="meta_M_2mp2coa_c" sboTerm="SBO:0000247" id="M_2mp2coa_c" name="2-Methylprop-2-enoyl-CoA" compartment="c" hasOnlySubstanceUnits="false" boundaryCondition="false" constant="false" fbc:charge="-4" fbc:chemicalFormula="C25H36N7O17P3S">
        <annotation>
          <rdf:RDF xmlns:rdf="http://www.w3.org/1999/02/22-rdf-syntax-ns#" xmlns:dcterms="http://purl.org/dc/terms/" xmlns:vCard="http://www.w3.org/2001/vcard-rdf/3.0#" xmlns:vCard4="http://www.w3.org/2006/vcard/ns#" xmlns:bqbiol="http://biomodels.net/biology-qualifiers/" xmlns:bqmodel="http://biomodels.net/model-qualifiers/">
            <rdf:Description rdf:about="#meta_M_2mp2coa_c">
              <bqbiol:is>
                <rdf:Bag>
                  <rdf:li rdf:resource="https://identifiers.org/bigg.metabolite/2mp2coa"/>
                  <rdf:li rdf:resource="https://identifiers.org/biocyc/META:METHACRYLYL-COA"/>
                  <rdf:li rdf:resource="https://identifiers.org/chebi/CHEBI:27754"/>
                  <rdf:li rdf:resource="https://identifiers.org/chebi/CHEBI:62500"/>
                  <rdf:li rdf:resource="https://identifiers.org/chebi/CHEBI:1208"/>
                  <rdf:li rdf:resource="https://identifiers.org/chebi/CHEBI:19706"/>
                  <rdf:li rdf:resource="https://identifiers.org/hmdb/HMDB01011"/>
                  <rdf:li rdf:resource="https://identifiers.org/inchi_key/NPALUEYCDZWBOV-NDZSKPAWSA-J"/>
                  <rdf:li rdf:resource="https://identifiers.org/kegg.compound/C03460"/>
                  <rdf:li rdf:resource="https://identifiers.org/lipidmaps/LMFA07050350"/>
                  <rdf:li rdf:resource="https://identifiers.org/metanetx.chemical/MNXM947"/>
                  <rdf:li rdf:resource="https://identifiers.org/reactome.compound/70858"/>
                  <rdf:li rdf:resource="https://identifiers.org/sabiork/6641"/>
                  <rdf:li rdf:resource="https://identifiers.org/seed.compound/cpd02187"/>
                </rdf:Bag>
              </bqbiol:is>
            </rdf:Description>
          </rdf:RDF>
        </annotation>
      </species>
      <species metaid="meta_M_accoa_c" sboTerm="SBO:0000247" id="M_accoa_c" name="Acetyl-CoA" compartment="c" hasOnlySubstanceUnits="false" boundaryCondition="false" constant="false" fbc:charge="-4" fbc:chemicalFormula="C23H34N7O17P3S">
        <annotation>
          <rdf:RDF xmlns:rdf="http://www.w3.org/1999/02/22-rdf-syntax-ns#" xmlns:dcterms="http://purl.org/dc/terms/" xmlns:vCard="http://www.w3.org/2001/vcard-rdf/3.0#" xmlns:vCard4="http://www.w3.org/2006/vcard/ns#" xmlns:bqbiol="http://biomodels.net/biology-qualifiers/" xmlns:bqmodel="http://biomodels.net/model-qualifiers/">
            <rdf:Description rdf:about="#meta_M_accoa_c">
              <bqbiol:is>
                <rdf:Bag>
                  <rdf:li rdf:resource="https://identifiers.org/bigg.metabolite/accoa"/>
                  <rdf:li rdf:resource="https://identifiers.org/biocyc/META:ACETYL-COA"/>
                  <rdf:li rdf:resource="https://identifiers.org/chebi/CHEBI:57288"/>
                  <rdf:li rdf:resource="https://identifiers.org/chebi/CHEBI:22192"/>
                  <rdf:li rdf:resource="https://identifiers.org/chebi/CHEBI:15351"/>
                  <rdf:li rdf:resource="https://identifiers.org/chebi/CHEBI:13712"/>
                  <rdf:li rdf:resource="https://identifiers.org/chebi/CHEBI:2408"/>
                  <rdf:li rdf:resource="https://identifiers.org/chebi/CHEBI:40470"/>
                  <rdf:li rdf:resource="https://identifiers.org/envipath/32de3cf4-e3e6-4168-956e-32fa5ddb0ce1/compound/57bd5e24-9d14-4b91-bc60-64c8ea6c2d11"/>
                  <rdf:li rdf:resource="https://identifiers.org/hmdb/HMDB01206"/>
                  <rdf:li rdf:resource="https://identifiers.org/inchi_key/ZSLZBFCDCINBPY-ZSJPKINUSA-J"/>
                  <rdf:li rdf:resource="https://identifiers.org/kegg.compound/C00024"/>
                  <rdf:li rdf:resource="https://identifiers.org/lipidmaps/LMFA07050029"/>
                  <rdf:li rdf:resource="https://identifiers.org/lipidmaps/LMFA07050281"/>
                  <rdf:li rdf:resource="https://identifiers.org/metanetx.chemical/MNXM21"/>
                  <rdf:li rdf:resource="https://identifiers.org/reactome.compound/727753"/>
                  <rdf:li rdf:resource="https://identifiers.org/reactome.compound/76183"/>
                  <rdf:li rdf:resource="https://identifiers.org/reactome.compound/113560"/>
                  <rdf:li rdf:resource="https://identifiers.org/reactome.compound/353123"/>
                  <rdf:li rdf:resource="https://identifiers.org/reactome.compound/113559"/>
                  <rdf:li rdf:resource="https://identifiers.org/sabiork/1276"/>
                  <rdf:li rdf:resource="https://identifiers.org/seed.compound/cpd00022"/>
                  <rdf:li rdf:resource="https://identifiers.org/slm/000000297"/>
                </rdf:Bag>
              </bqbiol:is>
            </rdf:Description>
          </rdf:RDF>
        </annotation>
      </species>
      <species metaid="meta_M_acACP_c" sboTerm="SBO:0000247" id="M_acACP_c" name="Acetyl-ACP" compartment="c" hasOnlySubstanceUnits="false" boundaryCondition="false" constant="false" fbc:charge="-1" fbc:chemicalFormula="C13H23N2O8PRS">
        <annotation>
          <rdf:RDF xmlns:rdf="http://www.w3.org/1999/02/22-rdf-syntax-ns#" xmlns:dcterms="http://purl.org/dc/terms/" xmlns:vCard="http://www.w3.org/2001/vcard-rdf/3.0#" xmlns:vCard4="http://www.w3.org/2006/vcard/ns#" xmlns:bqbiol="http://biomodels.net/biology-qualifiers/" xmlns:bqmodel="http://biomodels.net/model-qualifiers/">
            <rdf:Description rdf:about="#meta_M_acACP_c">
              <bqbiol:is>
                <rdf:Bag>
                  <rdf:li rdf:resource="https://identifiers.org/bigg.metabolite/acACP"/>
                  <rdf:li rdf:resource="https://identifiers.org/biocyc/META:ACETYL-ACP"/>
                  <rdf:li rdf:resource="https://identifiers.org/chebi/CHEBI:13713"/>
                  <rdf:li rdf:resource="https://identifiers.org/chebi/CHEBI:2409"/>
                  <rdf:li rdf:resource="https://identifiers.org/chebi/CHEBI:17093"/>
                  <rdf:li rdf:resource="https://identifiers.org/kegg.compound/C03939"/>
                  <rdf:li rdf:resource="https://identifiers.org/metanetx.chemical/MNXM1269"/>
                  <rdf:li rdf:resource="https://identifiers.org/seed.compound/cpd11494"/>
                </rdf:Bag>
              </bqbiol:is>
            </rdf:Description>
          </rdf:RDF>
        </annotation>
      </species>
      <species metaid="meta_M_acorn_c" sboTerm="SBO:0000247" id="M_acorn_c" name="N2-Acetyl-L-ornithine" compartment="c" hasOnlySubstanceUnits="false" boundaryCondition="false" constant="false" fbc:charge="0" fbc:chemicalFormula="C7H14N2O3">
        <annotation>
          <rdf:RDF xmlns:rdf="http://www.w3.org/1999/02/22-rdf-syntax-ns#" xmlns:dcterms="http://purl.org/dc/terms/" xmlns:vCard="http://www.w3.org/2001/vcard-rdf/3.0#" xmlns:vCard4="http://www.w3.org/2006/vcard/ns#" xmlns:bqbiol="http://biomodels.net/biology-qualifiers/" xmlns:bqmodel="http://biomodels.net/model-qualifiers/">
            <rdf:Description rdf:about="#meta_M_acorn_c">
              <bqbiol:is>
                <rdf:Bag>
                  <rdf:li rdf:resource="https://identifiers.org/bigg.metabolite/acorn"/>
                  <rdf:li rdf:resource="https://identifiers.org/biocyc/META:N-ALPHA-ACETYLORNITHINE"/>
                  <rdf:li rdf:resource="https://identifiers.org/chebi/CHEBI:21814"/>
                  <rdf:li rdf:resource="https://identifiers.org/chebi/CHEBI:7368"/>
                  <rdf:li rdf:resource="https://identifiers.org/chebi/CHEBI:16543"/>
                  <rdf:li rdf:resource="https://identifiers.org/chebi/CHEBI:57805"/>
                  <rdf:li rdf:resource="https://identifiers.org/chebi/CHEBI:40771"/>
                  <rdf:li rdf:resource="https://identifiers.org/chebi/CHEBI:12634"/>
                  <rdf:li rdf:resource="https://identifiers.org/hmdb/HMDB06489"/>
                  <rdf:li rdf:resource="https://identifiers.org/hmdb/HMDB03357"/>
                  <rdf:li rdf:resource="https://identifiers.org/inchi_key/JRLGPAXAGHMNOL-LURJTMIESA-N"/>
                  <rdf:li rdf:resource="https://identifiers.org/kegg.compound/C00437"/>
                  <rdf:li rdf:resource="https://identifiers.org/metanetx.chemical/MNXM817"/>
                  <rdf:li rdf:resource="https://identifiers.org/sabiork/2048"/>
                  <rdf:li rdf:resource="https://identifiers.org/seed.compound/cpd00342"/>
                </rdf:Bag>
              </bqbiol:is>
            </rdf:Description>
          </rdf:RDF>
        </annotation>
      </species>
      <species metaid="meta_M_ac_c" sboTerm="SBO:0000247" id="M_ac_c" name="Acetate" compartment="c" hasOnlySubstanceUnits="false" boundaryCondition="false" constant="false" fbc:charge="-1" fbc:chemicalFormula="C2H3O2">
        <annotation>
          <rdf:RDF xmlns:rdf="http://www.w3.org/1999/02/22-rdf-syntax-ns#" xmlns:dcterms="http://purl.org/dc/terms/" xmlns:vCard="http://www.w3.org/2001/vcard-rdf/3.0#" xmlns:vCard4="http://www.w3.org/2006/vcard/ns#" xmlns:bqbiol="http://biomodels.net/biology-qualifiers/" xmlns:bqmodel="http://biomodels.net/model-qualifiers/">
            <rdf:Description rdf:about="#meta_M_ac_c">
              <bqbiol:is>
                <rdf:Bag>
                  <rdf:li rdf:resource="https://identifiers.org/bigg.metabolite/ac"/>
                  <rdf:li rdf:resource="https://identifiers.org/biocyc/META:ACET"/>
                  <rdf:li rdf:resource="https://identifiers.org/chebi/CHEBI:13704"/>
                  <rdf:li rdf:resource="https://identifiers.org/chebi/CHEBI:22165"/>
                  <rdf:li rdf:resource="https://identifiers.org/chebi/CHEBI:22169"/>
                  <rdf:li rdf:resource="https://identifiers.org/chebi/CHEBI:40480"/>
                  <rdf:li rdf:resource="https://identifiers.org/chebi/CHEBI:15366"/>
                  <rdf:li rdf:resource="https://identifiers.org/chebi/CHEBI:2387"/>
                  <rdf:li rdf:resource="https://identifiers.org/chebi/CHEBI:30089"/>
                  <rdf:li rdf:resource="https://identifiers.org/chebi/CHEBI:40486"/>
                  <rdf:li rdf:resource="https://identifiers.org/envipath/5882df9c-dae1-4d80-a40e-db4724271456/compound/9e26dcbe-4db9-46a0-8614-9f03545032d2"/>
                  <rdf:li rdf:resource="https://identifiers.org/envipath/5882df9c-dae1-4d80-a40e-db4724271456/compound/5e4989fc-13d3-45d4-ad57-3be380a9d3c0"/>
                  <rdf:li rdf:resource="https://identifiers.org/envipath/650babc9-9d68-4b73-9332-11972ca26f7b/compound/a8f0be58-24e8-441b-8d81-a516a0ead4b3"/>
                  <rdf:li rdf:resource="https://identifiers.org/envipath/4fd7f3e0-dd25-43ac-9453-dda3e52396e4/compound/d45256fe-61fa-4f5b-bb16-91a3d615e3d8"/>
                  <rdf:li rdf:resource="https://identifiers.org/envipath/32de3cf4-e3e6-4168-956e-32fa5ddb0ce1/compound/b545cabc-8c9e-4b20-8848-efa015b481ea"/>
                  <rdf:li rdf:resource="https://identifiers.org/envipath/650babc9-9d68-4b73-9332-11972ca26f7b/compound/3e2d750f-df31-4445-9255-163c627e9b4a"/>
                  <rdf:li rdf:resource="https://identifiers.org/hmdb/HMDB00042"/>
                  <rdf:li rdf:resource="https://identifiers.org/inchi_key/QTBSBXVTEAMEQO-UHFFFAOYSA-M"/>
                  <rdf:li rdf:resource="https://identifiers.org/kegg.compound/C00033"/>
                  <rdf:li rdf:resource="https://identifiers.org/kegg.drug/D00010"/>
                  <rdf:li rdf:resource="https://identifiers.org/lipidmaps/LMFA01010002"/>
                  <rdf:li rdf:resource="https://identifiers.org/metanetx.chemical/MNXM26"/>
                  <rdf:li rdf:resource="https://identifiers.org/reactome.compound/1524044"/>
                  <rdf:li rdf:resource="https://identifiers.org/reactome.compound/390305"/>
                  <rdf:li rdf:resource="https://identifiers.org/reactome.compound/113539"/>
                  <rdf:li rdf:resource="https://identifiers.org/reactome.compound/2022890"/>
                  <rdf:li rdf:resource="https://identifiers.org/reactome.compound/29416"/>
                  <rdf:li rdf:resource="https://identifiers.org/sabiork/1278"/>
                  <rdf:li rdf:resource="https://identifiers.org/seed.compound/cpd00029"/>
                  <rdf:li rdf:resource="https://identifiers.org/slm/000000449"/>
                </rdf:Bag>
              </bqbiol:is>
            </rdf:Description>
          </rdf:RDF>
        </annotation>
      </species>
      <species metaid="meta_M_orn_c" sboTerm="SBO:0000247" id="M_orn_c" name="Ornithine" compartment="c" hasOnlySubstanceUnits="false" boundaryCondition="false" constant="false" fbc:charge="1" fbc:chemicalFormula="C5H13N2O2">
        <annotation>
          <rdf:RDF xmlns:rdf="http://www.w3.org/1999/02/22-rdf-syntax-ns#" xmlns:dcterms="http://purl.org/dc/terms/" xmlns:vCard="http://www.w3.org/2001/vcard-rdf/3.0#" xmlns:vCard4="http://www.w3.org/2006/vcard/ns#" xmlns:bqbiol="http://biomodels.net/biology-qualifiers/" xmlns:bqmodel="http://biomodels.net/model-qualifiers/">
            <rdf:Description rdf:about="#meta_M_orn_c">
              <bqbiol:is>
                <rdf:Bag>
                  <rdf:li rdf:resource="https://identifiers.org/bigg.metabolite/orn"/>
                  <rdf:li rdf:resource="https://identifiers.org/biocyc/META:L-ORNITHINE"/>
                  <rdf:li rdf:resource="https://identifiers.org/chebi/CHEBI:21367"/>
                  <rdf:li rdf:resource="https://identifiers.org/chebi/CHEBI:44667"/>
                  <rdf:li rdf:resource="https://identifiers.org/chebi/CHEBI:46912"/>
                  <rdf:li rdf:resource="https://identifiers.org/chebi/CHEBI:11448"/>
                  <rdf:li rdf:resource="https://identifiers.org/chebi/CHEBI:7784"/>
                  <rdf:li rdf:resource="https://identifiers.org/chebi/CHEBI:46913"/>
                  <rdf:li rdf:resource="https://identifiers.org/chebi/CHEBI:19370"/>
                  <rdf:li rdf:resource="https://identifiers.org/chebi/CHEBI:13148"/>
                  <rdf:li rdf:resource="https://identifiers.org/chebi/CHEBI:15729"/>
                  <rdf:li rdf:resource="https://identifiers.org/chebi/CHEBI:32964"/>
                  <rdf:li rdf:resource="https://identifiers.org/chebi/CHEBI:6280"/>
                  <rdf:li rdf:resource="https://identifiers.org/chebi/CHEBI:46911"/>
                  <rdf:li rdf:resource="https://identifiers.org/chebi/CHEBI:46914"/>
                  <rdf:li rdf:resource="https://identifiers.org/chebi/CHEBI:18257"/>
                  <rdf:li rdf:resource="https://identifiers.org/hmdb/HMDB62718"/>
                  <rdf:li rdf:resource="https://identifiers.org/hmdb/HMDB04984"/>
                  <rdf:li rdf:resource="https://identifiers.org/hmdb/HMDB00214"/>
                  <rdf:li rdf:resource="https://identifiers.org/hmdb/HMDB00818"/>
                  <rdf:li rdf:resource="https://identifiers.org/hmdb/HMDB32455"/>
                  <rdf:li rdf:resource="https://identifiers.org/hmdb/HMDB62654"/>
                  <rdf:li rdf:resource="https://identifiers.org/inchi_key/AHLPHDHHMVZTML-BYPYZUCNSA-O"/>
                  <rdf:li rdf:resource="https://identifiers.org/kegg.compound/C00077"/>
                  <rdf:li rdf:resource="https://identifiers.org/kegg.compound/C01602"/>
                  <rdf:li rdf:resource="https://identifiers.org/kegg.drug/D08302"/>
                  <rdf:li rdf:resource="https://identifiers.org/lipidmaps/LMFA01100057"/>
                  <rdf:li rdf:resource="https://identifiers.org/metanetx.chemical/MNXM89689"/>
                  <rdf:li rdf:resource="https://identifiers.org/reactome.compound/29498"/>
                  <rdf:li rdf:resource="https://identifiers.org/reactome.compound/113586"/>
                  <rdf:li rdf:resource="https://identifiers.org/reactome.compound/113585"/>
                  <rdf:li rdf:resource="https://identifiers.org/sabiork/1290"/>
                  <rdf:li rdf:resource="https://identifiers.org/seed.compound/cpd00064"/>
                  <rdf:li rdf:resource="https://identifiers.org/seed.compound/cpd19016"/>
                </rdf:Bag>
              </bqbiol:is>
            </rdf:Description>
          </rdf:RDF>
        </annotation>
      </species>
      <species metaid="meta_M_acon_C_p" sboTerm="SBO:0000247" id="M_acon_C_p" name="Cis-Aconitate" compartment="p" hasOnlySubstanceUnits="false" boundaryCondition="false" constant="false" fbc:charge="-3" fbc:chemicalFormula="C6H3O6">
        <annotation>
          <rdf:RDF xmlns:rdf="http://www.w3.org/1999/02/22-rdf-syntax-ns#" xmlns:dcterms="http://purl.org/dc/terms/" xmlns:vCard="http://www.w3.org/2001/vcard-rdf/3.0#" xmlns:vCard4="http://www.w3.org/2006/vcard/ns#" xmlns:bqbiol="http://biomodels.net/biology-qualifiers/" xmlns:bqmodel="http://biomodels.net/model-qualifiers/">
            <rdf:Description rdf:about="#meta_M_acon_C_p">
              <bqbiol:is>
                <rdf:Bag>
                  <rdf:li rdf:resource="https://identifiers.org/bigg.metabolite/acon_C"/>
                  <rdf:li rdf:resource="https://identifiers.org/biocyc/META:CIS-ACONITATE"/>
                  <rdf:li rdf:resource="https://identifiers.org/chebi/CHEBI:23306"/>
                  <rdf:li rdf:resource="https://identifiers.org/chebi/CHEBI:16383"/>
                  <rdf:li rdf:resource="https://identifiers.org/chebi/CHEBI:12798"/>
                  <rdf:li rdf:resource="https://identifiers.org/chebi/CHEBI:32805"/>
                  <rdf:li rdf:resource="https://identifiers.org/chebi/CHEBI:23308"/>
                  <rdf:li rdf:resource="https://identifiers.org/chebi/CHEBI:10482"/>
                  <rdf:li rdf:resource="https://identifiers.org/envipath/32de3cf4-e3e6-4168-956e-32fa5ddb0ce1/compound/643481e5-a35b-477e-8665-70f4dca66baa"/>
                  <rdf:li rdf:resource="https://identifiers.org/hmdb/HMDB00461"/>
                  <rdf:li rdf:resource="https://identifiers.org/hmdb/HMDB00072"/>
                  <rdf:li rdf:resource="https://identifiers.org/inchi_key/GTZCVFVGUGFEME-IWQZZHSRSA-K"/>
                  <rdf:li rdf:resource="https://identifiers.org/kegg.compound/C00417"/>
                  <rdf:li rdf:resource="https://identifiers.org/metanetx.chemical/MNXM813"/>
                  <rdf:li rdf:resource="https://identifiers.org/sabiork/2043"/>
                  <rdf:li rdf:resource="https://identifiers.org/seed.compound/cpd00331"/>
                </rdf:Bag>
              </bqbiol:is>
            </rdf:Description>
          </rdf:RDF>
        </annotation>
      </species>
      <species metaid="meta_M_na1_p" sboTerm="SBO:0000247" id="M_na1_p" name="Sodium" compartment="p" hasOnlySubstanceUnits="false" boundaryCondition="false" constant="false" fbc:charge="1" fbc:chemicalFormula="Na">
        <annotation>
          <rdf:RDF xmlns:rdf="http://www.w3.org/1999/02/22-rdf-syntax-ns#" xmlns:dcterms="http://purl.org/dc/terms/" xmlns:vCard="http://www.w3.org/2001/vcard-rdf/3.0#" xmlns:vCard4="http://www.w3.org/2006/vcard/ns#" xmlns:bqbiol="http://biomodels.net/biology-qualifiers/" xmlns:bqmodel="http://biomodels.net/model-qualifiers/">
            <rdf:Description rdf:about="#meta_M_na1_p">
              <bqbiol:is>
                <rdf:Bag>
                  <rdf:li rdf:resource="https://identifiers.org/bigg.metabolite/na1"/>
                  <rdf:li rdf:resource="https://identifiers.org/biocyc/META:NA+"/>
                  <rdf:li rdf:resource="https://identifiers.org/chebi/CHEBI:9175"/>
                  <rdf:li rdf:resource="https://identifiers.org/chebi/CHEBI:49766"/>
                  <rdf:li rdf:resource="https://identifiers.org/chebi/CHEBI:26717"/>
                  <rdf:li rdf:resource="https://identifiers.org/chebi/CHEBI:29101"/>
                  <rdf:li rdf:resource="https://identifiers.org/hmdb/HMDB00588"/>
                  <rdf:li rdf:resource="https://identifiers.org/inchi_key/FKNQFGJONOIPTF-UHFFFAOYSA-N"/>
                  <rdf:li rdf:resource="https://identifiers.org/kegg.compound/C01330"/>
                  <rdf:li rdf:resource="https://identifiers.org/metanetx.chemical/MNXM27"/>
                  <rdf:li rdf:resource="https://identifiers.org/reactome.compound/2892454"/>
                  <rdf:li rdf:resource="https://identifiers.org/reactome.compound/83910"/>
                  <rdf:li rdf:resource="https://identifiers.org/reactome.compound/74113"/>
                  <rdf:li rdf:resource="https://identifiers.org/reactome.compound/425977"/>
                  <rdf:li rdf:resource="https://identifiers.org/reactome.compound/425971"/>
                  <rdf:li rdf:resource="https://identifiers.org/reactome.compound/2872443"/>
                  <rdf:li rdf:resource="https://identifiers.org/reactome.compound/425958"/>
                  <rdf:li rdf:resource="https://identifiers.org/sabiork/22"/>
                  <rdf:li rdf:resource="https://identifiers.org/seed.compound/cpd00971"/>
                </rdf:Bag>
              </bqbiol:is>
            </rdf:Description>
          </rdf:RDF>
        </annotation>
      </species>
      <species metaid="meta_M_acon_C_c" sboTerm="SBO:0000247" id="M_acon_C_c" name="Cis-Aconitate" compartment="c" hasOnlySubstanceUnits="false" boundaryCondition="false" constant="false" fbc:charge="-3" fbc:chemicalFormula="C6H3O6">
        <annotation>
          <rdf:RDF xmlns:rdf="http://www.w3.org/1999/02/22-rdf-syntax-ns#" xmlns:dcterms="http://purl.org/dc/terms/" xmlns:vCard="http://www.w3.org/2001/vcard-rdf/3.0#" xmlns:vCard4="http://www.w3.org/2006/vcard/ns#" xmlns:bqbiol="http://biomodels.net/biology-qualifiers/" xmlns:bqmodel="http://biomodels.net/model-qualifiers/">
            <rdf:Description rdf:about="#meta_M_acon_C_c">
              <bqbiol:is>
                <rdf:Bag>
                  <rdf:li rdf:resource="https://identifiers.org/bigg.metabolite/acon_C"/>
                  <rdf:li rdf:resource="https://identifiers.org/biocyc/META:CIS-ACONITATE"/>
                  <rdf:li rdf:resource="https://identifiers.org/chebi/CHEBI:23306"/>
                  <rdf:li rdf:resource="https://identifiers.org/chebi/CHEBI:16383"/>
                  <rdf:li rdf:resource="https://identifiers.org/chebi/CHEBI:12798"/>
                  <rdf:li rdf:resource="https://identifiers.org/chebi/CHEBI:32805"/>
                  <rdf:li rdf:resource="https://identifiers.org/chebi/CHEBI:23308"/>
                  <rdf:li rdf:resource="https://identifiers.org/chebi/CHEBI:10482"/>
                  <rdf:li rdf:resource="https://identifiers.org/envipath/32de3cf4-e3e6-4168-956e-32fa5ddb0ce1/compound/643481e5-a35b-477e-8665-70f4dca66baa"/>
                  <rdf:li rdf:resource="https://identifiers.org/hmdb/HMDB00461"/>
                  <rdf:li rdf:resource="https://identifiers.org/hmdb/HMDB00072"/>
                  <rdf:li rdf:resource="https://identifiers.org/inchi_key/GTZCVFVGUGFEME-IWQZZHSRSA-K"/>
                  <rdf:li rdf:resource="https://identifiers.org/kegg.compound/C00417"/>
                  <rdf:li rdf:resource="https://identifiers.org/metanetx.chemical/MNXM813"/>
                  <rdf:li rdf:resource="https://identifiers.org/sabiork/2043"/>
                  <rdf:li rdf:resource="https://identifiers.org/seed.compound/cpd00331"/>
                </rdf:Bag>
              </bqbiol:is>
            </rdf:Description>
          </rdf:RDF>
        </annotation>
      </species>
      <species metaid="meta_M_na1_c" sboTerm="SBO:0000247" id="M_na1_c" name="Sodium" compartment="c" hasOnlySubstanceUnits="false" boundaryCondition="false" constant="false" fbc:charge="1" fbc:chemicalFormula="Na">
        <annotation>
          <rdf:RDF xmlns:rdf="http://www.w3.org/1999/02/22-rdf-syntax-ns#" xmlns:dcterms="http://purl.org/dc/terms/" xmlns:vCard="http://www.w3.org/2001/vcard-rdf/3.0#" xmlns:vCard4="http://www.w3.org/2006/vcard/ns#" xmlns:bqbiol="http://biomodels.net/biology-qualifiers/" xmlns:bqmodel="http://biomodels.net/model-qualifiers/">
            <rdf:Description rdf:about="#meta_M_na1_c">
              <bqbiol:is>
                <rdf:Bag>
                  <rdf:li rdf:resource="https://identifiers.org/bigg.metabolite/na1"/>
                  <rdf:li rdf:resource="https://identifiers.org/biocyc/META:NA+"/>
                  <rdf:li rdf:resource="https://identifiers.org/chebi/CHEBI:9175"/>
                  <rdf:li rdf:resource="https://identifiers.org/chebi/CHEBI:49766"/>
                  <rdf:li rdf:resource="https://identifiers.org/chebi/CHEBI:26717"/>
                  <rdf:li rdf:resource="https://identifiers.org/chebi/CHEBI:29101"/>
                  <rdf:li rdf:resource="https://identifiers.org/hmdb/HMDB00588"/>
                  <rdf:li rdf:resource="https://identifiers.org/inchi_key/FKNQFGJONOIPTF-UHFFFAOYSA-N"/>
                  <rdf:li rdf:resource="https://identifiers.org/kegg.compound/C01330"/>
                  <rdf:li rdf:resource="https://identifiers.org/metanetx.chemical/MNXM27"/>
                  <rdf:li rdf:resource="https://identifiers.org/reactome.compound/2892454"/>
                  <rdf:li rdf:resource="https://identifiers.org/reactome.compound/83910"/>
                  <rdf:li rdf:resource="https://identifiers.org/reactome.compound/74113"/>
                  <rdf:li rdf:resource="https://identifiers.org/reactome.compound/425977"/>
                  <rdf:li rdf:resource="https://identifiers.org/reactome.compound/425971"/>
                  <rdf:li rdf:resource="https://identifiers.org/reactome.compound/2872443"/>
                  <rdf:li rdf:resource="https://identifiers.org/reactome.compound/425958"/>
                  <rdf:li rdf:resource="https://identifiers.org/sabiork/22"/>
                  <rdf:li rdf:resource="https://identifiers.org/seed.compound/cpd00971"/>
                </rdf:Bag>
              </bqbiol:is>
            </rdf:Description>
          </rdf:RDF>
        </annotation>
      </species>
      <species metaid="meta_M_acon_C_e" sboTerm="SBO:0000247" id="M_acon_C_e" name="Cis-Aconitate" compartment="e" hasOnlySubstanceUnits="false" boundaryCondition="false" constant="false" fbc:charge="-3" fbc:chemicalFormula="C6H3O6">
        <annotation>
          <rdf:RDF xmlns:rdf="http://www.w3.org/1999/02/22-rdf-syntax-ns#" xmlns:dcterms="http://purl.org/dc/terms/" xmlns:vCard="http://www.w3.org/2001/vcard-rdf/3.0#" xmlns:vCard4="http://www.w3.org/2006/vcard/ns#" xmlns:bqbiol="http://biomodels.net/biology-qualifiers/" xmlns:bqmodel="http://biomodels.net/model-qualifiers/">
            <rdf:Description rdf:about="#meta_M_acon_C_e">
              <bqbiol:is>
                <rdf:Bag>
                  <rdf:li rdf:resource="https://identifiers.org/bigg.metabolite/acon_C"/>
                  <rdf:li rdf:resource="https://identifiers.org/biocyc/META:CIS-ACONITATE"/>
                  <rdf:li rdf:resource="https://identifiers.org/chebi/CHEBI:23306"/>
                  <rdf:li rdf:resource="https://identifiers.org/chebi/CHEBI:16383"/>
                  <rdf:li rdf:resource="https://identifiers.org/chebi/CHEBI:12798"/>
                  <rdf:li rdf:resource="https://identifiers.org/chebi/CHEBI:32805"/>
                  <rdf:li rdf:resource="https://identifiers.org/chebi/CHEBI:23308"/>
                  <rdf:li rdf:resource="https://identifiers.org/chebi/CHEBI:10482"/>
                  <rdf:li rdf:resource="https://identifiers.org/envipath/32de3cf4-e3e6-4168-956e-32fa5ddb0ce1/compound/643481e5-a35b-477e-8665-70f4dca66baa"/>
                  <rdf:li rdf:resource="https://identifiers.org/hmdb/HMDB00461"/>
                  <rdf:li rdf:resource="https://identifiers.org/hmdb/HMDB00072"/>
                  <rdf:li rdf:resource="https://identifiers.org/inchi_key/GTZCVFVGUGFEME-IWQZZHSRSA-K"/>
                  <rdf:li rdf:resource="https://identifiers.org/kegg.compound/C00417"/>
                  <rdf:li rdf:resource="https://identifiers.org/metanetx.chemical/MNXM813"/>
                  <rdf:li rdf:resource="https://identifiers.org/sabiork/2043"/>
                  <rdf:li rdf:resource="https://identifiers.org/seed.compound/cpd00331"/>
                </rdf:Bag>
              </bqbiol:is>
            </rdf:Description>
          </rdf:RDF>
        </annotation>
      </species>
      <species metaid="meta_M_acon_T_c" sboTerm="SBO:0000247" id="M_acon_T_c" name="Trans-Aconitate" compartment="c" hasOnlySubstanceUnits="false" boundaryCondition="false" constant="false" fbc:charge="-3" fbc:chemicalFormula="C6H3O6">
        <annotation>
          <rdf:RDF xmlns:rdf="http://www.w3.org/1999/02/22-rdf-syntax-ns#" xmlns:dcterms="http://purl.org/dc/terms/" xmlns:vCard="http://www.w3.org/2001/vcard-rdf/3.0#" xmlns:vCard4="http://www.w3.org/2006/vcard/ns#" xmlns:bqbiol="http://biomodels.net/biology-qualifiers/" xmlns:bqmodel="http://biomodels.net/model-qualifiers/">
            <rdf:Description rdf:about="#meta_M_acon_T_c">
              <bqbiol:is>
                <rdf:Bag>
                  <rdf:li rdf:resource="https://identifiers.org/bigg.metabolite/acon_T"/>
                  <rdf:li rdf:resource="https://identifiers.org/biocyc/META:CPD-225"/>
                  <rdf:li rdf:resource="https://identifiers.org/chebi/CHEBI:10719"/>
                  <rdf:li rdf:resource="https://identifiers.org/chebi/CHEBI:22210"/>
                  <rdf:li rdf:resource="https://identifiers.org/chebi/CHEBI:27069"/>
                  <rdf:li rdf:resource="https://identifiers.org/chebi/CHEBI:15708"/>
                  <rdf:li rdf:resource="https://identifiers.org/chebi/CHEBI:46108"/>
                  <rdf:li rdf:resource="https://identifiers.org/chebi/CHEBI:27070"/>
                  <rdf:li rdf:resource="https://identifiers.org/chebi/CHEBI:12869"/>
                  <rdf:li rdf:resource="https://identifiers.org/chebi/CHEBI:22211"/>
                  <rdf:li rdf:resource="https://identifiers.org/chebi/CHEBI:32806"/>
                  <rdf:li rdf:resource="https://identifiers.org/chebi/CHEBI:12878"/>
                  <rdf:li rdf:resource="https://identifiers.org/hmdb/HMDB00958"/>
                  <rdf:li rdf:resource="https://identifiers.org/inchi_key/GTZCVFVGUGFEME-HNQUOIGGSA-K"/>
                  <rdf:li rdf:resource="https://identifiers.org/kegg.compound/C02341"/>
                  <rdf:li rdf:resource="https://identifiers.org/metanetx.chemical/MNXM1388"/>
                  <rdf:li rdf:resource="https://identifiers.org/sabiork/6151"/>
                  <rdf:li rdf:resource="https://identifiers.org/seed.compound/cpd01563"/>
                </rdf:Bag>
              </bqbiol:is>
            </rdf:Description>
          </rdf:RDF>
        </annotation>
      </species>
      <species metaid="meta_M_amet_c" sboTerm="SBO:0000247" id="M_amet_c" name="S-Adenosyl-L-methionine" compartment="c" hasOnlySubstanceUnits="false" boundaryCondition="false" constant="false" fbc:charge="1" fbc:chemicalFormula="C15H23N6O5S">
        <annotation>
          <rdf:RDF xmlns:rdf="http://www.w3.org/1999/02/22-rdf-syntax-ns#" xmlns:dcterms="http://purl.org/dc/terms/" xmlns:vCard="http://www.w3.org/2001/vcard-rdf/3.0#" xmlns:vCard4="http://www.w3.org/2006/vcard/ns#" xmlns:bqbiol="http://biomodels.net/biology-qualifiers/" xmlns:bqmodel="http://biomodels.net/model-qualifiers/">
            <rdf:Description rdf:about="#meta_M_amet_c">
              <bqbiol:is>
                <rdf:Bag>
                  <rdf:li rdf:resource="https://identifiers.org/bigg.metabolite/amet"/>
                  <rdf:li rdf:resource="https://identifiers.org/biocyc/META:S-ADENOSYLMETHIONINE"/>
                  <rdf:li rdf:resource="https://identifiers.org/chebi/CHEBI:33442"/>
                  <rdf:li rdf:resource="https://identifiers.org/chebi/CHEBI:12757"/>
                  <rdf:li rdf:resource="https://identifiers.org/chebi/CHEBI:10833"/>
                  <rdf:li rdf:resource="https://identifiers.org/chebi/CHEBI:59789"/>
                  <rdf:li rdf:resource="https://identifiers.org/chebi/CHEBI:67040"/>
                  <rdf:li rdf:resource="https://identifiers.org/chebi/CHEBI:8946"/>
                  <rdf:li rdf:resource="https://identifiers.org/chebi/CHEBI:12742"/>
                  <rdf:li rdf:resource="https://identifiers.org/chebi/CHEBI:12760"/>
                  <rdf:li rdf:resource="https://identifiers.org/chebi/CHEBI:10786"/>
                  <rdf:li rdf:resource="https://identifiers.org/chebi/CHEBI:22036"/>
                  <rdf:li rdf:resource="https://identifiers.org/chebi/CHEBI:527887"/>
                  <rdf:li rdf:resource="https://identifiers.org/chebi/CHEBI:15414"/>
                  <rdf:li rdf:resource="https://identifiers.org/chebi/CHEBI:45607"/>
                  <rdf:li rdf:resource="https://identifiers.org/hmdb/HMDB01185"/>
                  <rdf:li rdf:resource="https://identifiers.org/hmdb/HMDB62709"/>
                  <rdf:li rdf:resource="https://identifiers.org/inchi_key/MEFKEPWMEQBLKI-AIRLBKTGSA-O"/>
                  <rdf:li rdf:resource="https://identifiers.org/kegg.compound/C00019"/>
                  <rdf:li rdf:resource="https://identifiers.org/metanetx.chemical/MNXM16"/>
                  <rdf:li rdf:resource="https://identifiers.org/reactome.compound/2162265"/>
                  <rdf:li rdf:resource="https://identifiers.org/reactome.compound/5279190"/>
                  <rdf:li rdf:resource="https://identifiers.org/reactome.compound/77087"/>
                  <rdf:li rdf:resource="https://identifiers.org/reactome.compound/71284"/>
                  <rdf:li rdf:resource="https://identifiers.org/reactome.compound/353113"/>
                  <rdf:li rdf:resource="https://identifiers.org/sabiork/1272"/>
                  <rdf:li rdf:resource="https://identifiers.org/seed.compound/cpd00017"/>
                </rdf:Bag>
              </bqbiol:is>
            </rdf:Description>
          </rdf:RDF>
        </annotation>
      </species>
      <species metaid="meta_M_aconm_c" sboTerm="SBO:0000247" id="M_aconm_c" name="E-3-carboxy-2-pentenedioate 6-methyl ester" compartment="c" hasOnlySubstanceUnits="false" boundaryCondition="false" constant="false" fbc:charge="-2" fbc:chemicalFormula="C7H6O6">
        <annotation>
          <rdf:RDF xmlns:rdf="http://www.w3.org/1999/02/22-rdf-syntax-ns#" xmlns:dcterms="http://purl.org/dc/terms/" xmlns:vCard="http://www.w3.org/2001/vcard-rdf/3.0#" xmlns:vCard4="http://www.w3.org/2006/vcard/ns#" xmlns:bqbiol="http://biomodels.net/biology-qualifiers/" xmlns:bqmodel="http://biomodels.net/model-qualifiers/">
            <rdf:Description rdf:about="#meta_M_aconm_c">
              <bqbiol:is>
                <rdf:Bag>
                  <rdf:li rdf:resource="https://identifiers.org/bigg.metabolite/aconm"/>
                  <rdf:li rdf:resource="https://identifiers.org/biocyc/META:MONOMETHYL-ESTER-OF-TRANS-ACONITATE"/>
                  <rdf:li rdf:resource="https://identifiers.org/chebi/CHEBI:57470"/>
                  <rdf:li rdf:resource="https://identifiers.org/chebi/CHEBI:15663"/>
                  <rdf:li rdf:resource="https://identifiers.org/chebi/CHEBI:10951"/>
                  <rdf:li rdf:resource="https://identifiers.org/chebi/CHEBI:277"/>
                  <rdf:li rdf:resource="https://identifiers.org/inchi_key/BRYKYSQCLNCYQW-DUXPYHPUSA-L"/>
                  <rdf:li rdf:resource="https://identifiers.org/kegg.compound/C11514"/>
                  <rdf:li rdf:resource="https://identifiers.org/lipidmaps/LMFA07010698"/>
                  <rdf:li rdf:resource="https://identifiers.org/metanetx.chemical/MNXM3742"/>
                  <rdf:li rdf:resource="https://identifiers.org/seed.compound/cpd08353"/>
                </rdf:Bag>
              </bqbiol:is>
            </rdf:Description>
          </rdf:RDF>
        </annotation>
      </species>
      <species metaid="meta_M_ahcys_c" sboTerm="SBO:0000247" id="M_ahcys_c" name="S-Adenosyl-L-homocysteine" compartment="c" hasOnlySubstanceUnits="false" boundaryCondition="false" constant="false" fbc:charge="0" fbc:chemicalFormula="C14H20N6O5S">
        <annotation>
          <rdf:RDF xmlns:rdf="http://www.w3.org/1999/02/22-rdf-syntax-ns#" xmlns:dcterms="http://purl.org/dc/terms/" xmlns:vCard="http://www.w3.org/2001/vcard-rdf/3.0#" xmlns:vCard4="http://www.w3.org/2006/vcard/ns#" xmlns:bqbiol="http://biomodels.net/biology-qualifiers/" xmlns:bqmodel="http://biomodels.net/model-qualifiers/">
            <rdf:Description rdf:about="#meta_M_ahcys_c">
              <bqbiol:is>
                <rdf:Bag>
                  <rdf:li rdf:resource="https://identifiers.org/bigg.metabolite/ahcys"/>
                  <rdf:li rdf:resource="https://identifiers.org/biocyc/META:ADENOSYL-HOMO-CYS"/>
                  <rdf:li rdf:resource="https://identifiers.org/chebi/CHEBI:12741"/>
                  <rdf:li rdf:resource="https://identifiers.org/chebi/CHEBI:45495"/>
                  <rdf:li rdf:resource="https://identifiers.org/chebi/CHEBI:8945"/>
                  <rdf:li rdf:resource="https://identifiers.org/chebi/CHEBI:16680"/>
                  <rdf:li rdf:resource="https://identifiers.org/chebi/CHEBI:67009"/>
                  <rdf:li rdf:resource="https://identifiers.org/chebi/CHEBI:22034"/>
                  <rdf:li rdf:resource="https://identifiers.org/chebi/CHEBI:57856"/>
                  <rdf:li rdf:resource="https://identifiers.org/chebi/CHEBI:12761"/>
                  <rdf:li rdf:resource="https://identifiers.org/chebi/CHEBI:12759"/>
                  <rdf:li rdf:resource="https://identifiers.org/hmdb/HMDB00939"/>
                  <rdf:li rdf:resource="https://identifiers.org/inchi_key/ZJUKTBDSGOFHSH-WFMPWKQPSA-N"/>
                  <rdf:li rdf:resource="https://identifiers.org/kegg.compound/C00021"/>
                  <rdf:li rdf:resource="https://identifiers.org/metanetx.chemical/MNXM19"/>
                  <rdf:li rdf:resource="https://identifiers.org/reactome.compound/2162252"/>
                  <rdf:li rdf:resource="https://identifiers.org/reactome.compound/77502"/>
                  <rdf:li rdf:resource="https://identifiers.org/reactome.compound/5278409"/>
                  <rdf:li rdf:resource="https://identifiers.org/reactome.compound/71285"/>
                  <rdf:li rdf:resource="https://identifiers.org/sabiork/1274"/>
                  <rdf:li rdf:resource="https://identifiers.org/seed.compound/cpd00019"/>
                </rdf:Bag>
              </bqbiol:is>
            </rdf:Description>
          </rdf:RDF>
        </annotation>
      </species>
      <species metaid="meta_M_cit_c" sboTerm="SBO:0000247" id="M_cit_c" name="Citrate" compartment="c" hasOnlySubstanceUnits="false" boundaryCondition="false" constant="false" fbc:charge="-3" fbc:chemicalFormula="C6H5O7">
        <annotation>
          <rdf:RDF xmlns:rdf="http://www.w3.org/1999/02/22-rdf-syntax-ns#" xmlns:dcterms="http://purl.org/dc/terms/" xmlns:vCard="http://www.w3.org/2001/vcard-rdf/3.0#" xmlns:vCard4="http://www.w3.org/2006/vcard/ns#" xmlns:bqbiol="http://biomodels.net/biology-qualifiers/" xmlns:bqmodel="http://biomodels.net/model-qualifiers/">
            <rdf:Description rdf:about="#meta_M_cit_c">
              <bqbiol:is>
                <rdf:Bag>
                  <rdf:li rdf:resource="https://identifiers.org/bigg.metabolite/cit"/>
                  <rdf:li rdf:resource="https://identifiers.org/biocyc/META:CIT"/>
                  <rdf:li rdf:resource="https://identifiers.org/chebi/CHEBI:35802"/>
                  <rdf:li rdf:resource="https://identifiers.org/chebi/CHEBI:133748"/>
                  <rdf:li rdf:resource="https://identifiers.org/chebi/CHEBI:35809"/>
                  <rdf:li rdf:resource="https://identifiers.org/chebi/CHEBI:76049"/>
                  <rdf:li rdf:resource="https://identifiers.org/chebi/CHEBI:41523"/>
                  <rdf:li rdf:resource="https://identifiers.org/chebi/CHEBI:35810"/>
                  <rdf:li rdf:resource="https://identifiers.org/chebi/CHEBI:30769"/>
                  <rdf:li rdf:resource="https://identifiers.org/chebi/CHEBI:13999"/>
                  <rdf:li rdf:resource="https://identifiers.org/chebi/CHEBI:23322"/>
                  <rdf:li rdf:resource="https://identifiers.org/chebi/CHEBI:35808"/>
                  <rdf:li rdf:resource="https://identifiers.org/chebi/CHEBI:42563"/>
                  <rdf:li rdf:resource="https://identifiers.org/chebi/CHEBI:16947"/>
                  <rdf:li rdf:resource="https://identifiers.org/chebi/CHEBI:132362"/>
                  <rdf:li rdf:resource="https://identifiers.org/chebi/CHEBI:35804"/>
                  <rdf:li rdf:resource="https://identifiers.org/chebi/CHEBI:23321"/>
                  <rdf:li rdf:resource="https://identifiers.org/chebi/CHEBI:3727"/>
                  <rdf:li rdf:resource="https://identifiers.org/chebi/CHEBI:35806"/>
                  <rdf:li rdf:resource="https://identifiers.org/hmdb/HMDB00094"/>
                  <rdf:li rdf:resource="https://identifiers.org/inchi_key/KRKNYBCHXYNGOX-UHFFFAOYSA-K"/>
                  <rdf:li rdf:resource="https://identifiers.org/kegg.compound/C00158"/>
                  <rdf:li rdf:resource="https://identifiers.org/kegg.drug/D00037"/>
                  <rdf:li rdf:resource="https://identifiers.org/metanetx.chemical/MNXM131"/>
                  <rdf:li rdf:resource="https://identifiers.org/reactome.compound/29654"/>
                  <rdf:li rdf:resource="https://identifiers.org/reactome.compound/433138"/>
                  <rdf:li rdf:resource="https://identifiers.org/reactome.compound/76190"/>
                  <rdf:li rdf:resource="https://identifiers.org/sabiork/1952"/>
                  <rdf:li rdf:resource="https://identifiers.org/seed.compound/cpd00137"/>
                </rdf:Bag>
              </bqbiol:is>
            </rdf:Description>
          </rdf:RDF>
        </annotation>
      </species>
      <species metaid="meta_M_icit_c" sboTerm="SBO:0000247" id="M_icit_c" name="Isocitrate" compartment="c" hasOnlySubstanceUnits="false" boundaryCondition="false" constant="false" fbc:charge="-3" fbc:chemicalFormula="C6H5O7">
        <annotation>
          <rdf:RDF xmlns:rdf="http://www.w3.org/1999/02/22-rdf-syntax-ns#" xmlns:dcterms="http://purl.org/dc/terms/" xmlns:vCard="http://www.w3.org/2001/vcard-rdf/3.0#" xmlns:vCard4="http://www.w3.org/2006/vcard/ns#" xmlns:bqbiol="http://biomodels.net/biology-qualifiers/" xmlns:bqmodel="http://biomodels.net/model-qualifiers/">
            <rdf:Description rdf:about="#meta_M_icit_c">
              <bqbiol:is>
                <rdf:Bag>
                  <rdf:li rdf:resource="https://identifiers.org/bigg.metabolite/icit"/>
                  <rdf:li rdf:resource="https://identifiers.org/chebi/CHEBI:16087"/>
                  <rdf:li rdf:resource="https://identifiers.org/chebi/CHEBI:36454"/>
                  <rdf:li rdf:resource="https://identifiers.org/chebi/CHEBI:5998"/>
                  <rdf:li rdf:resource="https://identifiers.org/chebi/CHEBI:24886"/>
                  <rdf:li rdf:resource="https://identifiers.org/chebi/CHEBI:36453"/>
                  <rdf:li rdf:resource="https://identifiers.org/chebi/CHEBI:14465"/>
                  <rdf:li rdf:resource="https://identifiers.org/chebi/CHEBI:30887"/>
                  <rdf:li rdf:resource="https://identifiers.org/chebi/CHEBI:24884"/>
                  <rdf:li rdf:resource="https://identifiers.org/hmdb/HMDB00193"/>
                  <rdf:li rdf:resource="https://identifiers.org/inchi_key/ODBLHEXUDAPZAU-UHFFFAOYSA-K"/>
                  <rdf:li rdf:resource="https://identifiers.org/kegg.compound/C00311"/>
                  <rdf:li rdf:resource="https://identifiers.org/metanetx.chemical/MNXM89661"/>
                  <rdf:li rdf:resource="https://identifiers.org/sabiork/2013"/>
                  <rdf:li rdf:resource="https://identifiers.org/seed.compound/cpd00260"/>
                </rdf:Bag>
              </bqbiol:is>
            </rdf:Description>
          </rdf:RDF>
        </annotation>
      </species>
      <species metaid="meta_M_akg_c" sboTerm="SBO:0000247" id="M_akg_c" name="2-Oxoglutarate" compartment="c" hasOnlySubstanceUnits="false" boundaryCondition="false" constant="false" fbc:charge="-2" fbc:chemicalFormula="C5H4O5">
        <annotation>
          <rdf:RDF xmlns:rdf="http://www.w3.org/1999/02/22-rdf-syntax-ns#" xmlns:dcterms="http://purl.org/dc/terms/" xmlns:vCard="http://www.w3.org/2001/vcard-rdf/3.0#" xmlns:vCard4="http://www.w3.org/2006/vcard/ns#" xmlns:bqbiol="http://biomodels.net/biology-qualifiers/" xmlns:bqmodel="http://biomodels.net/model-qualifiers/">
            <rdf:Description rdf:about="#meta_M_akg_c">
              <bqbiol:is>
                <rdf:Bag>
                  <rdf:li rdf:resource="https://identifiers.org/bigg.metabolite/akg"/>
                  <rdf:li rdf:resource="https://identifiers.org/biocyc/META:2-KETOGLUTARATE"/>
                  <rdf:li rdf:resource="https://identifiers.org/chebi/CHEBI:40661"/>
                  <rdf:li rdf:resource="https://identifiers.org/chebi/CHEBI:16810"/>
                  <rdf:li rdf:resource="https://identifiers.org/chebi/CHEBI:11638"/>
                  <rdf:li rdf:resource="https://identifiers.org/chebi/CHEBI:30916"/>
                  <rdf:li rdf:resource="https://identifiers.org/chebi/CHEBI:19749"/>
                  <rdf:li rdf:resource="https://identifiers.org/chebi/CHEBI:1253"/>
                  <rdf:li rdf:resource="https://identifiers.org/chebi/CHEBI:30915"/>
                  <rdf:li rdf:resource="https://identifiers.org/chebi/CHEBI:19748"/>
                  <rdf:li rdf:resource="https://identifiers.org/envipath/32de3cf4-e3e6-4168-956e-32fa5ddb0ce1/compound/5b0a94f6-d411-44fd-bcc1-fb79b4e697f5"/>
                  <rdf:li rdf:resource="https://identifiers.org/envipath/4fd7f3e0-dd25-43ac-9453-dda3e52396e4/compound/6557f3f2-0ab8-494b-a865-8ce0eae788a9"/>
                  <rdf:li rdf:resource="https://identifiers.org/hmdb/HMDB00208"/>
                  <rdf:li rdf:resource="https://identifiers.org/hmdb/HMDB02812"/>
                  <rdf:li rdf:resource="https://identifiers.org/hmdb/HMDB62781"/>
                  <rdf:li rdf:resource="https://identifiers.org/inchi_key/KPGXRSRHYNQIFN-UHFFFAOYSA-L"/>
                  <rdf:li rdf:resource="https://identifiers.org/kegg.compound/C00026"/>
                  <rdf:li rdf:resource="https://identifiers.org/metanetx.chemical/MNXM20"/>
                  <rdf:li rdf:resource="https://identifiers.org/reactome.compound/113594"/>
                  <rdf:li rdf:resource="https://identifiers.org/reactome.compound/561075"/>
                  <rdf:li rdf:resource="https://identifiers.org/reactome.compound/5278317"/>
                  <rdf:li rdf:resource="https://identifiers.org/reactome.compound/113671"/>
                  <rdf:li rdf:resource="https://identifiers.org/reactome.compound/29406"/>
                  <rdf:li rdf:resource="https://identifiers.org/reactome.compound/389537"/>
                  <rdf:li rdf:resource="https://identifiers.org/sabiork/1922"/>
                  <rdf:li rdf:resource="https://identifiers.org/seed.compound/cpd00024"/>
                </rdf:Bag>
              </bqbiol:is>
            </rdf:Description>
          </rdf:RDF>
        </annotation>
      </species>
      <species metaid="meta_M_acg5sa_c" sboTerm="SBO:0000247" id="M_acg5sa_c" name="N-Acetyl-L-glutamate 5-semialdehyde" compartment="c" hasOnlySubstanceUnits="false" boundaryCondition="false" constant="false" fbc:charge="-1" fbc:chemicalFormula="C7H10NO4">
        <annotation>
          <rdf:RDF xmlns:rdf="http://www.w3.org/1999/02/22-rdf-syntax-ns#" xmlns:dcterms="http://purl.org/dc/terms/" xmlns:vCard="http://www.w3.org/2001/vcard-rdf/3.0#" xmlns:vCard4="http://www.w3.org/2006/vcard/ns#" xmlns:bqbiol="http://biomodels.net/biology-qualifiers/" xmlns:bqmodel="http://biomodels.net/model-qualifiers/">
            <rdf:Description rdf:about="#meta_M_acg5sa_c">
              <bqbiol:is>
                <rdf:Bag>
                  <rdf:li rdf:resource="https://identifiers.org/bigg.metabolite/acg5sa"/>
                  <rdf:li rdf:resource="https://identifiers.org/biocyc/META:CPD-469"/>
                  <rdf:li rdf:resource="https://identifiers.org/chebi/CHEBI:16319"/>
                  <rdf:li rdf:resource="https://identifiers.org/chebi/CHEBI:11493"/>
                  <rdf:li rdf:resource="https://identifiers.org/chebi/CHEBI:12577"/>
                  <rdf:li rdf:resource="https://identifiers.org/chebi/CHEBI:7152"/>
                  <rdf:li rdf:resource="https://identifiers.org/chebi/CHEBI:29123"/>
                  <rdf:li rdf:resource="https://identifiers.org/chebi/CHEBI:12461"/>
                  <rdf:li rdf:resource="https://identifiers.org/chebi/CHEBI:21551"/>
                  <rdf:li rdf:resource="https://identifiers.org/hmdb/HMDB06488"/>
                  <rdf:li rdf:resource="https://identifiers.org/inchi_key/BCPSFKBPHHBDAI-LURJTMIESA-M"/>
                  <rdf:li rdf:resource="https://identifiers.org/kegg.compound/C01250"/>
                  <rdf:li rdf:resource="https://identifiers.org/metanetx.chemical/MNXM1062"/>
                  <rdf:li rdf:resource="https://identifiers.org/sabiork/2267"/>
                  <rdf:li rdf:resource="https://identifiers.org/seed.compound/cpd00918"/>
                </rdf:Bag>
              </bqbiol:is>
            </rdf:Description>
          </rdf:RDF>
        </annotation>
      </species>
      <species metaid="meta_M_glu__L_c" sboTerm="SBO:0000247" id="M_glu__L_c" name="L-Glutamate" compartment="c" hasOnlySubstanceUnits="false" boundaryCondition="false" constant="false" fbc:charge="-1" fbc:chemicalFormula="C5H8NO4">
        <annotation>
          <rdf:RDF xmlns:rdf="http://www.w3.org/1999/02/22-rdf-syntax-ns#" xmlns:dcterms="http://purl.org/dc/terms/" xmlns:vCard="http://www.w3.org/2001/vcard-rdf/3.0#" xmlns:vCard4="http://www.w3.org/2006/vcard/ns#" xmlns:bqbiol="http://biomodels.net/biology-qualifiers/" xmlns:bqmodel="http://biomodels.net/model-qualifiers/">
            <rdf:Description rdf:about="#meta_M_glu__L_c">
              <bqbiol:is>
                <rdf:Bag>
                  <rdf:li rdf:resource="https://identifiers.org/bigg.metabolite/glu__L"/>
                  <rdf:li rdf:resource="https://identifiers.org/biocyc/META:Glutamates"/>
                  <rdf:li rdf:resource="https://identifiers.org/biocyc/META:GLT"/>
                  <rdf:li rdf:resource="https://identifiers.org/chebi/CHEBI:76051"/>
                  <rdf:li rdf:resource="https://identifiers.org/chebi/CHEBI:21301"/>
                  <rdf:li rdf:resource="https://identifiers.org/chebi/CHEBI:29985"/>
                  <rdf:li rdf:resource="https://identifiers.org/chebi/CHEBI:42825"/>
                  <rdf:li rdf:resource="https://identifiers.org/chebi/CHEBI:29987"/>
                  <rdf:li rdf:resource="https://identifiers.org/chebi/CHEBI:18237"/>
                  <rdf:li rdf:resource="https://identifiers.org/chebi/CHEBI:24314"/>
                  <rdf:li rdf:resource="https://identifiers.org/chebi/CHEBI:16015"/>
                  <rdf:li rdf:resource="https://identifiers.org/chebi/CHEBI:13107"/>
                  <rdf:li rdf:resource="https://identifiers.org/chebi/CHEBI:5431"/>
                  <rdf:li rdf:resource="https://identifiers.org/chebi/CHEBI:21304"/>
                  <rdf:li rdf:resource="https://identifiers.org/chebi/CHEBI:6224"/>
                  <rdf:li rdf:resource="https://identifiers.org/chebi/CHEBI:14321"/>
                  <rdf:li rdf:resource="https://identifiers.org/chebi/CHEBI:29988"/>
                  <rdf:li rdf:resource="https://identifiers.org/hmdb/HMDB00148"/>
                  <rdf:li rdf:resource="https://identifiers.org/hmdb/HMDB60475"/>
                  <rdf:li rdf:resource="https://identifiers.org/inchi_key/WHUUTDBJXJRKMK-VKHMYHEASA-M"/>
                  <rdf:li rdf:resource="https://identifiers.org/kegg.compound/C00025"/>
                  <rdf:li rdf:resource="https://identifiers.org/kegg.compound/C00302"/>
                  <rdf:li rdf:resource="https://identifiers.org/kegg.drug/D00007"/>
                  <rdf:li rdf:resource="https://identifiers.org/kegg.drug/D04341"/>
                  <rdf:li rdf:resource="https://identifiers.org/metanetx.chemical/MNXM89557"/>
                  <rdf:li rdf:resource="https://identifiers.org/reactome.compound/428614"/>
                  <rdf:li rdf:resource="https://identifiers.org/reactome.compound/29404"/>
                  <rdf:li rdf:resource="https://identifiers.org/reactome.compound/113552"/>
                  <rdf:li rdf:resource="https://identifiers.org/reactome.compound/210382"/>
                  <rdf:li rdf:resource="https://identifiers.org/sabiork/73"/>
                  <rdf:li rdf:resource="https://identifiers.org/sabiork/2010"/>
                  <rdf:li rdf:resource="https://identifiers.org/seed.compound/cpd27177"/>
                  <rdf:li rdf:resource="https://identifiers.org/seed.compound/cpd00023"/>
                  <rdf:li rdf:resource="https://identifiers.org/seed.compound/cpd19002"/>
                </rdf:Bag>
              </bqbiol:is>
            </rdf:Description>
          </rdf:RDF>
        </annotation>
      </species>
      <species metaid="meta_M_ddcaACP_c" sboTerm="SBO:0000247" id="M_ddcaACP_c" name="Dodecanoyl-ACP (n-C12:0ACP)" compartment="c" hasOnlySubstanceUnits="false" boundaryCondition="false" constant="false" fbc:charge="-1" fbc:chemicalFormula="C23H43N2O8PRS">
        <annotation>
          <rdf:RDF xmlns:rdf="http://www.w3.org/1999/02/22-rdf-syntax-ns#" xmlns:dcterms="http://purl.org/dc/terms/" xmlns:vCard="http://www.w3.org/2001/vcard-rdf/3.0#" xmlns:vCard4="http://www.w3.org/2006/vcard/ns#" xmlns:bqbiol="http://biomodels.net/biology-qualifiers/" xmlns:bqmodel="http://biomodels.net/model-qualifiers/">
            <rdf:Description rdf:about="#meta_M_ddcaACP_c">
              <bqbiol:is>
                <rdf:Bag>
                  <rdf:li rdf:resource="https://identifiers.org/bigg.metabolite/ddcaACP"/>
                  <rdf:li rdf:resource="https://identifiers.org/metanetx.chemical/MNXM89851"/>
                </rdf:Bag>
              </bqbiol:is>
            </rdf:Description>
          </rdf:RDF>
        </annotation>
      </species>
      <species metaid="meta_M_ddcap_c" sboTerm="SBO:0000247" id="M_ddcap_c" name="Dodecanoly-phosphate (n-C12:0)" compartment="c" hasOnlySubstanceUnits="false" boundaryCondition="false" constant="false" fbc:charge="-1" fbc:chemicalFormula="C12H24O5P1">
        <annotation>
          <rdf:RDF xmlns:rdf="http://www.w3.org/1999/02/22-rdf-syntax-ns#" xmlns:dcterms="http://purl.org/dc/terms/" xmlns:vCard="http://www.w3.org/2001/vcard-rdf/3.0#" xmlns:vCard4="http://www.w3.org/2006/vcard/ns#" xmlns:bqbiol="http://biomodels.net/biology-qualifiers/" xmlns:bqmodel="http://biomodels.net/model-qualifiers/">
            <rdf:Description rdf:about="#meta_M_ddcap_c">
              <bqbiol:is>
                <rdf:Bag>
                  <rdf:li rdf:resource="https://identifiers.org/bigg.metabolite/ddcap"/>
                  <rdf:li rdf:resource="https://identifiers.org/metanetx.chemical/MNXM147470"/>
                </rdf:Bag>
              </bqbiol:is>
            </rdf:Description>
          </rdf:RDF>
        </annotation>
      </species>
      <species metaid="meta_M_myrsACP_c" sboTerm="SBO:0000247" id="M_myrsACP_c" name="Myristoyl-ACP (n-C14:0ACP)" compartment="c" hasOnlySubstanceUnits="false" boundaryCondition="false" constant="false" fbc:charge="-1" fbc:chemicalFormula="C25H47N2O8PRS">
        <annotation>
          <rdf:RDF xmlns:rdf="http://www.w3.org/1999/02/22-rdf-syntax-ns#" xmlns:dcterms="http://purl.org/dc/terms/" xmlns:vCard="http://www.w3.org/2001/vcard-rdf/3.0#" xmlns:vCard4="http://www.w3.org/2006/vcard/ns#" xmlns:bqbiol="http://biomodels.net/biology-qualifiers/" xmlns:bqmodel="http://biomodels.net/model-qualifiers/">
            <rdf:Description rdf:about="#meta_M_myrsACP_c">
              <bqbiol:is>
                <rdf:Bag>
                  <rdf:li rdf:resource="https://identifiers.org/bigg.metabolite/myrsACP"/>
                  <rdf:li rdf:resource="https://identifiers.org/metanetx.chemical/MNXM89779"/>
                </rdf:Bag>
              </bqbiol:is>
            </rdf:Description>
          </rdf:RDF>
        </annotation>
      </species>
      <species metaid="meta_M_ttdcap_c" sboTerm="SBO:0000247" id="M_ttdcap_c" name="Tetradecanoyl-phosphate (n-C14:0)" compartment="c" hasOnlySubstanceUnits="false" boundaryCondition="false" constant="false" fbc:charge="-1" fbc:chemicalFormula="C14H28O5P">
        <annotation>
          <rdf:RDF xmlns:rdf="http://www.w3.org/1999/02/22-rdf-syntax-ns#" xmlns:dcterms="http://purl.org/dc/terms/" xmlns:vCard="http://www.w3.org/2001/vcard-rdf/3.0#" xmlns:vCard4="http://www.w3.org/2006/vcard/ns#" xmlns:bqbiol="http://biomodels.net/biology-qualifiers/" xmlns:bqmodel="http://biomodels.net/model-qualifiers/">
            <rdf:Description rdf:about="#meta_M_ttdcap_c">
              <bqbiol:is>
                <rdf:Bag>
                  <rdf:li rdf:resource="https://identifiers.org/bigg.metabolite/ttdcap"/>
                  <rdf:li rdf:resource="https://identifiers.org/metanetx.chemical/MNXM147613"/>
                </rdf:Bag>
              </bqbiol:is>
            </rdf:Description>
          </rdf:RDF>
        </annotation>
      </species>
      <species metaid="meta_M_tdeACP_c" sboTerm="SBO:0000247" id="M_tdeACP_c" name="Cis-tetradec-7-enoyl-[acyl-carrier protein] (n-C14:1)" compartment="c" hasOnlySubstanceUnits="false" boundaryCondition="false" constant="false" fbc:charge="-1" fbc:chemicalFormula="C25H45N2O8PRS">
        <annotation>
          <rdf:RDF xmlns:rdf="http://www.w3.org/1999/02/22-rdf-syntax-ns#" xmlns:dcterms="http://purl.org/dc/terms/" xmlns:vCard="http://www.w3.org/2001/vcard-rdf/3.0#" xmlns:vCard4="http://www.w3.org/2006/vcard/ns#" xmlns:bqbiol="http://biomodels.net/biology-qualifiers/" xmlns:bqmodel="http://biomodels.net/model-qualifiers/">
            <rdf:Description rdf:about="#meta_M_tdeACP_c">
              <bqbiol:is>
                <rdf:Bag>
                  <rdf:li rdf:resource="https://identifiers.org/bigg.metabolite/tdeACP"/>
                  <rdf:li rdf:resource="https://identifiers.org/metanetx.chemical/MNXM162426"/>
                </rdf:Bag>
              </bqbiol:is>
            </rdf:Description>
          </rdf:RDF>
        </annotation>
      </species>
      <species metaid="meta_M_ttdceap_c" sboTerm="SBO:0000247" id="M_ttdceap_c" name="Tetradecanoyl-phosphate (n-C14:1)" compartment="c" hasOnlySubstanceUnits="false" boundaryCondition="false" constant="false" fbc:charge="-1" fbc:chemicalFormula="C14H26O5P">
        <annotation>
          <rdf:RDF xmlns:rdf="http://www.w3.org/1999/02/22-rdf-syntax-ns#" xmlns:dcterms="http://purl.org/dc/terms/" xmlns:vCard="http://www.w3.org/2001/vcard-rdf/3.0#" xmlns:vCard4="http://www.w3.org/2006/vcard/ns#" xmlns:bqbiol="http://biomodels.net/biology-qualifiers/" xmlns:bqmodel="http://biomodels.net/model-qualifiers/">
            <rdf:Description rdf:about="#meta_M_ttdceap_c">
              <bqbiol:is>
                <rdf:Bag>
                  <rdf:li rdf:resource="https://identifiers.org/bigg.metabolite/ttdceap"/>
                  <rdf:li rdf:resource="https://identifiers.org/metanetx.chemical/MNXM147614"/>
                </rdf:Bag>
              </bqbiol:is>
            </rdf:Description>
          </rdf:RDF>
        </annotation>
      </species>
      <species metaid="meta_M_hdcap_c" sboTerm="SBO:0000247" id="M_hdcap_c" name="Hexadecanoyl-phosphate (n-C16:0)" compartment="c" hasOnlySubstanceUnits="false" boundaryCondition="false" constant="false" fbc:charge="-1" fbc:chemicalFormula="C16H32O5P">
        <annotation>
          <rdf:RDF xmlns:rdf="http://www.w3.org/1999/02/22-rdf-syntax-ns#" xmlns:dcterms="http://purl.org/dc/terms/" xmlns:vCard="http://www.w3.org/2001/vcard-rdf/3.0#" xmlns:vCard4="http://www.w3.org/2006/vcard/ns#" xmlns:bqbiol="http://biomodels.net/biology-qualifiers/" xmlns:bqmodel="http://biomodels.net/model-qualifiers/">
            <rdf:Description rdf:about="#meta_M_hdcap_c">
              <bqbiol:is>
                <rdf:Bag>
                  <rdf:li rdf:resource="https://identifiers.org/bigg.metabolite/hdcap"/>
                  <rdf:li rdf:resource="https://identifiers.org/metanetx.chemical/MNXM147481"/>
                </rdf:Bag>
              </bqbiol:is>
            </rdf:Description>
          </rdf:RDF>
        </annotation>
      </species>
      <species metaid="meta_M_hdceap_c" sboTerm="SBO:0000247" id="M_hdceap_c" name="Hexadecanoyl-phosphate (n-C16:1)" compartment="c" hasOnlySubstanceUnits="false" boundaryCondition="false" constant="false" fbc:charge="-1" fbc:chemicalFormula="C16H30O5P">
        <annotation>
          <rdf:RDF xmlns:rdf="http://www.w3.org/1999/02/22-rdf-syntax-ns#" xmlns:dcterms="http://purl.org/dc/terms/" xmlns:vCard="http://www.w3.org/2001/vcard-rdf/3.0#" xmlns:vCard4="http://www.w3.org/2006/vcard/ns#" xmlns:bqbiol="http://biomodels.net/biology-qualifiers/" xmlns:bqmodel="http://biomodels.net/model-qualifiers/">
            <rdf:Description rdf:about="#meta_M_hdceap_c">
              <bqbiol:is>
                <rdf:Bag>
                  <rdf:li rdf:resource="https://identifiers.org/bigg.metabolite/hdceap"/>
                  <rdf:li rdf:resource="https://identifiers.org/metanetx.chemical/MNXM147482"/>
                </rdf:Bag>
              </bqbiol:is>
            </rdf:Description>
          </rdf:RDF>
        </annotation>
      </species>
      <species metaid="meta_M_ocdcap_c" sboTerm="SBO:0000247" id="M_ocdcap_c" name="Octadecanoyl-phosphate (n-C18:0)" compartment="c" hasOnlySubstanceUnits="false" boundaryCondition="false" constant="false" fbc:charge="-1" fbc:chemicalFormula="C18H36O5P">
        <annotation>
          <rdf:RDF xmlns:rdf="http://www.w3.org/1999/02/22-rdf-syntax-ns#" xmlns:dcterms="http://purl.org/dc/terms/" xmlns:vCard="http://www.w3.org/2001/vcard-rdf/3.0#" xmlns:vCard4="http://www.w3.org/2006/vcard/ns#" xmlns:bqbiol="http://biomodels.net/biology-qualifiers/" xmlns:bqmodel="http://biomodels.net/model-qualifiers/">
            <rdf:Description rdf:about="#meta_M_ocdcap_c">
              <bqbiol:is>
                <rdf:Bag>
                  <rdf:li rdf:resource="https://identifiers.org/bigg.metabolite/ocdcap"/>
                  <rdf:li rdf:resource="https://identifiers.org/metanetx.chemical/MNXM147528"/>
                </rdf:Bag>
              </bqbiol:is>
            </rdf:Description>
          </rdf:RDF>
        </annotation>
      </species>
      <species metaid="meta_M_ocdceap_c" sboTerm="SBO:0000247" id="M_ocdceap_c" name="Octadecanoyl-phosphate (n-C18:1)" compartment="c" hasOnlySubstanceUnits="false" boundaryCondition="false" constant="false" fbc:charge="-1" fbc:chemicalFormula="C18H34O5P">
        <annotation>
          <rdf:RDF xmlns:rdf="http://www.w3.org/1999/02/22-rdf-syntax-ns#" xmlns:dcterms="http://purl.org/dc/terms/" xmlns:vCard="http://www.w3.org/2001/vcard-rdf/3.0#" xmlns:vCard4="http://www.w3.org/2006/vcard/ns#" xmlns:bqbiol="http://biomodels.net/biology-qualifiers/" xmlns:bqmodel="http://biomodels.net/model-qualifiers/">
            <rdf:Description rdf:about="#meta_M_ocdceap_c">
              <bqbiol:is>
                <rdf:Bag>
                  <rdf:li rdf:resource="https://identifiers.org/bigg.metabolite/ocdceap"/>
                  <rdf:li rdf:resource="https://identifiers.org/metanetx.chemical/MNXM147529"/>
                </rdf:Bag>
              </bqbiol:is>
            </rdf:Description>
          </rdf:RDF>
        </annotation>
      </species>
      <species metaid="meta_M_apoACP_c" sboTerm="SBO:0000247" id="M_apoACP_c" name="Apoprotein [acyl carrier protein]" compartment="c" hasOnlySubstanceUnits="false" boundaryCondition="false" constant="false" fbc:charge="0" fbc:chemicalFormula="RHO">
        <annotation>
          <rdf:RDF xmlns:rdf="http://www.w3.org/1999/02/22-rdf-syntax-ns#" xmlns:dcterms="http://purl.org/dc/terms/" xmlns:vCard="http://www.w3.org/2001/vcard-rdf/3.0#" xmlns:vCard4="http://www.w3.org/2006/vcard/ns#" xmlns:bqbiol="http://biomodels.net/biology-qualifiers/" xmlns:bqmodel="http://biomodels.net/model-qualifiers/">
            <rdf:Description rdf:about="#meta_M_apoACP_c">
              <bqbiol:is>
                <rdf:Bag>
                  <rdf:li rdf:resource="https://identifiers.org/bigg.metabolite/apoACP"/>
                  <rdf:li rdf:resource="https://identifiers.org/metanetx.chemical/MNXM2214"/>
                  <rdf:li rdf:resource="https://identifiers.org/seed.compound/cpd29672"/>
                  <rdf:li rdf:resource="https://identifiers.org/seed.compound/cpd12370"/>
                </rdf:Bag>
              </bqbiol:is>
            </rdf:Description>
          </rdf:RDF>
        </annotation>
      </species>
      <species metaid="meta_M_pap_c" sboTerm="SBO:0000247" id="M_pap_c" name="Adenosine 3&apos;,5&apos;-bisphosphate" compartment="c" hasOnlySubstanceUnits="false" boundaryCondition="false" constant="false" fbc:charge="-4" fbc:chemicalFormula="C10H11N5O10P2">
        <annotation>
          <rdf:RDF xmlns:rdf="http://www.w3.org/1999/02/22-rdf-syntax-ns#" xmlns:dcterms="http://purl.org/dc/terms/" xmlns:vCard="http://www.w3.org/2001/vcard-rdf/3.0#" xmlns:vCard4="http://www.w3.org/2006/vcard/ns#" xmlns:bqbiol="http://biomodels.net/biology-qualifiers/" xmlns:bqmodel="http://biomodels.net/model-qualifiers/">
            <rdf:Description rdf:about="#meta_M_pap_c">
              <bqbiol:is>
                <rdf:Bag>
                  <rdf:li rdf:resource="https://identifiers.org/bigg.metabolite/pap"/>
                  <rdf:li rdf:resource="https://identifiers.org/biocyc/META:3-5-ADP"/>
                  <rdf:li rdf:resource="https://identifiers.org/chebi/CHEBI:17985"/>
                  <rdf:li rdf:resource="https://identifiers.org/chebi/CHEBI:13735"/>
                  <rdf:li rdf:resource="https://identifiers.org/chebi/CHEBI:22240"/>
                  <rdf:li rdf:resource="https://identifiers.org/chebi/CHEBI:2475"/>
                  <rdf:li rdf:resource="https://identifiers.org/chebi/CHEBI:58343"/>
                  <rdf:li rdf:resource="https://identifiers.org/hmdb/HMDB01468"/>
                  <rdf:li rdf:resource="https://identifiers.org/hmdb/HMDB00061"/>
                  <rdf:li rdf:resource="https://identifiers.org/inchi_key/WHTCPDAXWFLDIH-KQYNXXCUSA-J"/>
                  <rdf:li rdf:resource="https://identifiers.org/kegg.compound/C00054"/>
                  <rdf:li rdf:resource="https://identifiers.org/metanetx.chemical/MNXM45"/>
                  <rdf:li rdf:resource="https://identifiers.org/reactome.compound/158466"/>
                  <rdf:li rdf:resource="https://identifiers.org/reactome.compound/742343"/>
                  <rdf:li rdf:resource="https://identifiers.org/reactome.compound/8942170"/>
                  <rdf:li rdf:resource="https://identifiers.org/reactome.compound/6809360"/>
                  <rdf:li rdf:resource="https://identifiers.org/sabiork/1672"/>
                  <rdf:li rdf:resource="https://identifiers.org/seed.compound/cpd00045"/>
                </rdf:Bag>
              </bqbiol:is>
            </rdf:Description>
          </rdf:RDF>
        </annotation>
      </species>
      <species metaid="meta_M_amp_c" sboTerm="SBO:0000247" id="M_amp_c" name="AMP C10H12N5O7P" compartment="c" hasOnlySubstanceUnits="false" boundaryCondition="false" constant="false" fbc:charge="-2" fbc:chemicalFormula="C10H12N5O7P">
        <annotation>
          <rdf:RDF xmlns:rdf="http://www.w3.org/1999/02/22-rdf-syntax-ns#" xmlns:dcterms="http://purl.org/dc/terms/" xmlns:vCard="http://www.w3.org/2001/vcard-rdf/3.0#" xmlns:vCard4="http://www.w3.org/2006/vcard/ns#" xmlns:bqbiol="http://biomodels.net/biology-qualifiers/" xmlns:bqmodel="http://biomodels.net/model-qualifiers/">
            <rdf:Description rdf:about="#meta_M_amp_c">
              <bqbiol:is>
                <rdf:Bag>
                  <rdf:li rdf:resource="https://identifiers.org/bigg.metabolite/amp"/>
                  <rdf:li rdf:resource="https://identifiers.org/biocyc/META:AMP-GROUP"/>
                  <rdf:li rdf:resource="https://identifiers.org/biocyc/META:AMP"/>
                  <rdf:li rdf:resource="https://identifiers.org/chebi/CHEBI:13736"/>
                  <rdf:li rdf:resource="https://identifiers.org/chebi/CHEBI:2356"/>
                  <rdf:li rdf:resource="https://identifiers.org/chebi/CHEBI:13234"/>
                  <rdf:li rdf:resource="https://identifiers.org/chebi/CHEBI:22242"/>
                  <rdf:li rdf:resource="https://identifiers.org/chebi/CHEBI:40786"/>
                  <rdf:li rdf:resource="https://identifiers.org/chebi/CHEBI:16027"/>
                  <rdf:li rdf:resource="https://identifiers.org/chebi/CHEBI:40721"/>
                  <rdf:li rdf:resource="https://identifiers.org/chebi/CHEBI:40510"/>
                  <rdf:li rdf:resource="https://identifiers.org/chebi/CHEBI:456215"/>
                  <rdf:li rdf:resource="https://identifiers.org/chebi/CHEBI:13235"/>
                  <rdf:li rdf:resource="https://identifiers.org/chebi/CHEBI:22245"/>
                  <rdf:li rdf:resource="https://identifiers.org/chebi/CHEBI:40726"/>
                  <rdf:li rdf:resource="https://identifiers.org/chebi/CHEBI:47222"/>
                  <rdf:li rdf:resource="https://identifiers.org/chebi/CHEBI:13740"/>
                  <rdf:li rdf:resource="https://identifiers.org/chebi/CHEBI:40826"/>
                  <rdf:li rdf:resource="https://identifiers.org/chebi/CHEBI:12056"/>
                  <rdf:li rdf:resource="https://identifiers.org/hmdb/HMDB00045"/>
                  <rdf:li rdf:resource="https://identifiers.org/inchi_key/UDMBCSSLTHHNCD-KQYNXXCUSA-L"/>
                  <rdf:li rdf:resource="https://identifiers.org/kegg.compound/C00020"/>
                  <rdf:li rdf:resource="https://identifiers.org/kegg.drug/D02769"/>
                  <rdf:li rdf:resource="https://identifiers.org/metanetx.chemical/MNXM14"/>
                  <rdf:li rdf:resource="https://identifiers.org/reactome.compound/389620"/>
                  <rdf:li rdf:resource="https://identifiers.org/reactome.compound/159448"/>
                  <rdf:li rdf:resource="https://identifiers.org/reactome.compound/76577"/>
                  <rdf:li rdf:resource="https://identifiers.org/reactome.compound/109275"/>
                  <rdf:li rdf:resource="https://identifiers.org/reactome.compound/164121"/>
                  <rdf:li rdf:resource="https://identifiers.org/sabiork/1273"/>
                  <rdf:li rdf:resource="https://identifiers.org/seed.compound/cpd22272"/>
                  <rdf:li rdf:resource="https://identifiers.org/seed.compound/cpd00018"/>
                </rdf:Bag>
              </bqbiol:is>
            </rdf:Description>
          </rdf:RDF>
        </annotation>
      </species>
      <species metaid="meta_M_ppi_c" sboTerm="SBO:0000247" id="M_ppi_c" name="Diphosphate" compartment="c" hasOnlySubstanceUnits="false" boundaryCondition="false" constant="false" fbc:charge="-3" fbc:chemicalFormula="HO7P2">
        <annotation>
          <rdf:RDF xmlns:rdf="http://www.w3.org/1999/02/22-rdf-syntax-ns#" xmlns:dcterms="http://purl.org/dc/terms/" xmlns:vCard="http://www.w3.org/2001/vcard-rdf/3.0#" xmlns:vCard4="http://www.w3.org/2006/vcard/ns#" xmlns:bqbiol="http://biomodels.net/biology-qualifiers/" xmlns:bqmodel="http://biomodels.net/model-qualifiers/">
            <rdf:Description rdf:about="#meta_M_ppi_c">
              <bqbiol:is>
                <rdf:Bag>
                  <rdf:li rdf:resource="https://identifiers.org/bigg.metabolite/ppi"/>
                  <rdf:li rdf:resource="https://identifiers.org/biocyc/META:PYROPHOSPHATE-GROUP"/>
                  <rdf:li rdf:resource="https://identifiers.org/biocyc/META:PPI"/>
                  <rdf:li rdf:resource="https://identifiers.org/chebi/CHEBI:45212"/>
                  <rdf:li rdf:resource="https://identifiers.org/chebi/CHEBI:45208"/>
                  <rdf:li rdf:resource="https://identifiers.org/chebi/CHEBI:8683"/>
                  <rdf:li rdf:resource="https://identifiers.org/chebi/CHEBI:45067"/>
                  <rdf:li rdf:resource="https://identifiers.org/chebi/CHEBI:33018"/>
                  <rdf:li rdf:resource="https://identifiers.org/chebi/CHEBI:29888"/>
                  <rdf:li rdf:resource="https://identifiers.org/chebi/CHEBI:33017"/>
                  <rdf:li rdf:resource="https://identifiers.org/chebi/CHEBI:33019"/>
                  <rdf:li rdf:resource="https://identifiers.org/chebi/CHEBI:42009"/>
                  <rdf:li rdf:resource="https://identifiers.org/chebi/CHEBI:13420"/>
                  <rdf:li rdf:resource="https://identifiers.org/chebi/CHEBI:18361"/>
                  <rdf:li rdf:resource="https://identifiers.org/hmdb/HMDB00250"/>
                  <rdf:li rdf:resource="https://identifiers.org/inchi_key/XPPKVPWEQAFLFU-UHFFFAOYSA-K"/>
                  <rdf:li rdf:resource="https://identifiers.org/kegg.compound/C00013"/>
                  <rdf:li rdf:resource="https://identifiers.org/metanetx.chemical/MNXM11"/>
                  <rdf:li rdf:resource="https://identifiers.org/reactome.compound/159450"/>
                  <rdf:li rdf:resource="https://identifiers.org/reactome.compound/113542"/>
                  <rdf:li rdf:resource="https://identifiers.org/reactome.compound/8878981"/>
                  <rdf:li rdf:resource="https://identifiers.org/reactome.compound/389593"/>
                  <rdf:li rdf:resource="https://identifiers.org/reactome.compound/113541"/>
                  <rdf:li rdf:resource="https://identifiers.org/reactome.compound/8938078"/>
                  <rdf:li rdf:resource="https://identifiers.org/reactome.compound/111294"/>
                  <rdf:li rdf:resource="https://identifiers.org/reactome.compound/2046049"/>
                  <rdf:li rdf:resource="https://identifiers.org/reactome.compound/6806656"/>
                  <rdf:li rdf:resource="https://identifiers.org/reactome.compound/1132084"/>
                  <rdf:li rdf:resource="https://identifiers.org/sabiork/1267"/>
                  <rdf:li rdf:resource="https://identifiers.org/seed.compound/cpd00012"/>
                  <rdf:li rdf:resource="https://identifiers.org/seed.compound/cpd27828"/>
                </rdf:Bag>
              </bqbiol:is>
            </rdf:Description>
          </rdf:RDF>
        </annotation>
      </species>
      <species metaid="meta_M_ppa_c" sboTerm="SBO:0000247" id="M_ppa_c" name="Propionate (n-C3:0)" compartment="c" hasOnlySubstanceUnits="false" boundaryCondition="false" constant="false" fbc:charge="-1" fbc:chemicalFormula="C3H5O2">
        <annotation>
          <rdf:RDF xmlns:rdf="http://www.w3.org/1999/02/22-rdf-syntax-ns#" xmlns:dcterms="http://purl.org/dc/terms/" xmlns:vCard="http://www.w3.org/2001/vcard-rdf/3.0#" xmlns:vCard4="http://www.w3.org/2006/vcard/ns#" xmlns:bqbiol="http://biomodels.net/biology-qualifiers/" xmlns:bqmodel="http://biomodels.net/model-qualifiers/">
            <rdf:Description rdf:about="#meta_M_ppa_c">
              <bqbiol:is>
                <rdf:Bag>
                  <rdf:li rdf:resource="https://identifiers.org/bigg.metabolite/ppa"/>
                  <rdf:li rdf:resource="https://identifiers.org/metanetx.chemical/MNXM162260"/>
                </rdf:Bag>
              </bqbiol:is>
            </rdf:Description>
          </rdf:RDF>
        </annotation>
      </species>
      <species metaid="meta_M_ppcoa_c" sboTerm="SBO:0000247" id="M_ppcoa_c" name="Propanoyl-CoA" compartment="c" hasOnlySubstanceUnits="false" boundaryCondition="false" constant="false" fbc:charge="-4" fbc:chemicalFormula="C24H36N7O17P3S">
        <annotation>
          <rdf:RDF xmlns:rdf="http://www.w3.org/1999/02/22-rdf-syntax-ns#" xmlns:dcterms="http://purl.org/dc/terms/" xmlns:vCard="http://www.w3.org/2001/vcard-rdf/3.0#" xmlns:vCard4="http://www.w3.org/2006/vcard/ns#" xmlns:bqbiol="http://biomodels.net/biology-qualifiers/" xmlns:bqmodel="http://biomodels.net/model-qualifiers/">
            <rdf:Description rdf:about="#meta_M_ppcoa_c">
              <bqbiol:is>
                <rdf:Bag>
                  <rdf:li rdf:resource="https://identifiers.org/bigg.metabolite/ppcoa"/>
                  <rdf:li rdf:resource="https://identifiers.org/biocyc/META:PROPIONYL-COA"/>
                  <rdf:li rdf:resource="https://identifiers.org/chebi/CHEBI:14907"/>
                  <rdf:li rdf:resource="https://identifiers.org/chebi/CHEBI:57392"/>
                  <rdf:li rdf:resource="https://identifiers.org/chebi/CHEBI:14904"/>
                  <rdf:li rdf:resource="https://identifiers.org/chebi/CHEBI:26295"/>
                  <rdf:li rdf:resource="https://identifiers.org/chebi/CHEBI:8479"/>
                  <rdf:li rdf:resource="https://identifiers.org/chebi/CHEBI:15539"/>
                  <rdf:li rdf:resource="https://identifiers.org/envipath/32de3cf4-e3e6-4168-956e-32fa5ddb0ce1/compound/4e032169-05c6-49aa-9422-d081d81bc1a6"/>
                  <rdf:li rdf:resource="https://identifiers.org/hmdb/HMDB01275"/>
                  <rdf:li rdf:resource="https://identifiers.org/inchi_key/QAQREVBBADEHPA-IEXPHMLFSA-J"/>
                  <rdf:li rdf:resource="https://identifiers.org/kegg.compound/C00100"/>
                  <rdf:li rdf:resource="https://identifiers.org/lipidmaps/LMFA07050364"/>
                  <rdf:li rdf:resource="https://identifiers.org/metanetx.chemical/MNXM86"/>
                  <rdf:li rdf:resource="https://identifiers.org/reactome.compound/192314"/>
                  <rdf:li rdf:resource="https://identifiers.org/reactome.compound/70843"/>
                  <rdf:li rdf:resource="https://identifiers.org/sabiork/1933"/>
                  <rdf:li rdf:resource="https://identifiers.org/seed.compound/cpd12196"/>
                  <rdf:li rdf:resource="https://identifiers.org/seed.compound/cpd00086"/>
                  <rdf:li rdf:resource="https://identifiers.org/slm/000389157"/>
                </rdf:Bag>
              </bqbiol:is>
            </rdf:Description>
          </rdf:RDF>
        </annotation>
      </species>
      <species metaid="meta_M_acser_e" sboTerm="SBO:0000247" id="M_acser_e" name="O-Acetyl-L-serine" compartment="e" hasOnlySubstanceUnits="false" boundaryCondition="false" constant="false" fbc:charge="0" fbc:chemicalFormula="C5H9NO4">
        <annotation>
          <rdf:RDF xmlns:rdf="http://www.w3.org/1999/02/22-rdf-syntax-ns#" xmlns:dcterms="http://purl.org/dc/terms/" xmlns:vCard="http://www.w3.org/2001/vcard-rdf/3.0#" xmlns:vCard4="http://www.w3.org/2006/vcard/ns#" xmlns:bqbiol="http://biomodels.net/biology-qualifiers/" xmlns:bqmodel="http://biomodels.net/model-qualifiers/">
            <rdf:Description rdf:about="#meta_M_acser_e">
              <bqbiol:is>
                <rdf:Bag>
                  <rdf:li rdf:resource="https://identifiers.org/bigg.metabolite/acser"/>
                  <rdf:li rdf:resource="https://identifiers.org/biocyc/META:ACETYLSERINE"/>
                  <rdf:li rdf:resource="https://identifiers.org/chebi/CHEBI:44568"/>
                  <rdf:li rdf:resource="https://identifiers.org/chebi/CHEBI:58340"/>
                  <rdf:li rdf:resource="https://identifiers.org/chebi/CHEBI:7668"/>
                  <rdf:li rdf:resource="https://identifiers.org/chebi/CHEBI:21938"/>
                  <rdf:li rdf:resource="https://identifiers.org/chebi/CHEBI:12724"/>
                  <rdf:li rdf:resource="https://identifiers.org/chebi/CHEBI:17981"/>
                  <rdf:li rdf:resource="https://identifiers.org/chebi/CHEBI:12710"/>
                  <rdf:li rdf:resource="https://identifiers.org/chebi/CHEBI:12685"/>
                  <rdf:li rdf:resource="https://identifiers.org/hmdb/HMDB03011"/>
                  <rdf:li rdf:resource="https://identifiers.org/inchi_key/VZXPDPZARILFQX-BYPYZUCNSA-N"/>
                  <rdf:li rdf:resource="https://identifiers.org/kegg.compound/C00979"/>
                  <rdf:li rdf:resource="https://identifiers.org/metanetx.chemical/MNXM418"/>
                  <rdf:li rdf:resource="https://identifiers.org/reactome.compound/936709"/>
                  <rdf:li rdf:resource="https://identifiers.org/sabiork/2202"/>
                  <rdf:li rdf:resource="https://identifiers.org/seed.compound/cpd00722"/>
                </rdf:Bag>
              </bqbiol:is>
            </rdf:Description>
          </rdf:RDF>
        </annotation>
      </species>
      <species metaid="meta_M_acser_p" sboTerm="SBO:0000247" id="M_acser_p" name="O-Acetyl-L-serine" compartment="p" hasOnlySubstanceUnits="false" boundaryCondition="false" constant="false" fbc:charge="0" fbc:chemicalFormula="C5H9NO4">
        <annotation>
          <rdf:RDF xmlns:rdf="http://www.w3.org/1999/02/22-rdf-syntax-ns#" xmlns:dcterms="http://purl.org/dc/terms/" xmlns:vCard="http://www.w3.org/2001/vcard-rdf/3.0#" xmlns:vCard4="http://www.w3.org/2006/vcard/ns#" xmlns:bqbiol="http://biomodels.net/biology-qualifiers/" xmlns:bqmodel="http://biomodels.net/model-qualifiers/">
            <rdf:Description rdf:about="#meta_M_acser_p">
              <bqbiol:is>
                <rdf:Bag>
                  <rdf:li rdf:resource="https://identifiers.org/bigg.metabolite/acser"/>
                  <rdf:li rdf:resource="https://identifiers.org/biocyc/META:ACETYLSERINE"/>
                  <rdf:li rdf:resource="https://identifiers.org/chebi/CHEBI:44568"/>
                  <rdf:li rdf:resource="https://identifiers.org/chebi/CHEBI:58340"/>
                  <rdf:li rdf:resource="https://identifiers.org/chebi/CHEBI:7668"/>
                  <rdf:li rdf:resource="https://identifiers.org/chebi/CHEBI:21938"/>
                  <rdf:li rdf:resource="https://identifiers.org/chebi/CHEBI:12724"/>
                  <rdf:li rdf:resource="https://identifiers.org/chebi/CHEBI:17981"/>
                  <rdf:li rdf:resource="https://identifiers.org/chebi/CHEBI:12710"/>
                  <rdf:li rdf:resource="https://identifiers.org/chebi/CHEBI:12685"/>
                  <rdf:li rdf:resource="https://identifiers.org/hmdb/HMDB03011"/>
                  <rdf:li rdf:resource="https://identifiers.org/inchi_key/VZXPDPZARILFQX-BYPYZUCNSA-N"/>
                  <rdf:li rdf:resource="https://identifiers.org/kegg.compound/C00979"/>
                  <rdf:li rdf:resource="https://identifiers.org/metanetx.chemical/MNXM418"/>
                  <rdf:li rdf:resource="https://identifiers.org/reactome.compound/936709"/>
                  <rdf:li rdf:resource="https://identifiers.org/sabiork/2202"/>
                  <rdf:li rdf:resource="https://identifiers.org/seed.compound/cpd00722"/>
                </rdf:Bag>
              </bqbiol:is>
            </rdf:Description>
          </rdf:RDF>
        </annotation>
      </species>
      <species metaid="meta_M_acser_c" sboTerm="SBO:0000247" id="M_acser_c" name="O-Acetyl-L-serine" compartment="c" hasOnlySubstanceUnits="false" boundaryCondition="false" constant="false" fbc:charge="0" fbc:chemicalFormula="C5H9NO4">
        <annotation>
          <rdf:RDF xmlns:rdf="http://www.w3.org/1999/02/22-rdf-syntax-ns#" xmlns:dcterms="http://purl.org/dc/terms/" xmlns:vCard="http://www.w3.org/2001/vcard-rdf/3.0#" xmlns:vCard4="http://www.w3.org/2006/vcard/ns#" xmlns:bqbiol="http://biomodels.net/biology-qualifiers/" xmlns:bqmodel="http://biomodels.net/model-qualifiers/">
            <rdf:Description rdf:about="#meta_M_acser_c">
              <bqbiol:is>
                <rdf:Bag>
                  <rdf:li rdf:resource="https://identifiers.org/bigg.metabolite/acser"/>
                  <rdf:li rdf:resource="https://identifiers.org/biocyc/META:ACETYLSERINE"/>
                  <rdf:li rdf:resource="https://identifiers.org/chebi/CHEBI:44568"/>
                  <rdf:li rdf:resource="https://identifiers.org/chebi/CHEBI:58340"/>
                  <rdf:li rdf:resource="https://identifiers.org/chebi/CHEBI:7668"/>
                  <rdf:li rdf:resource="https://identifiers.org/chebi/CHEBI:21938"/>
                  <rdf:li rdf:resource="https://identifiers.org/chebi/CHEBI:12724"/>
                  <rdf:li rdf:resource="https://identifiers.org/chebi/CHEBI:17981"/>
                  <rdf:li rdf:resource="https://identifiers.org/chebi/CHEBI:12710"/>
                  <rdf:li rdf:resource="https://identifiers.org/chebi/CHEBI:12685"/>
                  <rdf:li rdf:resource="https://identifiers.org/hmdb/HMDB03011"/>
                  <rdf:li rdf:resource="https://identifiers.org/inchi_key/VZXPDPZARILFQX-BYPYZUCNSA-N"/>
                  <rdf:li rdf:resource="https://identifiers.org/kegg.compound/C00979"/>
                  <rdf:li rdf:resource="https://identifiers.org/metanetx.chemical/MNXM418"/>
                  <rdf:li rdf:resource="https://identifiers.org/reactome.compound/936709"/>
                  <rdf:li rdf:resource="https://identifiers.org/sabiork/2202"/>
                  <rdf:li rdf:resource="https://identifiers.org/seed.compound/cpd00722"/>
                </rdf:Bag>
              </bqbiol:is>
            </rdf:Description>
          </rdf:RDF>
        </annotation>
      </species>
      <species metaid="meta_M_R_3hdcaa_c" sboTerm="SBO:0000247" id="M_R_3hdcaa_c" name=" 3 hydroxydecanoic acid" compartment="c" hasOnlySubstanceUnits="false" boundaryCondition="false" constant="false" fbc:charge="-1" fbc:chemicalFormula="C10H19O3">
        <annotation>
          <rdf:RDF xmlns:rdf="http://www.w3.org/1999/02/22-rdf-syntax-ns#" xmlns:dcterms="http://purl.org/dc/terms/" xmlns:vCard="http://www.w3.org/2001/vcard-rdf/3.0#" xmlns:vCard4="http://www.w3.org/2006/vcard/ns#" xmlns:bqbiol="http://biomodels.net/biology-qualifiers/" xmlns:bqmodel="http://biomodels.net/model-qualifiers/">
            <rdf:Description rdf:about="#meta_M_R_3hdcaa_c">
              <bqbiol:is>
                <rdf:Bag>
                  <rdf:li rdf:resource="https://identifiers.org/bigg.metabolite/R_3hdcaa"/>
                </rdf:Bag>
              </bqbiol:is>
            </rdf:Description>
          </rdf:RDF>
        </annotation>
      </species>
      <species metaid="meta_M_R3hdec4e_c" sboTerm="SBO:0000247" id="M_R3hdec4e_c" name=" 3 Hydroxy 4Z decenic acid" compartment="c" hasOnlySubstanceUnits="false" boundaryCondition="false" constant="false" fbc:charge="-1" fbc:chemicalFormula="C10H17O3">
        <annotation>
          <rdf:RDF xmlns:rdf="http://www.w3.org/1999/02/22-rdf-syntax-ns#" xmlns:dcterms="http://purl.org/dc/terms/" xmlns:vCard="http://www.w3.org/2001/vcard-rdf/3.0#" xmlns:vCard4="http://www.w3.org/2006/vcard/ns#" xmlns:bqbiol="http://biomodels.net/biology-qualifiers/" xmlns:bqmodel="http://biomodels.net/model-qualifiers/">
            <rdf:Description rdf:about="#meta_M_R3hdec4e_c">
              <bqbiol:is>
                <rdf:Bag>
                  <rdf:li rdf:resource="https://identifiers.org/bigg.metabolite/R3hdec4e"/>
                </rdf:Bag>
              </bqbiol:is>
            </rdf:Description>
          </rdf:RDF>
        </annotation>
      </species>
      <species metaid="meta_M_R3hdec4coa_c" sboTerm="SBO:0000247" id="M_R3hdec4coa_c" name=" 3 Hydroxy 4Z decenoyl CoA" compartment="c" hasOnlySubstanceUnits="false" boundaryCondition="false" constant="false" fbc:charge="-4" fbc:chemicalFormula="C31H48N7O18P3S">
        <annotation>
          <rdf:RDF xmlns:rdf="http://www.w3.org/1999/02/22-rdf-syntax-ns#" xmlns:dcterms="http://purl.org/dc/terms/" xmlns:vCard="http://www.w3.org/2001/vcard-rdf/3.0#" xmlns:vCard4="http://www.w3.org/2006/vcard/ns#" xmlns:bqbiol="http://biomodels.net/biology-qualifiers/" xmlns:bqmodel="http://biomodels.net/model-qualifiers/">
            <rdf:Description rdf:about="#meta_M_R3hdec4coa_c">
              <bqbiol:is>
                <rdf:Bag>
                  <rdf:li rdf:resource="https://identifiers.org/bigg.metabolite/R3hdec4coa"/>
                </rdf:Bag>
              </bqbiol:is>
            </rdf:Description>
          </rdf:RDF>
        </annotation>
      </species>
      <species metaid="meta_M_R_3hdda_c" sboTerm="SBO:0000247" id="M_R_3hdda_c" name=" 3 Hydroxydodecanoic acid" compartment="c" hasOnlySubstanceUnits="false" boundaryCondition="false" constant="false" fbc:charge="-1" fbc:chemicalFormula="C12H23O3">
        <annotation>
          <rdf:RDF xmlns:rdf="http://www.w3.org/1999/02/22-rdf-syntax-ns#" xmlns:dcterms="http://purl.org/dc/terms/" xmlns:vCard="http://www.w3.org/2001/vcard-rdf/3.0#" xmlns:vCard4="http://www.w3.org/2006/vcard/ns#" xmlns:bqbiol="http://biomodels.net/biology-qualifiers/" xmlns:bqmodel="http://biomodels.net/model-qualifiers/">
            <rdf:Description rdf:about="#meta_M_R_3hdda_c">
              <bqbiol:is>
                <rdf:Bag>
                  <rdf:li rdf:resource="https://identifiers.org/bigg.metabolite/R_3hdda"/>
                </rdf:Bag>
              </bqbiol:is>
            </rdf:Description>
          </rdf:RDF>
        </annotation>
      </species>
      <species metaid="meta_M_R_3hdd5ea_c" sboTerm="SBO:0000247" id="M_R_3hdd5ea_c" name=" 3 Hydroxydodecanoic 5 en acid" compartment="c" hasOnlySubstanceUnits="false" boundaryCondition="false" constant="false" fbc:charge="-1" fbc:chemicalFormula="C12H21O3">
        <annotation>
          <rdf:RDF xmlns:rdf="http://www.w3.org/1999/02/22-rdf-syntax-ns#" xmlns:dcterms="http://purl.org/dc/terms/" xmlns:vCard="http://www.w3.org/2001/vcard-rdf/3.0#" xmlns:vCard4="http://www.w3.org/2006/vcard/ns#" xmlns:bqbiol="http://biomodels.net/biology-qualifiers/" xmlns:bqmodel="http://biomodels.net/model-qualifiers/">
            <rdf:Description rdf:about="#meta_M_R_3hdd5ea_c">
              <bqbiol:is>
                <rdf:Bag>
                  <rdf:li rdf:resource="https://identifiers.org/bigg.metabolite/R_3hdd5ea"/>
                </rdf:Bag>
              </bqbiol:is>
            </rdf:Description>
          </rdf:RDF>
        </annotation>
      </species>
      <species metaid="meta_M_R_3hdd6e_c" sboTerm="SBO:0000247" id="M_R_3hdd6e_c" name=" 3 Hydroxydodecanoic 6 en acid" compartment="c" hasOnlySubstanceUnits="false" boundaryCondition="false" constant="false" fbc:charge="-1" fbc:chemicalFormula="C12H21O3">
        <annotation>
          <rdf:RDF xmlns:rdf="http://www.w3.org/1999/02/22-rdf-syntax-ns#" xmlns:dcterms="http://purl.org/dc/terms/" xmlns:vCard="http://www.w3.org/2001/vcard-rdf/3.0#" xmlns:vCard4="http://www.w3.org/2006/vcard/ns#" xmlns:bqbiol="http://biomodels.net/biology-qualifiers/" xmlns:bqmodel="http://biomodels.net/model-qualifiers/">
            <rdf:Description rdf:about="#meta_M_R_3hdd6e_c">
              <bqbiol:is>
                <rdf:Bag>
                  <rdf:li rdf:resource="https://identifiers.org/bigg.metabolite/R_3hdd6e"/>
                </rdf:Bag>
              </bqbiol:is>
            </rdf:Description>
          </rdf:RDF>
        </annotation>
      </species>
      <species metaid="meta_M_R_3hdd6coa_c" sboTerm="SBO:0000247" id="M_R_3hdd6coa_c" name=" 3 hydroxy  6Z  dodedecenyl CoA" compartment="c" hasOnlySubstanceUnits="false" boundaryCondition="false" constant="false" fbc:charge="-4" fbc:chemicalFormula="C33H52N7O18P3S">
        <annotation>
          <rdf:RDF xmlns:rdf="http://www.w3.org/1999/02/22-rdf-syntax-ns#" xmlns:dcterms="http://purl.org/dc/terms/" xmlns:vCard="http://www.w3.org/2001/vcard-rdf/3.0#" xmlns:vCard4="http://www.w3.org/2006/vcard/ns#" xmlns:bqbiol="http://biomodels.net/biology-qualifiers/" xmlns:bqmodel="http://biomodels.net/model-qualifiers/">
            <rdf:Description rdf:about="#meta_M_R_3hdd6coa_c">
              <bqbiol:is>
                <rdf:Bag>
                  <rdf:li rdf:resource="https://identifiers.org/bigg.metabolite/R_3hdd6coa"/>
                </rdf:Bag>
              </bqbiol:is>
            </rdf:Description>
          </rdf:RDF>
        </annotation>
      </species>
      <species metaid="meta_M_R_3httdca_c" sboTerm="SBO:0000247" id="M_R_3httdca_c" name=" 3 Hydroxytetradecanoic acid" compartment="c" hasOnlySubstanceUnits="false" boundaryCondition="false" constant="false" fbc:charge="-1" fbc:chemicalFormula="C14H27O3">
        <annotation>
          <rdf:RDF xmlns:rdf="http://www.w3.org/1999/02/22-rdf-syntax-ns#" xmlns:dcterms="http://purl.org/dc/terms/" xmlns:vCard="http://www.w3.org/2001/vcard-rdf/3.0#" xmlns:vCard4="http://www.w3.org/2006/vcard/ns#" xmlns:bqbiol="http://biomodels.net/biology-qualifiers/" xmlns:bqmodel="http://biomodels.net/model-qualifiers/">
            <rdf:Description rdf:about="#meta_M_R_3httdca_c">
              <bqbiol:is>
                <rdf:Bag>
                  <rdf:li rdf:resource="https://identifiers.org/bigg.metabolite/R_3httdca"/>
                </rdf:Bag>
              </bqbiol:is>
            </rdf:Description>
          </rdf:RDF>
        </annotation>
      </species>
      <species metaid="meta_M_R_3hcmrs7e_c" sboTerm="SBO:0000247" id="M_R_3hcmrs7e_c" name=" 3 hydroxy cis myristol 7 en" compartment="c" hasOnlySubstanceUnits="false" boundaryCondition="false" constant="false" fbc:charge="-1" fbc:chemicalFormula="C14H25O3">
        <annotation>
          <rdf:RDF xmlns:rdf="http://www.w3.org/1999/02/22-rdf-syntax-ns#" xmlns:dcterms="http://purl.org/dc/terms/" xmlns:vCard="http://www.w3.org/2001/vcard-rdf/3.0#" xmlns:vCard4="http://www.w3.org/2006/vcard/ns#" xmlns:bqbiol="http://biomodels.net/biology-qualifiers/" xmlns:bqmodel="http://biomodels.net/model-qualifiers/">
            <rdf:Description rdf:about="#meta_M_R_3hcmrs7e_c">
              <bqbiol:is>
                <rdf:Bag>
                  <rdf:li rdf:resource="https://identifiers.org/bigg.metabolite/R_3hcmrs7e"/>
                </rdf:Bag>
              </bqbiol:is>
            </rdf:Description>
          </rdf:RDF>
        </annotation>
      </species>
      <species metaid="meta_M_R_3htd5e_c" sboTerm="SBO:0000247" id="M_R_3htd5e_c" name=" 3 hydroxy  5Z  tetradecenic acid" compartment="c" hasOnlySubstanceUnits="false" boundaryCondition="false" constant="false" fbc:charge="-1" fbc:chemicalFormula="C14H25O3">
        <annotation>
          <rdf:RDF xmlns:rdf="http://www.w3.org/1999/02/22-rdf-syntax-ns#" xmlns:dcterms="http://purl.org/dc/terms/" xmlns:vCard="http://www.w3.org/2001/vcard-rdf/3.0#" xmlns:vCard4="http://www.w3.org/2006/vcard/ns#" xmlns:bqbiol="http://biomodels.net/biology-qualifiers/" xmlns:bqmodel="http://biomodels.net/model-qualifiers/">
            <rdf:Description rdf:about="#meta_M_R_3htd5e_c">
              <bqbiol:is>
                <rdf:Bag>
                  <rdf:li rdf:resource="https://identifiers.org/bigg.metabolite/R_3htd5e"/>
                </rdf:Bag>
              </bqbiol:is>
            </rdf:Description>
          </rdf:RDF>
        </annotation>
      </species>
      <species metaid="meta_M_R_3htd5coa_c" sboTerm="SBO:0000247" id="M_R_3htd5coa_c" name=" 3 hydroxy  5Z  tetradecenyl CoA" compartment="c" hasOnlySubstanceUnits="false" boundaryCondition="false" constant="false" fbc:charge="-4" fbc:chemicalFormula="C35H56N7O18P3S">
        <annotation>
          <rdf:RDF xmlns:rdf="http://www.w3.org/1999/02/22-rdf-syntax-ns#" xmlns:dcterms="http://purl.org/dc/terms/" xmlns:vCard="http://www.w3.org/2001/vcard-rdf/3.0#" xmlns:vCard4="http://www.w3.org/2006/vcard/ns#" xmlns:bqbiol="http://biomodels.net/biology-qualifiers/" xmlns:bqmodel="http://biomodels.net/model-qualifiers/">
            <rdf:Description rdf:about="#meta_M_R_3htd5coa_c">
              <bqbiol:is>
                <rdf:Bag>
                  <rdf:li rdf:resource="https://identifiers.org/bigg.metabolite/R_3htd5coa"/>
                </rdf:Bag>
              </bqbiol:is>
            </rdf:Description>
          </rdf:RDF>
        </annotation>
      </species>
      <species metaid="meta_M_R_3htd58e_c" sboTerm="SBO:0000247" id="M_R_3htd58e_c" name=" 3 hydroxy  5Z 8Z  tetradecedienic acid" compartment="c" hasOnlySubstanceUnits="false" boundaryCondition="false" constant="false" fbc:charge="-1" fbc:chemicalFormula="C14H23O3">
        <annotation>
          <rdf:RDF xmlns:rdf="http://www.w3.org/1999/02/22-rdf-syntax-ns#" xmlns:dcterms="http://purl.org/dc/terms/" xmlns:vCard="http://www.w3.org/2001/vcard-rdf/3.0#" xmlns:vCard4="http://www.w3.org/2006/vcard/ns#" xmlns:bqbiol="http://biomodels.net/biology-qualifiers/" xmlns:bqmodel="http://biomodels.net/model-qualifiers/">
            <rdf:Description rdf:about="#meta_M_R_3htd58e_c">
              <bqbiol:is>
                <rdf:Bag>
                  <rdf:li rdf:resource="https://identifiers.org/bigg.metabolite/R_3htd58e"/>
                </rdf:Bag>
              </bqbiol:is>
            </rdf:Description>
          </rdf:RDF>
        </annotation>
      </species>
      <species metaid="meta_M_R_3htd58coa_c" sboTerm="SBO:0000247" id="M_R_3htd58coa_c" name=" 3 hydroxy  5Z 8Z  tetradecedienyl CoA" compartment="c" hasOnlySubstanceUnits="false" boundaryCondition="false" constant="false" fbc:charge="-4" fbc:chemicalFormula="C35H54N7O18P3S">
        <annotation>
          <rdf:RDF xmlns:rdf="http://www.w3.org/1999/02/22-rdf-syntax-ns#" xmlns:dcterms="http://purl.org/dc/terms/" xmlns:vCard="http://www.w3.org/2001/vcard-rdf/3.0#" xmlns:vCard4="http://www.w3.org/2006/vcard/ns#" xmlns:bqbiol="http://biomodels.net/biology-qualifiers/" xmlns:bqmodel="http://biomodels.net/model-qualifiers/">
            <rdf:Description rdf:about="#meta_M_R_3htd58coa_c">
              <bqbiol:is>
                <rdf:Bag>
                  <rdf:li rdf:resource="https://identifiers.org/bigg.metabolite/R_3htd58coa"/>
                </rdf:Bag>
              </bqbiol:is>
            </rdf:Description>
          </rdf:RDF>
        </annotation>
      </species>
      <species metaid="meta_M_R_3hhdca_c" sboTerm="SBO:0000247" id="M_R_3hhdca_c" name=" 3 Hydroxyhexadecanoic acid" compartment="c" hasOnlySubstanceUnits="false" boundaryCondition="false" constant="false" fbc:charge="-1" fbc:chemicalFormula="C16H31O3">
        <annotation>
          <rdf:RDF xmlns:rdf="http://www.w3.org/1999/02/22-rdf-syntax-ns#" xmlns:dcterms="http://purl.org/dc/terms/" xmlns:vCard="http://www.w3.org/2001/vcard-rdf/3.0#" xmlns:vCard4="http://www.w3.org/2006/vcard/ns#" xmlns:bqbiol="http://biomodels.net/biology-qualifiers/" xmlns:bqmodel="http://biomodels.net/model-qualifiers/">
            <rdf:Description rdf:about="#meta_M_R_3hhdca_c">
              <bqbiol:is>
                <rdf:Bag>
                  <rdf:li rdf:resource="https://identifiers.org/bigg.metabolite/R_3hhdca"/>
                </rdf:Bag>
              </bqbiol:is>
            </rdf:Description>
          </rdf:RDF>
        </annotation>
      </species>
      <species metaid="meta_M_R_3hhdcoa_c" sboTerm="SBO:0000247" id="M_R_3hhdcoa_c" name=" 3 Hydroxyhexadecanoyl CoA" compartment="c" hasOnlySubstanceUnits="false" boundaryCondition="false" constant="false" fbc:charge="-4" fbc:chemicalFormula="C37H62N7O18P3S">
        <annotation>
          <rdf:RDF xmlns:rdf="http://www.w3.org/1999/02/22-rdf-syntax-ns#" xmlns:dcterms="http://purl.org/dc/terms/" xmlns:vCard="http://www.w3.org/2001/vcard-rdf/3.0#" xmlns:vCard4="http://www.w3.org/2006/vcard/ns#" xmlns:bqbiol="http://biomodels.net/biology-qualifiers/" xmlns:bqmodel="http://biomodels.net/model-qualifiers/">
            <rdf:Description rdf:about="#meta_M_R_3hhdcoa_c">
              <bqbiol:is>
                <rdf:Bag>
                  <rdf:li rdf:resource="https://identifiers.org/bigg.metabolite/R_3hhdcoa"/>
                </rdf:Bag>
              </bqbiol:is>
            </rdf:Description>
          </rdf:RDF>
        </annotation>
      </species>
      <species metaid="meta_M_bhb_c" sboTerm="SBO:0000247" id="M_bhb_c" name="(R)-3-Hydroxybutanoate" compartment="c" hasOnlySubstanceUnits="false" boundaryCondition="false" constant="false" fbc:charge="-1" fbc:chemicalFormula="C4H7O3">
        <annotation>
          <rdf:RDF xmlns:rdf="http://www.w3.org/1999/02/22-rdf-syntax-ns#" xmlns:dcterms="http://purl.org/dc/terms/" xmlns:vCard="http://www.w3.org/2001/vcard-rdf/3.0#" xmlns:vCard4="http://www.w3.org/2006/vcard/ns#" xmlns:bqbiol="http://biomodels.net/biology-qualifiers/" xmlns:bqmodel="http://biomodels.net/model-qualifiers/">
            <rdf:Description rdf:about="#meta_M_bhb_c">
              <bqbiol:is>
                <rdf:Bag>
                  <rdf:li rdf:resource="https://identifiers.org/bigg.metabolite/bhb"/>
                  <rdf:li rdf:resource="https://identifiers.org/biocyc/META:CPD-335"/>
                  <rdf:li rdf:resource="https://identifiers.org/chebi/CHEBI:18666"/>
                  <rdf:li rdf:resource="https://identifiers.org/chebi/CHEBI:10983"/>
                  <rdf:li rdf:resource="https://identifiers.org/chebi/CHEBI:17066"/>
                  <rdf:li rdf:resource="https://identifiers.org/chebi/CHEBI:322"/>
                  <rdf:li rdf:resource="https://identifiers.org/hmdb/HMDB00011"/>
                  <rdf:li rdf:resource="https://identifiers.org/inchi_key/WHBMMWSBFZVSSR-GSVOUGTGSA-M"/>
                  <rdf:li rdf:resource="https://identifiers.org/kegg.compound/C01089"/>
                  <rdf:li rdf:resource="https://identifiers.org/lipidmaps/LMFA01050243"/>
                  <rdf:li rdf:resource="https://identifiers.org/metanetx.chemical/MNXM663"/>
                  <rdf:li rdf:resource="https://identifiers.org/reactome.compound/73911"/>
                  <rdf:li rdf:resource="https://identifiers.org/reactome.compound/5696461"/>
                  <rdf:li rdf:resource="https://identifiers.org/sabiork/2245"/>
                  <rdf:li rdf:resource="https://identifiers.org/seed.compound/cpd00797"/>
                </rdf:Bag>
              </bqbiol:is>
            </rdf:Description>
          </rdf:RDF>
        </annotation>
      </species>
      <species metaid="meta_M_3hbcoa__R_c" sboTerm="SBO:0000247" id="M_3hbcoa__R_c" name="(R)-3-Hydroxybutyryl-CoA" compartment="c" hasOnlySubstanceUnits="false" boundaryCondition="false" constant="false" fbc:charge="-4" fbc:chemicalFormula="C25H38N7O18P3S">
        <annotation>
          <rdf:RDF xmlns:rdf="http://www.w3.org/1999/02/22-rdf-syntax-ns#" xmlns:dcterms="http://purl.org/dc/terms/" xmlns:vCard="http://www.w3.org/2001/vcard-rdf/3.0#" xmlns:vCard4="http://www.w3.org/2006/vcard/ns#" xmlns:bqbiol="http://biomodels.net/biology-qualifiers/" xmlns:bqmodel="http://biomodels.net/model-qualifiers/">
            <rdf:Description rdf:about="#meta_M_3hbcoa__R_c">
              <bqbiol:is>
                <rdf:Bag>
                  <rdf:li rdf:resource="https://identifiers.org/bigg.metabolite/3hbcoa__R"/>
                  <rdf:li rdf:resource="https://identifiers.org/metanetx.chemical/MNXM162788"/>
                </rdf:Bag>
              </bqbiol:is>
            </rdf:Description>
          </rdf:RDF>
        </annotation>
      </species>
      <species metaid="meta_M_R_3hpt_c" sboTerm="SBO:0000247" id="M_R_3hpt_c" name=" 3 Hydroxypentanoic acid" compartment="c" hasOnlySubstanceUnits="false" boundaryCondition="false" constant="false" fbc:charge="-1" fbc:chemicalFormula="C5H9O3">
        <annotation>
          <rdf:RDF xmlns:rdf="http://www.w3.org/1999/02/22-rdf-syntax-ns#" xmlns:dcterms="http://purl.org/dc/terms/" xmlns:vCard="http://www.w3.org/2001/vcard-rdf/3.0#" xmlns:vCard4="http://www.w3.org/2006/vcard/ns#" xmlns:bqbiol="http://biomodels.net/biology-qualifiers/" xmlns:bqmodel="http://biomodels.net/model-qualifiers/">
            <rdf:Description rdf:about="#meta_M_R_3hpt_c">
              <bqbiol:is>
                <rdf:Bag>
                  <rdf:li rdf:resource="https://identifiers.org/bigg.metabolite/R_3hpt"/>
                </rdf:Bag>
              </bqbiol:is>
            </rdf:Description>
          </rdf:RDF>
        </annotation>
      </species>
      <species metaid="meta_M_R_3hptcoa_c" sboTerm="SBO:0000247" id="M_R_3hptcoa_c" name=" 3 Hydroxpypentoyl CoA" compartment="c" hasOnlySubstanceUnits="false" boundaryCondition="false" constant="false" fbc:charge="-4" fbc:chemicalFormula="C26H40N7O18P3S">
        <annotation>
          <rdf:RDF xmlns:rdf="http://www.w3.org/1999/02/22-rdf-syntax-ns#" xmlns:dcterms="http://purl.org/dc/terms/" xmlns:vCard="http://www.w3.org/2001/vcard-rdf/3.0#" xmlns:vCard4="http://www.w3.org/2006/vcard/ns#" xmlns:bqbiol="http://biomodels.net/biology-qualifiers/" xmlns:bqmodel="http://biomodels.net/model-qualifiers/">
            <rdf:Description rdf:about="#meta_M_R_3hptcoa_c">
              <bqbiol:is>
                <rdf:Bag>
                  <rdf:li rdf:resource="https://identifiers.org/bigg.metabolite/R_3hptcoa"/>
                </rdf:Bag>
              </bqbiol:is>
            </rdf:Description>
          </rdf:RDF>
        </annotation>
      </species>
      <species metaid="meta_M_R_3hhxa_c" sboTerm="SBO:0000247" id="M_R_3hhxa_c" name=" 3 hydroxyhexanoic acid" compartment="c" hasOnlySubstanceUnits="false" boundaryCondition="false" constant="false" fbc:charge="-1" fbc:chemicalFormula="C6H11O3">
        <annotation>
          <rdf:RDF xmlns:rdf="http://www.w3.org/1999/02/22-rdf-syntax-ns#" xmlns:dcterms="http://purl.org/dc/terms/" xmlns:vCard="http://www.w3.org/2001/vcard-rdf/3.0#" xmlns:vCard4="http://www.w3.org/2006/vcard/ns#" xmlns:bqbiol="http://biomodels.net/biology-qualifiers/" xmlns:bqmodel="http://biomodels.net/model-qualifiers/">
            <rdf:Description rdf:about="#meta_M_R_3hhxa_c">
              <bqbiol:is>
                <rdf:Bag>
                  <rdf:li rdf:resource="https://identifiers.org/bigg.metabolite/R_3hhxa"/>
                </rdf:Bag>
              </bqbiol:is>
            </rdf:Description>
          </rdf:RDF>
        </annotation>
      </species>
      <species metaid="meta_M_R_3hhpa_c" sboTerm="SBO:0000247" id="M_R_3hhpa_c" name=" 3 hydroxyheptanoic acid" compartment="c" hasOnlySubstanceUnits="false" boundaryCondition="false" constant="false" fbc:charge="-1" fbc:chemicalFormula="C7H13O3">
        <annotation>
          <rdf:RDF xmlns:rdf="http://www.w3.org/1999/02/22-rdf-syntax-ns#" xmlns:dcterms="http://purl.org/dc/terms/" xmlns:vCard="http://www.w3.org/2001/vcard-rdf/3.0#" xmlns:vCard4="http://www.w3.org/2006/vcard/ns#" xmlns:bqbiol="http://biomodels.net/biology-qualifiers/" xmlns:bqmodel="http://biomodels.net/model-qualifiers/">
            <rdf:Description rdf:about="#meta_M_R_3hhpa_c">
              <bqbiol:is>
                <rdf:Bag>
                  <rdf:li rdf:resource="https://identifiers.org/bigg.metabolite/R_3hhpa"/>
                </rdf:Bag>
              </bqbiol:is>
            </rdf:Description>
          </rdf:RDF>
        </annotation>
      </species>
      <species metaid="meta_M_R_3hhpcoa_c" sboTerm="SBO:0000247" id="M_R_3hhpcoa_c" name=" 3 Hydroxyheptanoyl CoA" compartment="c" hasOnlySubstanceUnits="false" boundaryCondition="false" constant="false" fbc:charge="-4" fbc:chemicalFormula="C28H44N7O18P3S">
        <annotation>
          <rdf:RDF xmlns:rdf="http://www.w3.org/1999/02/22-rdf-syntax-ns#" xmlns:dcterms="http://purl.org/dc/terms/" xmlns:vCard="http://www.w3.org/2001/vcard-rdf/3.0#" xmlns:vCard4="http://www.w3.org/2006/vcard/ns#" xmlns:bqbiol="http://biomodels.net/biology-qualifiers/" xmlns:bqmodel="http://biomodels.net/model-qualifiers/">
            <rdf:Description rdf:about="#meta_M_R_3hhpcoa_c">
              <bqbiol:is>
                <rdf:Bag>
                  <rdf:li rdf:resource="https://identifiers.org/bigg.metabolite/R_3hhpcoa"/>
                </rdf:Bag>
              </bqbiol:is>
            </rdf:Description>
          </rdf:RDF>
        </annotation>
      </species>
      <species metaid="meta_M_R_3hocta_c" sboTerm="SBO:0000247" id="M_R_3hocta_c" name=" 3 hydroxyoctanoic acid" compartment="c" hasOnlySubstanceUnits="false" boundaryCondition="false" constant="false" fbc:charge="-1" fbc:chemicalFormula="C8H15O3">
        <annotation>
          <rdf:RDF xmlns:rdf="http://www.w3.org/1999/02/22-rdf-syntax-ns#" xmlns:dcterms="http://purl.org/dc/terms/" xmlns:vCard="http://www.w3.org/2001/vcard-rdf/3.0#" xmlns:vCard4="http://www.w3.org/2006/vcard/ns#" xmlns:bqbiol="http://biomodels.net/biology-qualifiers/" xmlns:bqmodel="http://biomodels.net/model-qualifiers/">
            <rdf:Description rdf:about="#meta_M_R_3hocta_c">
              <bqbiol:is>
                <rdf:Bag>
                  <rdf:li rdf:resource="https://identifiers.org/bigg.metabolite/R_3hocta"/>
                </rdf:Bag>
              </bqbiol:is>
            </rdf:Description>
          </rdf:RDF>
        </annotation>
      </species>
      <species metaid="meta_M_R_3hnonaa_c" sboTerm="SBO:0000247" id="M_R_3hnonaa_c" name=" 3 hydroxynonanoic acid" compartment="c" hasOnlySubstanceUnits="false" boundaryCondition="false" constant="false" fbc:charge="-1" fbc:chemicalFormula="C9H17O3">
        <annotation>
          <rdf:RDF xmlns:rdf="http://www.w3.org/1999/02/22-rdf-syntax-ns#" xmlns:dcterms="http://purl.org/dc/terms/" xmlns:vCard="http://www.w3.org/2001/vcard-rdf/3.0#" xmlns:vCard4="http://www.w3.org/2006/vcard/ns#" xmlns:bqbiol="http://biomodels.net/biology-qualifiers/" xmlns:bqmodel="http://biomodels.net/model-qualifiers/">
            <rdf:Description rdf:about="#meta_M_R_3hnonaa_c">
              <bqbiol:is>
                <rdf:Bag>
                  <rdf:li rdf:resource="https://identifiers.org/bigg.metabolite/R_3hnonaa"/>
                </rdf:Bag>
              </bqbiol:is>
            </rdf:Description>
          </rdf:RDF>
        </annotation>
      </species>
      <species metaid="meta_M_R_3hnonacoa_c" sboTerm="SBO:0000247" id="M_R_3hnonacoa_c" name=" 3 Hydroxynonanoyl CoA" compartment="c" hasOnlySubstanceUnits="false" boundaryCondition="false" constant="false" fbc:charge="-4" fbc:chemicalFormula="C30H48N7O18P3S">
        <annotation>
          <rdf:RDF xmlns:rdf="http://www.w3.org/1999/02/22-rdf-syntax-ns#" xmlns:dcterms="http://purl.org/dc/terms/" xmlns:vCard="http://www.w3.org/2001/vcard-rdf/3.0#" xmlns:vCard4="http://www.w3.org/2006/vcard/ns#" xmlns:bqbiol="http://biomodels.net/biology-qualifiers/" xmlns:bqmodel="http://biomodels.net/model-qualifiers/">
            <rdf:Description rdf:about="#meta_M_R_3hnonacoa_c">
              <bqbiol:is>
                <rdf:Bag>
                  <rdf:li rdf:resource="https://identifiers.org/bigg.metabolite/R_3hnonacoa"/>
                </rdf:Bag>
              </bqbiol:is>
            </rdf:Description>
          </rdf:RDF>
        </annotation>
      </species>
      <species metaid="meta_M_R_3hpdeca_c" sboTerm="SBO:0000247" id="M_R_3hpdeca_c" name=" 3 Hydroxy 10 phenyldecanoic acid" compartment="c" hasOnlySubstanceUnits="false" boundaryCondition="false" constant="false" fbc:charge="-1" fbc:chemicalFormula="C16H23O3">
        <annotation>
          <rdf:RDF xmlns:rdf="http://www.w3.org/1999/02/22-rdf-syntax-ns#" xmlns:dcterms="http://purl.org/dc/terms/" xmlns:vCard="http://www.w3.org/2001/vcard-rdf/3.0#" xmlns:vCard4="http://www.w3.org/2006/vcard/ns#" xmlns:bqbiol="http://biomodels.net/biology-qualifiers/" xmlns:bqmodel="http://biomodels.net/model-qualifiers/">
            <rdf:Description rdf:about="#meta_M_R_3hpdeca_c">
              <bqbiol:is>
                <rdf:Bag>
                  <rdf:li rdf:resource="https://identifiers.org/bigg.metabolite/R_3hpdeca"/>
                </rdf:Bag>
              </bqbiol:is>
            </rdf:Description>
          </rdf:RDF>
        </annotation>
      </species>
      <species metaid="meta_M_R_3hpdecacoa_c" sboTerm="SBO:0000247" id="M_R_3hpdecacoa_c" name=" 3 Hydroxyphenyldecanoyl CoA" compartment="c" hasOnlySubstanceUnits="false" boundaryCondition="false" constant="false" fbc:charge="-4" fbc:chemicalFormula="C37H54N7O18P3S">
        <annotation>
          <rdf:RDF xmlns:rdf="http://www.w3.org/1999/02/22-rdf-syntax-ns#" xmlns:dcterms="http://purl.org/dc/terms/" xmlns:vCard="http://www.w3.org/2001/vcard-rdf/3.0#" xmlns:vCard4="http://www.w3.org/2006/vcard/ns#" xmlns:bqbiol="http://biomodels.net/biology-qualifiers/" xmlns:bqmodel="http://biomodels.net/model-qualifiers/">
            <rdf:Description rdf:about="#meta_M_R_3hpdecacoa_c">
              <bqbiol:is>
                <rdf:Bag>
                  <rdf:li rdf:resource="https://identifiers.org/bigg.metabolite/R_3hpdecacoa"/>
                </rdf:Bag>
              </bqbiol:is>
            </rdf:Description>
          </rdf:RDF>
        </annotation>
      </species>
      <species metaid="meta_M_R_3hpba_c" sboTerm="SBO:0000247" id="M_R_3hpba_c" name=" 3 Hydroxyphenylbutanoic acid" compartment="c" hasOnlySubstanceUnits="false" boundaryCondition="false" constant="false" fbc:charge="-1" fbc:chemicalFormula="C10H11O3">
        <annotation>
          <rdf:RDF xmlns:rdf="http://www.w3.org/1999/02/22-rdf-syntax-ns#" xmlns:dcterms="http://purl.org/dc/terms/" xmlns:vCard="http://www.w3.org/2001/vcard-rdf/3.0#" xmlns:vCard4="http://www.w3.org/2006/vcard/ns#" xmlns:bqbiol="http://biomodels.net/biology-qualifiers/" xmlns:bqmodel="http://biomodels.net/model-qualifiers/">
            <rdf:Description rdf:about="#meta_M_R_3hpba_c">
              <bqbiol:is>
                <rdf:Bag>
                  <rdf:li rdf:resource="https://identifiers.org/bigg.metabolite/R_3hpba"/>
                </rdf:Bag>
              </bqbiol:is>
            </rdf:Description>
          </rdf:RDF>
        </annotation>
      </species>
      <species metaid="meta_M_R_3hpbcoa_c" sboTerm="SBO:0000247" id="M_R_3hpbcoa_c" name=" 3 Hydroxyphenylbutanoyl CoA" compartment="c" hasOnlySubstanceUnits="false" boundaryCondition="false" constant="false" fbc:charge="-4" fbc:chemicalFormula="C31H42N7O18P3S">
        <annotation>
          <rdf:RDF xmlns:rdf="http://www.w3.org/1999/02/22-rdf-syntax-ns#" xmlns:dcterms="http://purl.org/dc/terms/" xmlns:vCard="http://www.w3.org/2001/vcard-rdf/3.0#" xmlns:vCard4="http://www.w3.org/2006/vcard/ns#" xmlns:bqbiol="http://biomodels.net/biology-qualifiers/" xmlns:bqmodel="http://biomodels.net/model-qualifiers/">
            <rdf:Description rdf:about="#meta_M_R_3hpbcoa_c">
              <bqbiol:is>
                <rdf:Bag>
                  <rdf:li rdf:resource="https://identifiers.org/bigg.metabolite/R_3hpbcoa"/>
                </rdf:Bag>
              </bqbiol:is>
            </rdf:Description>
          </rdf:RDF>
        </annotation>
      </species>
      <species metaid="meta_M_R_3hppta_c" sboTerm="SBO:0000247" id="M_R_3hppta_c" name=" 3 Hydroxy 5 phenylpentanoic acic" compartment="c" hasOnlySubstanceUnits="false" boundaryCondition="false" constant="false" fbc:charge="-1" fbc:chemicalFormula="C11H13O3">
        <annotation>
          <rdf:RDF xmlns:rdf="http://www.w3.org/1999/02/22-rdf-syntax-ns#" xmlns:dcterms="http://purl.org/dc/terms/" xmlns:vCard="http://www.w3.org/2001/vcard-rdf/3.0#" xmlns:vCard4="http://www.w3.org/2006/vcard/ns#" xmlns:bqbiol="http://biomodels.net/biology-qualifiers/" xmlns:bqmodel="http://biomodels.net/model-qualifiers/">
            <rdf:Description rdf:about="#meta_M_R_3hppta_c">
              <bqbiol:is>
                <rdf:Bag>
                  <rdf:li rdf:resource="https://identifiers.org/bigg.metabolite/R_3hppta"/>
                </rdf:Bag>
              </bqbiol:is>
            </rdf:Description>
          </rdf:RDF>
        </annotation>
      </species>
      <species metaid="meta_M_R_3hpptcoa_c" sboTerm="SBO:0000247" id="M_R_3hpptcoa_c" name=" 3 Hydroxyphenylpentanoyl CoA" compartment="c" hasOnlySubstanceUnits="false" boundaryCondition="false" constant="false" fbc:charge="-4" fbc:chemicalFormula="C32H44N7O18P3S">
        <annotation>
          <rdf:RDF xmlns:rdf="http://www.w3.org/1999/02/22-rdf-syntax-ns#" xmlns:dcterms="http://purl.org/dc/terms/" xmlns:vCard="http://www.w3.org/2001/vcard-rdf/3.0#" xmlns:vCard4="http://www.w3.org/2006/vcard/ns#" xmlns:bqbiol="http://biomodels.net/biology-qualifiers/" xmlns:bqmodel="http://biomodels.net/model-qualifiers/">
            <rdf:Description rdf:about="#meta_M_R_3hpptcoa_c">
              <bqbiol:is>
                <rdf:Bag>
                  <rdf:li rdf:resource="https://identifiers.org/bigg.metabolite/R_3hpptcoa"/>
                </rdf:Bag>
              </bqbiol:is>
            </rdf:Description>
          </rdf:RDF>
        </annotation>
      </species>
      <species metaid="meta_M_R_3hphxa_c" sboTerm="SBO:0000247" id="M_R_3hphxa_c" name=" 3 Hydroxy 6 phenylhexanoic acid" compartment="c" hasOnlySubstanceUnits="false" boundaryCondition="false" constant="false" fbc:charge="-1" fbc:chemicalFormula="C12H15O3">
        <annotation>
          <rdf:RDF xmlns:rdf="http://www.w3.org/1999/02/22-rdf-syntax-ns#" xmlns:dcterms="http://purl.org/dc/terms/" xmlns:vCard="http://www.w3.org/2001/vcard-rdf/3.0#" xmlns:vCard4="http://www.w3.org/2006/vcard/ns#" xmlns:bqbiol="http://biomodels.net/biology-qualifiers/" xmlns:bqmodel="http://biomodels.net/model-qualifiers/">
            <rdf:Description rdf:about="#meta_M_R_3hphxa_c">
              <bqbiol:is>
                <rdf:Bag>
                  <rdf:li rdf:resource="https://identifiers.org/bigg.metabolite/R_3hphxa"/>
                </rdf:Bag>
              </bqbiol:is>
            </rdf:Description>
          </rdf:RDF>
        </annotation>
      </species>
      <species metaid="meta_M_R_3hphxacoa_c" sboTerm="SBO:0000247" id="M_R_3hphxacoa_c" name=" 3 Hydroxyphenylhexanoyl CoA" compartment="c" hasOnlySubstanceUnits="false" boundaryCondition="false" constant="false" fbc:charge="-4" fbc:chemicalFormula="C33H46N7O18P3S">
        <annotation>
          <rdf:RDF xmlns:rdf="http://www.w3.org/1999/02/22-rdf-syntax-ns#" xmlns:dcterms="http://purl.org/dc/terms/" xmlns:vCard="http://www.w3.org/2001/vcard-rdf/3.0#" xmlns:vCard4="http://www.w3.org/2006/vcard/ns#" xmlns:bqbiol="http://biomodels.net/biology-qualifiers/" xmlns:bqmodel="http://biomodels.net/model-qualifiers/">
            <rdf:Description rdf:about="#meta_M_R_3hphxacoa_c">
              <bqbiol:is>
                <rdf:Bag>
                  <rdf:li rdf:resource="https://identifiers.org/bigg.metabolite/R_3hphxacoa"/>
                </rdf:Bag>
              </bqbiol:is>
            </rdf:Description>
          </rdf:RDF>
        </annotation>
      </species>
      <species metaid="meta_M_R_3hphpa_c" sboTerm="SBO:0000247" id="M_R_3hphpa_c" name=" 3 Hydroxy 7 phenylheptanoic acid" compartment="c" hasOnlySubstanceUnits="false" boundaryCondition="false" constant="false" fbc:charge="-1" fbc:chemicalFormula="C13H17O3">
        <annotation>
          <rdf:RDF xmlns:rdf="http://www.w3.org/1999/02/22-rdf-syntax-ns#" xmlns:dcterms="http://purl.org/dc/terms/" xmlns:vCard="http://www.w3.org/2001/vcard-rdf/3.0#" xmlns:vCard4="http://www.w3.org/2006/vcard/ns#" xmlns:bqbiol="http://biomodels.net/biology-qualifiers/" xmlns:bqmodel="http://biomodels.net/model-qualifiers/">
            <rdf:Description rdf:about="#meta_M_R_3hphpa_c">
              <bqbiol:is>
                <rdf:Bag>
                  <rdf:li rdf:resource="https://identifiers.org/bigg.metabolite/R_3hphpa"/>
                </rdf:Bag>
              </bqbiol:is>
            </rdf:Description>
          </rdf:RDF>
        </annotation>
      </species>
      <species metaid="meta_M_R_3hphpcoa_c" sboTerm="SBO:0000247" id="M_R_3hphpcoa_c" name=" 3 Hydroxyphenylheptanoyl CoA" compartment="c" hasOnlySubstanceUnits="false" boundaryCondition="false" constant="false" fbc:charge="-4" fbc:chemicalFormula="C34H48N7O18P3S">
        <annotation>
          <rdf:RDF xmlns:rdf="http://www.w3.org/1999/02/22-rdf-syntax-ns#" xmlns:dcterms="http://purl.org/dc/terms/" xmlns:vCard="http://www.w3.org/2001/vcard-rdf/3.0#" xmlns:vCard4="http://www.w3.org/2006/vcard/ns#" xmlns:bqbiol="http://biomodels.net/biology-qualifiers/" xmlns:bqmodel="http://biomodels.net/model-qualifiers/">
            <rdf:Description rdf:about="#meta_M_R_3hphpcoa_c">
              <bqbiol:is>
                <rdf:Bag>
                  <rdf:li rdf:resource="https://identifiers.org/bigg.metabolite/R_3hphpcoa"/>
                </rdf:Bag>
              </bqbiol:is>
            </rdf:Description>
          </rdf:RDF>
        </annotation>
      </species>
      <species metaid="meta_M_R_3hpocta_c" sboTerm="SBO:0000247" id="M_R_3hpocta_c" name=" 3 Hydroxy 8 phenyloctanoic acid" compartment="c" hasOnlySubstanceUnits="false" boundaryCondition="false" constant="false" fbc:charge="-1" fbc:chemicalFormula="C14H19O3">
        <annotation>
          <rdf:RDF xmlns:rdf="http://www.w3.org/1999/02/22-rdf-syntax-ns#" xmlns:dcterms="http://purl.org/dc/terms/" xmlns:vCard="http://www.w3.org/2001/vcard-rdf/3.0#" xmlns:vCard4="http://www.w3.org/2006/vcard/ns#" xmlns:bqbiol="http://biomodels.net/biology-qualifiers/" xmlns:bqmodel="http://biomodels.net/model-qualifiers/">
            <rdf:Description rdf:about="#meta_M_R_3hpocta_c">
              <bqbiol:is>
                <rdf:Bag>
                  <rdf:li rdf:resource="https://identifiers.org/bigg.metabolite/R_3hpocta"/>
                </rdf:Bag>
              </bqbiol:is>
            </rdf:Description>
          </rdf:RDF>
        </annotation>
      </species>
      <species metaid="meta_M_R_3hpoctacoa_c" sboTerm="SBO:0000247" id="M_R_3hpoctacoa_c" name=" 3 Hydroxyphenyloctanoyl CoA" compartment="c" hasOnlySubstanceUnits="false" boundaryCondition="false" constant="false" fbc:charge="-4" fbc:chemicalFormula="C35H50N7O18P3S">
        <annotation>
          <rdf:RDF xmlns:rdf="http://www.w3.org/1999/02/22-rdf-syntax-ns#" xmlns:dcterms="http://purl.org/dc/terms/" xmlns:vCard="http://www.w3.org/2001/vcard-rdf/3.0#" xmlns:vCard4="http://www.w3.org/2006/vcard/ns#" xmlns:bqbiol="http://biomodels.net/biology-qualifiers/" xmlns:bqmodel="http://biomodels.net/model-qualifiers/">
            <rdf:Description rdf:about="#meta_M_R_3hpoctacoa_c">
              <bqbiol:is>
                <rdf:Bag>
                  <rdf:li rdf:resource="https://identifiers.org/bigg.metabolite/R_3hpoctacoa"/>
                </rdf:Bag>
              </bqbiol:is>
            </rdf:Description>
          </rdf:RDF>
        </annotation>
      </species>
      <species metaid="meta_M_R_3hpnona_c" sboTerm="SBO:0000247" id="M_R_3hpnona_c" name=" 3 Hydroxy 9 phenylnonanoic acid" compartment="c" hasOnlySubstanceUnits="false" boundaryCondition="false" constant="false" fbc:charge="-1" fbc:chemicalFormula="C15H21O3">
        <annotation>
          <rdf:RDF xmlns:rdf="http://www.w3.org/1999/02/22-rdf-syntax-ns#" xmlns:dcterms="http://purl.org/dc/terms/" xmlns:vCard="http://www.w3.org/2001/vcard-rdf/3.0#" xmlns:vCard4="http://www.w3.org/2006/vcard/ns#" xmlns:bqbiol="http://biomodels.net/biology-qualifiers/" xmlns:bqmodel="http://biomodels.net/model-qualifiers/">
            <rdf:Description rdf:about="#meta_M_R_3hpnona_c">
              <bqbiol:is>
                <rdf:Bag>
                  <rdf:li rdf:resource="https://identifiers.org/bigg.metabolite/R_3hpnona"/>
                </rdf:Bag>
              </bqbiol:is>
            </rdf:Description>
          </rdf:RDF>
        </annotation>
      </species>
      <species metaid="meta_M_R_3hpnonacoa_c" sboTerm="SBO:0000247" id="M_R_3hpnonacoa_c" name=" 3 Hydroxyphenylnonanoyl CoA" compartment="c" hasOnlySubstanceUnits="false" boundaryCondition="false" constant="false" fbc:charge="-4" fbc:chemicalFormula="C36H52N7O18P3S">
        <annotation>
          <rdf:RDF xmlns:rdf="http://www.w3.org/1999/02/22-rdf-syntax-ns#" xmlns:dcterms="http://purl.org/dc/terms/" xmlns:vCard="http://www.w3.org/2001/vcard-rdf/3.0#" xmlns:vCard4="http://www.w3.org/2006/vcard/ns#" xmlns:bqbiol="http://biomodels.net/biology-qualifiers/" xmlns:bqmodel="http://biomodels.net/model-qualifiers/">
            <rdf:Description rdf:about="#meta_M_R_3hpnonacoa_c">
              <bqbiol:is>
                <rdf:Bag>
                  <rdf:li rdf:resource="https://identifiers.org/bigg.metabolite/R_3hpnonacoa"/>
                </rdf:Bag>
              </bqbiol:is>
            </rdf:Description>
          </rdf:RDF>
        </annotation>
      </species>
      <species metaid="meta_M_R_3h4atba_c" sboTerm="SBO:0000247" id="M_R_3h4atba_c" name=" 3 Hydroxy 4 acetylthiobutanoic acid" compartment="c" hasOnlySubstanceUnits="false" boundaryCondition="false" constant="false" fbc:charge="-1" fbc:chemicalFormula="C6H9O4S">
        <annotation>
          <rdf:RDF xmlns:rdf="http://www.w3.org/1999/02/22-rdf-syntax-ns#" xmlns:dcterms="http://purl.org/dc/terms/" xmlns:vCard="http://www.w3.org/2001/vcard-rdf/3.0#" xmlns:vCard4="http://www.w3.org/2006/vcard/ns#" xmlns:bqbiol="http://biomodels.net/biology-qualifiers/" xmlns:bqmodel="http://biomodels.net/model-qualifiers/">
            <rdf:Description rdf:about="#meta_M_R_3h4atba_c">
              <bqbiol:is>
                <rdf:Bag>
                  <rdf:li rdf:resource="https://identifiers.org/bigg.metabolite/R_3h4atba"/>
                </rdf:Bag>
              </bqbiol:is>
            </rdf:Description>
          </rdf:RDF>
        </annotation>
      </species>
      <species metaid="meta_M_R_3h4atbcoa_c" sboTerm="SBO:0000247" id="M_R_3h4atbcoa_c" name=" 3 Hydroxy 4 acetylthiobutanyl CoA" compartment="c" hasOnlySubstanceUnits="false" boundaryCondition="false" constant="false" fbc:charge="-4" fbc:chemicalFormula="C27H40N7O19P3S2">
        <annotation>
          <rdf:RDF xmlns:rdf="http://www.w3.org/1999/02/22-rdf-syntax-ns#" xmlns:dcterms="http://purl.org/dc/terms/" xmlns:vCard="http://www.w3.org/2001/vcard-rdf/3.0#" xmlns:vCard4="http://www.w3.org/2006/vcard/ns#" xmlns:bqbiol="http://biomodels.net/biology-qualifiers/" xmlns:bqmodel="http://biomodels.net/model-qualifiers/">
            <rdf:Description rdf:about="#meta_M_R_3h4atbcoa_c">
              <bqbiol:is>
                <rdf:Bag>
                  <rdf:li rdf:resource="https://identifiers.org/bigg.metabolite/R_3h4atbcoa"/>
                </rdf:Bag>
              </bqbiol:is>
            </rdf:Description>
          </rdf:RDF>
        </annotation>
      </species>
      <species metaid="meta_M_R_3h6atha_c" sboTerm="SBO:0000247" id="M_R_3h6atha_c" name=" 3 Hydroxy 6acetylthiohexanoic acid" compartment="c" hasOnlySubstanceUnits="false" boundaryCondition="false" constant="false" fbc:charge="-1" fbc:chemicalFormula="C8H13O4S">
        <annotation>
          <rdf:RDF xmlns:rdf="http://www.w3.org/1999/02/22-rdf-syntax-ns#" xmlns:dcterms="http://purl.org/dc/terms/" xmlns:vCard="http://www.w3.org/2001/vcard-rdf/3.0#" xmlns:vCard4="http://www.w3.org/2006/vcard/ns#" xmlns:bqbiol="http://biomodels.net/biology-qualifiers/" xmlns:bqmodel="http://biomodels.net/model-qualifiers/">
            <rdf:Description rdf:about="#meta_M_R_3h6atha_c">
              <bqbiol:is>
                <rdf:Bag>
                  <rdf:li rdf:resource="https://identifiers.org/bigg.metabolite/R_3h6atha"/>
                </rdf:Bag>
              </bqbiol:is>
            </rdf:Description>
          </rdf:RDF>
        </annotation>
      </species>
      <species metaid="meta_M_R_3h6athcoa_c" sboTerm="SBO:0000247" id="M_R_3h6athcoa_c" name=" 3 Hydroxy 6 acetylthiohexanoyl CoA" compartment="c" hasOnlySubstanceUnits="false" boundaryCondition="false" constant="false" fbc:charge="-4" fbc:chemicalFormula="C29H44N7O19P3S2">
        <annotation>
          <rdf:RDF xmlns:rdf="http://www.w3.org/1999/02/22-rdf-syntax-ns#" xmlns:dcterms="http://purl.org/dc/terms/" xmlns:vCard="http://www.w3.org/2001/vcard-rdf/3.0#" xmlns:vCard4="http://www.w3.org/2006/vcard/ns#" xmlns:bqbiol="http://biomodels.net/biology-qualifiers/" xmlns:bqmodel="http://biomodels.net/model-qualifiers/">
            <rdf:Description rdf:about="#meta_M_R_3h6athcoa_c">
              <bqbiol:is>
                <rdf:Bag>
                  <rdf:li rdf:resource="https://identifiers.org/bigg.metabolite/R_3h6athcoa"/>
                </rdf:Bag>
              </bqbiol:is>
            </rdf:Description>
          </rdf:RDF>
        </annotation>
      </species>
      <species metaid="meta_M_dgudbutn_p" sboTerm="SBO:0000247" id="M_dgudbutn_p" name="1 4 Diguanidinobutane" compartment="p" hasOnlySubstanceUnits="false" boundaryCondition="false" constant="false" fbc:charge="2" fbc:chemicalFormula="C6H18N6">
        <annotation>
          <rdf:RDF xmlns:rdf="http://www.w3.org/1999/02/22-rdf-syntax-ns#" xmlns:dcterms="http://purl.org/dc/terms/" xmlns:vCard="http://www.w3.org/2001/vcard-rdf/3.0#" xmlns:vCard4="http://www.w3.org/2006/vcard/ns#" xmlns:bqbiol="http://biomodels.net/biology-qualifiers/" xmlns:bqmodel="http://biomodels.net/model-qualifiers/">
            <rdf:Description rdf:about="#meta_M_dgudbutn_p">
              <bqbiol:is>
                <rdf:Bag>
                  <rdf:li rdf:resource="https://identifiers.org/bigg.metabolite/dgudbutn"/>
                </rdf:Bag>
              </bqbiol:is>
            </rdf:Description>
          </rdf:RDF>
        </annotation>
      </species>
      <species metaid="meta_M_dgudbutn_c" sboTerm="SBO:0000247" id="M_dgudbutn_c" name="1 4 Diguanidinobutane" compartment="c" hasOnlySubstanceUnits="false" boundaryCondition="false" constant="false" fbc:charge="2" fbc:chemicalFormula="C6H18N6">
        <annotation>
          <rdf:RDF xmlns:rdf="http://www.w3.org/1999/02/22-rdf-syntax-ns#" xmlns:dcterms="http://purl.org/dc/terms/" xmlns:vCard="http://www.w3.org/2001/vcard-rdf/3.0#" xmlns:vCard4="http://www.w3.org/2006/vcard/ns#" xmlns:bqbiol="http://biomodels.net/biology-qualifiers/" xmlns:bqmodel="http://biomodels.net/model-qualifiers/">
            <rdf:Description rdf:about="#meta_M_dgudbutn_c">
              <bqbiol:is>
                <rdf:Bag>
                  <rdf:li rdf:resource="https://identifiers.org/bigg.metabolite/dgudbutn"/>
                </rdf:Bag>
              </bqbiol:is>
            </rdf:Description>
          </rdf:RDF>
        </annotation>
      </species>
      <species metaid="meta_M_prealgac_M1_p" sboTerm="SBO:0000247" id="M_prealgac_M1_p" name="Polymer  5 units  of D mannuronate  1units acetylated" compartment="p" hasOnlySubstanceUnits="false" boundaryCondition="false" constant="false" fbc:charge="-5" fbc:chemicalFormula="C32H39O32">
        <annotation>
          <rdf:RDF xmlns:rdf="http://www.w3.org/1999/02/22-rdf-syntax-ns#" xmlns:dcterms="http://purl.org/dc/terms/" xmlns:vCard="http://www.w3.org/2001/vcard-rdf/3.0#" xmlns:vCard4="http://www.w3.org/2006/vcard/ns#" xmlns:bqbiol="http://biomodels.net/biology-qualifiers/" xmlns:bqmodel="http://biomodels.net/model-qualifiers/">
            <rdf:Description rdf:about="#meta_M_prealgac_M1_p">
              <bqbiol:is>
                <rdf:Bag>
                  <rdf:li rdf:resource="https://identifiers.org/bigg.metabolite/prealgac_M1"/>
                </rdf:Bag>
              </bqbiol:is>
            </rdf:Description>
          </rdf:RDF>
        </annotation>
      </species>
      <species metaid="meta_M_algac_MG_14_p" sboTerm="SBO:0000247" id="M_algac_MG_14_p" name="Alginate  1 units of acetylated D mannuronate and 4 units ofL guluronate" compartment="p" hasOnlySubstanceUnits="false" boundaryCondition="false" constant="false" fbc:charge="-5" fbc:chemicalFormula="C32H39O32">
        <annotation>
          <rdf:RDF xmlns:rdf="http://www.w3.org/1999/02/22-rdf-syntax-ns#" xmlns:dcterms="http://purl.org/dc/terms/" xmlns:vCard="http://www.w3.org/2001/vcard-rdf/3.0#" xmlns:vCard4="http://www.w3.org/2006/vcard/ns#" xmlns:bqbiol="http://biomodels.net/biology-qualifiers/" xmlns:bqmodel="http://biomodels.net/model-qualifiers/">
            <rdf:Description rdf:about="#meta_M_algac_MG_14_p">
              <bqbiol:is>
                <rdf:Bag>
                  <rdf:li rdf:resource="https://identifiers.org/bigg.metabolite/algac_MG_14"/>
                </rdf:Bag>
              </bqbiol:is>
            </rdf:Description>
          </rdf:RDF>
        </annotation>
      </species>
      <species metaid="meta_M_h2o_p" sboTerm="SBO:0000247" id="M_h2o_p" name="H2O H2O" compartment="p" hasOnlySubstanceUnits="false" boundaryCondition="false" constant="false" fbc:charge="0" fbc:chemicalFormula="H2O">
        <annotation>
          <rdf:RDF xmlns:rdf="http://www.w3.org/1999/02/22-rdf-syntax-ns#" xmlns:dcterms="http://purl.org/dc/terms/" xmlns:vCard="http://www.w3.org/2001/vcard-rdf/3.0#" xmlns:vCard4="http://www.w3.org/2006/vcard/ns#" xmlns:bqbiol="http://biomodels.net/biology-qualifiers/" xmlns:bqmodel="http://biomodels.net/model-qualifiers/">
            <rdf:Description rdf:about="#meta_M_h2o_p">
              <bqbiol:is>
                <rdf:Bag>
                  <rdf:li rdf:resource="https://identifiers.org/bigg.metabolite/h2o"/>
                  <rdf:li rdf:resource="https://identifiers.org/biocyc/META:CPD-15815"/>
                  <rdf:li rdf:resource="https://identifiers.org/biocyc/META:OXONIUM"/>
                  <rdf:li rdf:resource="https://identifiers.org/biocyc/META:HYDROXYL-GROUP"/>
                  <rdf:li rdf:resource="https://identifiers.org/biocyc/META:WATER"/>
                  <rdf:li rdf:resource="https://identifiers.org/biocyc/META:OH"/>
                  <rdf:li rdf:resource="https://identifiers.org/chebi/CHEBI:13352"/>
                  <rdf:li rdf:resource="https://identifiers.org/chebi/CHEBI:30490"/>
                  <rdf:li rdf:resource="https://identifiers.org/chebi/CHEBI:43228"/>
                  <rdf:li rdf:resource="https://identifiers.org/chebi/CHEBI:33813"/>
                  <rdf:li rdf:resource="https://identifiers.org/chebi/CHEBI:44292"/>
                  <rdf:li rdf:resource="https://identifiers.org/chebi/CHEBI:44641"/>
                  <rdf:li rdf:resource="https://identifiers.org/chebi/CHEBI:27313"/>
                  <rdf:li rdf:resource="https://identifiers.org/chebi/CHEBI:42043"/>
                  <rdf:li rdf:resource="https://identifiers.org/chebi/CHEBI:44819"/>
                  <rdf:li rdf:resource="https://identifiers.org/chebi/CHEBI:29356"/>
                  <rdf:li rdf:resource="https://identifiers.org/chebi/CHEBI:5594"/>
                  <rdf:li rdf:resource="https://identifiers.org/chebi/CHEBI:10743"/>
                  <rdf:li rdf:resource="https://identifiers.org/chebi/CHEBI:15377"/>
                  <rdf:li rdf:resource="https://identifiers.org/chebi/CHEBI:42857"/>
                  <rdf:li rdf:resource="https://identifiers.org/chebi/CHEBI:13365"/>
                  <rdf:li rdf:resource="https://identifiers.org/chebi/CHEBI:29412"/>
                  <rdf:li rdf:resource="https://identifiers.org/chebi/CHEBI:16234"/>
                  <rdf:li rdf:resource="https://identifiers.org/chebi/CHEBI:13419"/>
                  <rdf:li rdf:resource="https://identifiers.org/chebi/CHEBI:5585"/>
                  <rdf:li rdf:resource="https://identifiers.org/chebi/CHEBI:44701"/>
                  <rdf:li rdf:resource="https://identifiers.org/envipath/650babc9-9d68-4b73-9332-11972ca26f7b/compound/799908db-b8c9-4982-86cb-1f225e2ad08c"/>
                  <rdf:li rdf:resource="https://identifiers.org/envipath/650babc9-9d68-4b73-9332-11972ca26f7b/compound/e7f34a8e-cded-4793-b6d5-792335b38636"/>
                  <rdf:li rdf:resource="https://identifiers.org/envipath/5882df9c-dae1-4d80-a40e-db4724271456/compound/969d0227-3069-4e44-9525-7ae7bad84170"/>
                  <rdf:li rdf:resource="https://identifiers.org/hmdb/HMDB02111"/>
                  <rdf:li rdf:resource="https://identifiers.org/hmdb/HMDB01039"/>
                  <rdf:li rdf:resource="https://identifiers.org/inchi_key/XLYOFNOQVPJJNP-UHFFFAOYSA-N"/>
                  <rdf:li rdf:resource="https://identifiers.org/kegg.compound/C00001"/>
                  <rdf:li rdf:resource="https://identifiers.org/kegg.compound/C01328"/>
                  <rdf:li rdf:resource="https://identifiers.org/kegg.drug/D00001"/>
                  <rdf:li rdf:resource="https://identifiers.org/kegg.drug/D06322"/>
                  <rdf:li rdf:resource="https://identifiers.org/metanetx.chemical/MNXM2"/>
                  <rdf:li rdf:resource="https://identifiers.org/reactome.compound/113521"/>
                  <rdf:li rdf:resource="https://identifiers.org/reactome.compound/141343"/>
                  <rdf:li rdf:resource="https://identifiers.org/reactome.compound/2022884"/>
                  <rdf:li rdf:resource="https://identifiers.org/reactome.compound/5278291"/>
                  <rdf:li rdf:resource="https://identifiers.org/reactome.compound/29356"/>
                  <rdf:li rdf:resource="https://identifiers.org/reactome.compound/189422"/>
                  <rdf:li rdf:resource="https://identifiers.org/reactome.compound/5668574"/>
                  <rdf:li rdf:resource="https://identifiers.org/reactome.compound/5693747"/>
                  <rdf:li rdf:resource="https://identifiers.org/reactome.compound/109276"/>
                  <rdf:li rdf:resource="https://identifiers.org/reactome.compound/113519"/>
                  <rdf:li rdf:resource="https://identifiers.org/reactome.compound/1605715"/>
                  <rdf:li rdf:resource="https://identifiers.org/reactome.compound/8851517"/>
                  <rdf:li rdf:resource="https://identifiers.org/reactome.compound/113518"/>
                  <rdf:li rdf:resource="https://identifiers.org/reactome.compound/351603"/>
                  <rdf:li rdf:resource="https://identifiers.org/sabiork/40"/>
                  <rdf:li rdf:resource="https://identifiers.org/seed.compound/cpd27222"/>
                  <rdf:li rdf:resource="https://identifiers.org/seed.compound/cpd00001"/>
                  <rdf:li rdf:resource="https://identifiers.org/seed.compound/cpd15275"/>
                </rdf:Bag>
              </bqbiol:is>
            </rdf:Description>
          </rdf:RDF>
        </annotation>
      </species>
      <species metaid="meta_M_prealginate__M_p" sboTerm="SBO:0000247" id="M_prealginate__M_p" name="Prealginate KT2440   beta 1 4  linked copolymers of  beta D mannuronic acid  5 units" compartment="p" hasOnlySubstanceUnits="false" boundaryCondition="false" constant="false" fbc:charge="-5" fbc:chemicalFormula="C30H37O31">
        <annotation>
          <rdf:RDF xmlns:rdf="http://www.w3.org/1999/02/22-rdf-syntax-ns#" xmlns:dcterms="http://purl.org/dc/terms/" xmlns:vCard="http://www.w3.org/2001/vcard-rdf/3.0#" xmlns:vCard4="http://www.w3.org/2006/vcard/ns#" xmlns:bqbiol="http://biomodels.net/biology-qualifiers/" xmlns:bqmodel="http://biomodels.net/model-qualifiers/">
            <rdf:Description rdf:about="#meta_M_prealginate__M_p">
              <bqbiol:is>
                <rdf:Bag>
                  <rdf:li rdf:resource="https://identifiers.org/bigg.metabolite/prealginate__M"/>
                </rdf:Bag>
              </bqbiol:is>
            </rdf:Description>
          </rdf:RDF>
        </annotation>
      </species>
      <species metaid="meta_M_manur_p" sboTerm="SBO:0000247" id="M_manur_p" name="D Mannuronate" compartment="p" hasOnlySubstanceUnits="false" boundaryCondition="false" constant="false" fbc:charge="-1" fbc:chemicalFormula="C6H9O7">
        <annotation>
          <rdf:RDF xmlns:rdf="http://www.w3.org/1999/02/22-rdf-syntax-ns#" xmlns:dcterms="http://purl.org/dc/terms/" xmlns:vCard="http://www.w3.org/2001/vcard-rdf/3.0#" xmlns:vCard4="http://www.w3.org/2006/vcard/ns#" xmlns:bqbiol="http://biomodels.net/biology-qualifiers/" xmlns:bqmodel="http://biomodels.net/model-qualifiers/">
            <rdf:Description rdf:about="#meta_M_manur_p">
              <bqbiol:is>
                <rdf:Bag>
                  <rdf:li rdf:resource="https://identifiers.org/bigg.metabolite/manur"/>
                </rdf:Bag>
              </bqbiol:is>
            </rdf:Description>
          </rdf:RDF>
        </annotation>
      </species>
      <species metaid="meta_M_dmanur_p" sboTerm="SBO:0000247" id="M_dmanur_p" name="Dimmer of D mannuronate" compartment="p" hasOnlySubstanceUnits="false" boundaryCondition="false" constant="false" fbc:charge="-2" fbc:chemicalFormula="C12H16O13">
        <annotation>
          <rdf:RDF xmlns:rdf="http://www.w3.org/1999/02/22-rdf-syntax-ns#" xmlns:dcterms="http://purl.org/dc/terms/" xmlns:vCard="http://www.w3.org/2001/vcard-rdf/3.0#" xmlns:vCard4="http://www.w3.org/2006/vcard/ns#" xmlns:bqbiol="http://biomodels.net/biology-qualifiers/" xmlns:bqmodel="http://biomodels.net/model-qualifiers/">
            <rdf:Description rdf:about="#meta_M_dmanur_p">
              <bqbiol:is>
                <rdf:Bag>
                  <rdf:li rdf:resource="https://identifiers.org/bigg.metabolite/dmanur"/>
                </rdf:Bag>
              </bqbiol:is>
            </rdf:Description>
          </rdf:RDF>
        </annotation>
      </species>
      <species metaid="meta_M_tmanur_p" sboTerm="SBO:0000247" id="M_tmanur_p" name="Trimmer of D mannuronate" compartment="p" hasOnlySubstanceUnits="false" boundaryCondition="false" constant="false" fbc:charge="-3" fbc:chemicalFormula="C18H23O19">
        <annotation>
          <rdf:RDF xmlns:rdf="http://www.w3.org/1999/02/22-rdf-syntax-ns#" xmlns:dcterms="http://purl.org/dc/terms/" xmlns:vCard="http://www.w3.org/2001/vcard-rdf/3.0#" xmlns:vCard4="http://www.w3.org/2006/vcard/ns#" xmlns:bqbiol="http://biomodels.net/biology-qualifiers/" xmlns:bqmodel="http://biomodels.net/model-qualifiers/">
            <rdf:Description rdf:about="#meta_M_tmanur_p">
              <bqbiol:is>
                <rdf:Bag>
                  <rdf:li rdf:resource="https://identifiers.org/bigg.metabolite/tmanur"/>
                </rdf:Bag>
              </bqbiol:is>
            </rdf:Description>
          </rdf:RDF>
        </annotation>
      </species>
      <species metaid="meta_M_prealg_MG_41_p" sboTerm="SBO:0000247" id="M_prealg_MG_41_p" name="Beta 1 4 glycosidic  4  beta D mannuronic  1L guluronic acid" compartment="p" hasOnlySubstanceUnits="false" boundaryCondition="false" constant="false" fbc:charge="-5" fbc:chemicalFormula="C30H37O31">
        <annotation>
          <rdf:RDF xmlns:rdf="http://www.w3.org/1999/02/22-rdf-syntax-ns#" xmlns:dcterms="http://purl.org/dc/terms/" xmlns:vCard="http://www.w3.org/2001/vcard-rdf/3.0#" xmlns:vCard4="http://www.w3.org/2006/vcard/ns#" xmlns:bqbiol="http://biomodels.net/biology-qualifiers/" xmlns:bqmodel="http://biomodels.net/model-qualifiers/">
            <rdf:Description rdf:about="#meta_M_prealg_MG_41_p">
              <bqbiol:is>
                <rdf:Bag>
                  <rdf:li rdf:resource="https://identifiers.org/bigg.metabolite/prealg_MG_41"/>
                </rdf:Bag>
              </bqbiol:is>
            </rdf:Description>
          </rdf:RDF>
        </annotation>
      </species>
      <species metaid="meta_M_prealg_MG_41_e" sboTerm="SBO:0000247" id="M_prealg_MG_41_e" name="Beta 1 4 glycosidic  4  beta D mannuronic  1L guluronic acid" compartment="e" hasOnlySubstanceUnits="false" boundaryCondition="false" constant="false" fbc:charge="-5" fbc:chemicalFormula="C30H37O31">
        <annotation>
          <rdf:RDF xmlns:rdf="http://www.w3.org/1999/02/22-rdf-syntax-ns#" xmlns:dcterms="http://purl.org/dc/terms/" xmlns:vCard="http://www.w3.org/2001/vcard-rdf/3.0#" xmlns:vCard4="http://www.w3.org/2006/vcard/ns#" xmlns:bqbiol="http://biomodels.net/biology-qualifiers/" xmlns:bqmodel="http://biomodels.net/model-qualifiers/">
            <rdf:Description rdf:about="#meta_M_prealg_MG_41_e">
              <bqbiol:is>
                <rdf:Bag>
                  <rdf:li rdf:resource="https://identifiers.org/bigg.metabolite/prealg_MG_41"/>
                </rdf:Bag>
              </bqbiol:is>
            </rdf:Description>
          </rdf:RDF>
        </annotation>
      </species>
      <species metaid="meta_M_algac_MG_14_e" sboTerm="SBO:0000247" id="M_algac_MG_14_e" name="Alginate  1 units of acetylated D mannuronate and 4 units ofL guluronate" compartment="e" hasOnlySubstanceUnits="false" boundaryCondition="false" constant="false" fbc:charge="-5" fbc:chemicalFormula="C32H39O32">
        <annotation>
          <rdf:RDF xmlns:rdf="http://www.w3.org/1999/02/22-rdf-syntax-ns#" xmlns:dcterms="http://purl.org/dc/terms/" xmlns:vCard="http://www.w3.org/2001/vcard-rdf/3.0#" xmlns:vCard4="http://www.w3.org/2006/vcard/ns#" xmlns:bqbiol="http://biomodels.net/biology-qualifiers/" xmlns:bqmodel="http://biomodels.net/model-qualifiers/">
            <rdf:Description rdf:about="#meta_M_algac_MG_14_e">
              <bqbiol:is>
                <rdf:Bag>
                  <rdf:li rdf:resource="https://identifiers.org/bigg.metabolite/algac_MG_14"/>
                </rdf:Bag>
              </bqbiol:is>
            </rdf:Description>
          </rdf:RDF>
        </annotation>
      </species>
      <species metaid="meta_M_manur_e" sboTerm="SBO:0000247" id="M_manur_e" name="D Mannuronate" compartment="e" hasOnlySubstanceUnits="false" boundaryCondition="false" constant="false" fbc:charge="-1" fbc:chemicalFormula="C6H9O7">
        <annotation>
          <rdf:RDF xmlns:rdf="http://www.w3.org/1999/02/22-rdf-syntax-ns#" xmlns:dcterms="http://purl.org/dc/terms/" xmlns:vCard="http://www.w3.org/2001/vcard-rdf/3.0#" xmlns:vCard4="http://www.w3.org/2006/vcard/ns#" xmlns:bqbiol="http://biomodels.net/biology-qualifiers/" xmlns:bqmodel="http://biomodels.net/model-qualifiers/">
            <rdf:Description rdf:about="#meta_M_manur_e">
              <bqbiol:is>
                <rdf:Bag>
                  <rdf:li rdf:resource="https://identifiers.org/bigg.metabolite/manur"/>
                </rdf:Bag>
              </bqbiol:is>
            </rdf:Description>
          </rdf:RDF>
        </annotation>
      </species>
      <species metaid="meta_M_dmanur_e" sboTerm="SBO:0000247" id="M_dmanur_e" name="Dimmer of D mannuronate" compartment="e" hasOnlySubstanceUnits="false" boundaryCondition="false" constant="false" fbc:charge="-2" fbc:chemicalFormula="C12H16O13">
        <annotation>
          <rdf:RDF xmlns:rdf="http://www.w3.org/1999/02/22-rdf-syntax-ns#" xmlns:dcterms="http://purl.org/dc/terms/" xmlns:vCard="http://www.w3.org/2001/vcard-rdf/3.0#" xmlns:vCard4="http://www.w3.org/2006/vcard/ns#" xmlns:bqbiol="http://biomodels.net/biology-qualifiers/" xmlns:bqmodel="http://biomodels.net/model-qualifiers/">
            <rdf:Description rdf:about="#meta_M_dmanur_e">
              <bqbiol:is>
                <rdf:Bag>
                  <rdf:li rdf:resource="https://identifiers.org/bigg.metabolite/dmanur"/>
                </rdf:Bag>
              </bqbiol:is>
            </rdf:Description>
          </rdf:RDF>
        </annotation>
      </species>
      <species metaid="meta_M_tmanur_e" sboTerm="SBO:0000247" id="M_tmanur_e" name="Trimmer of D mannuronate" compartment="e" hasOnlySubstanceUnits="false" boundaryCondition="false" constant="false" fbc:charge="-3" fbc:chemicalFormula="C18H23O19">
        <annotation>
          <rdf:RDF xmlns:rdf="http://www.w3.org/1999/02/22-rdf-syntax-ns#" xmlns:dcterms="http://purl.org/dc/terms/" xmlns:vCard="http://www.w3.org/2001/vcard-rdf/3.0#" xmlns:vCard4="http://www.w3.org/2006/vcard/ns#" xmlns:bqbiol="http://biomodels.net/biology-qualifiers/" xmlns:bqmodel="http://biomodels.net/model-qualifiers/">
            <rdf:Description rdf:about="#meta_M_tmanur_e">
              <bqbiol:is>
                <rdf:Bag>
                  <rdf:li rdf:resource="https://identifiers.org/bigg.metabolite/tmanur"/>
                </rdf:Bag>
              </bqbiol:is>
            </rdf:Description>
          </rdf:RDF>
        </annotation>
      </species>
      <species metaid="meta_M_prealg_MG_32_p" sboTerm="SBO:0000247" id="M_prealg_MG_32_p" name="Beta 1 4 glycosidic  3  beta D mannuronic  2L guluronic acid" compartment="p" hasOnlySubstanceUnits="false" boundaryCondition="false" constant="false" fbc:charge="-5" fbc:chemicalFormula="C30H37O31">
        <annotation>
          <rdf:RDF xmlns:rdf="http://www.w3.org/1999/02/22-rdf-syntax-ns#" xmlns:dcterms="http://purl.org/dc/terms/" xmlns:vCard="http://www.w3.org/2001/vcard-rdf/3.0#" xmlns:vCard4="http://www.w3.org/2006/vcard/ns#" xmlns:bqbiol="http://biomodels.net/biology-qualifiers/" xmlns:bqmodel="http://biomodels.net/model-qualifiers/">
            <rdf:Description rdf:about="#meta_M_prealg_MG_32_p">
              <bqbiol:is>
                <rdf:Bag>
                  <rdf:li rdf:resource="https://identifiers.org/bigg.metabolite/prealg_MG_32"/>
                </rdf:Bag>
              </bqbiol:is>
            </rdf:Description>
          </rdf:RDF>
        </annotation>
      </species>
      <species metaid="meta_M_prealg_MG_32_e" sboTerm="SBO:0000247" id="M_prealg_MG_32_e" name="Beta 1 4 glycosidic  3  beta D mannuronic  2L guluronic acid" compartment="e" hasOnlySubstanceUnits="false" boundaryCondition="false" constant="false" fbc:charge="-5" fbc:chemicalFormula="C30H37O31">
        <annotation>
          <rdf:RDF xmlns:rdf="http://www.w3.org/1999/02/22-rdf-syntax-ns#" xmlns:dcterms="http://purl.org/dc/terms/" xmlns:vCard="http://www.w3.org/2001/vcard-rdf/3.0#" xmlns:vCard4="http://www.w3.org/2006/vcard/ns#" xmlns:bqbiol="http://biomodels.net/biology-qualifiers/" xmlns:bqmodel="http://biomodels.net/model-qualifiers/">
            <rdf:Description rdf:about="#meta_M_prealg_MG_32_e">
              <bqbiol:is>
                <rdf:Bag>
                  <rdf:li rdf:resource="https://identifiers.org/bigg.metabolite/prealg_MG_32"/>
                </rdf:Bag>
              </bqbiol:is>
            </rdf:Description>
          </rdf:RDF>
        </annotation>
      </species>
      <species metaid="meta_M_prealg_MG_23_p" sboTerm="SBO:0000247" id="M_prealg_MG_23_p" name="Beta 1 4 glycosidic  2  beta D mannuronic  3L guluronic acid" compartment="p" hasOnlySubstanceUnits="false" boundaryCondition="false" constant="false" fbc:charge="-5" fbc:chemicalFormula="C30H37O31">
        <annotation>
          <rdf:RDF xmlns:rdf="http://www.w3.org/1999/02/22-rdf-syntax-ns#" xmlns:dcterms="http://purl.org/dc/terms/" xmlns:vCard="http://www.w3.org/2001/vcard-rdf/3.0#" xmlns:vCard4="http://www.w3.org/2006/vcard/ns#" xmlns:bqbiol="http://biomodels.net/biology-qualifiers/" xmlns:bqmodel="http://biomodels.net/model-qualifiers/">
            <rdf:Description rdf:about="#meta_M_prealg_MG_23_p">
              <bqbiol:is>
                <rdf:Bag>
                  <rdf:li rdf:resource="https://identifiers.org/bigg.metabolite/prealg_MG_23"/>
                </rdf:Bag>
              </bqbiol:is>
            </rdf:Description>
          </rdf:RDF>
        </annotation>
      </species>
      <species metaid="meta_M_prealg_MG_23_e" sboTerm="SBO:0000247" id="M_prealg_MG_23_e" name="Beta 1 4 glycosidic  2  beta D mannuronic  3L guluronic acid" compartment="e" hasOnlySubstanceUnits="false" boundaryCondition="false" constant="false" fbc:charge="-5" fbc:chemicalFormula="C30H37O31">
        <annotation>
          <rdf:RDF xmlns:rdf="http://www.w3.org/1999/02/22-rdf-syntax-ns#" xmlns:dcterms="http://purl.org/dc/terms/" xmlns:vCard="http://www.w3.org/2001/vcard-rdf/3.0#" xmlns:vCard4="http://www.w3.org/2006/vcard/ns#" xmlns:bqbiol="http://biomodels.net/biology-qualifiers/" xmlns:bqmodel="http://biomodels.net/model-qualifiers/">
            <rdf:Description rdf:about="#meta_M_prealg_MG_23_e">
              <bqbiol:is>
                <rdf:Bag>
                  <rdf:li rdf:resource="https://identifiers.org/bigg.metabolite/prealg_MG_23"/>
                </rdf:Bag>
              </bqbiol:is>
            </rdf:Description>
          </rdf:RDF>
        </annotation>
      </species>
      <species metaid="meta_M_prealg_MG_14_p" sboTerm="SBO:0000247" id="M_prealg_MG_14_p" name="Beta 1 4 glycosidic  1  beta D mannuronic  4L guluronic acid" compartment="p" hasOnlySubstanceUnits="false" boundaryCondition="false" constant="false" fbc:charge="-5" fbc:chemicalFormula="C30H37O31">
        <annotation>
          <rdf:RDF xmlns:rdf="http://www.w3.org/1999/02/22-rdf-syntax-ns#" xmlns:dcterms="http://purl.org/dc/terms/" xmlns:vCard="http://www.w3.org/2001/vcard-rdf/3.0#" xmlns:vCard4="http://www.w3.org/2006/vcard/ns#" xmlns:bqbiol="http://biomodels.net/biology-qualifiers/" xmlns:bqmodel="http://biomodels.net/model-qualifiers/">
            <rdf:Description rdf:about="#meta_M_prealg_MG_14_p">
              <bqbiol:is>
                <rdf:Bag>
                  <rdf:li rdf:resource="https://identifiers.org/bigg.metabolite/prealg_MG_14"/>
                </rdf:Bag>
              </bqbiol:is>
            </rdf:Description>
          </rdf:RDF>
        </annotation>
      </species>
      <species metaid="meta_M_prealg_MG_14_e" sboTerm="SBO:0000247" id="M_prealg_MG_14_e" name="Beta 1 4 glycosidic  1  beta D mannuronic  4L guluronic acid" compartment="e" hasOnlySubstanceUnits="false" boundaryCondition="false" constant="false" fbc:charge="-5" fbc:chemicalFormula="C30H37O31">
        <annotation>
          <rdf:RDF xmlns:rdf="http://www.w3.org/1999/02/22-rdf-syntax-ns#" xmlns:dcterms="http://purl.org/dc/terms/" xmlns:vCard="http://www.w3.org/2001/vcard-rdf/3.0#" xmlns:vCard4="http://www.w3.org/2006/vcard/ns#" xmlns:bqbiol="http://biomodels.net/biology-qualifiers/" xmlns:bqmodel="http://biomodels.net/model-qualifiers/">
            <rdf:Description rdf:about="#meta_M_prealg_MG_14_e">
              <bqbiol:is>
                <rdf:Bag>
                  <rdf:li rdf:resource="https://identifiers.org/bigg.metabolite/prealg_MG_14"/>
                </rdf:Bag>
              </bqbiol:is>
            </rdf:Description>
          </rdf:RDF>
        </annotation>
      </species>
      <species metaid="meta_M_prealginate_G_p" sboTerm="SBO:0000247" id="M_prealginate_G_p" name="Prealginate KT2440   beta 1 4  linked copolymers of  bL guluronic acid 5 units" compartment="p" hasOnlySubstanceUnits="false" boundaryCondition="false" constant="false" fbc:charge="-5" fbc:chemicalFormula="C30H37O31">
        <annotation>
          <rdf:RDF xmlns:rdf="http://www.w3.org/1999/02/22-rdf-syntax-ns#" xmlns:dcterms="http://purl.org/dc/terms/" xmlns:vCard="http://www.w3.org/2001/vcard-rdf/3.0#" xmlns:vCard4="http://www.w3.org/2006/vcard/ns#" xmlns:bqbiol="http://biomodels.net/biology-qualifiers/" xmlns:bqmodel="http://biomodels.net/model-qualifiers/">
            <rdf:Description rdf:about="#meta_M_prealginate_G_p">
              <bqbiol:is>
                <rdf:Bag>
                  <rdf:li rdf:resource="https://identifiers.org/bigg.metabolite/prealginate_G"/>
                </rdf:Bag>
              </bqbiol:is>
            </rdf:Description>
          </rdf:RDF>
        </annotation>
      </species>
      <species metaid="meta_M_prealginate_G_e" sboTerm="SBO:0000247" id="M_prealginate_G_e" name="Prealginate KT2440   beta 1 4  linked copolymers of  bL guluronic acid 5 units" compartment="e" hasOnlySubstanceUnits="false" boundaryCondition="false" constant="false" fbc:charge="-5" fbc:chemicalFormula="C30H37O31">
        <annotation>
          <rdf:RDF xmlns:rdf="http://www.w3.org/1999/02/22-rdf-syntax-ns#" xmlns:dcterms="http://purl.org/dc/terms/" xmlns:vCard="http://www.w3.org/2001/vcard-rdf/3.0#" xmlns:vCard4="http://www.w3.org/2006/vcard/ns#" xmlns:bqbiol="http://biomodels.net/biology-qualifiers/" xmlns:bqmodel="http://biomodels.net/model-qualifiers/">
            <rdf:Description rdf:about="#meta_M_prealginate_G_e">
              <bqbiol:is>
                <rdf:Bag>
                  <rdf:li rdf:resource="https://identifiers.org/bigg.metabolite/prealginate_G"/>
                </rdf:Bag>
              </bqbiol:is>
            </rdf:Description>
          </rdf:RDF>
        </annotation>
      </species>
      <species metaid="meta_M_algac__M_p" sboTerm="SBO:0000247" id="M_algac__M_p" name="Alginate  5 units of  D mannuronate completelly acetylated" compartment="p" hasOnlySubstanceUnits="false" boundaryCondition="false" constant="false" fbc:charge="-5" fbc:chemicalFormula="C40H47O36">
        <annotation>
          <rdf:RDF xmlns:rdf="http://www.w3.org/1999/02/22-rdf-syntax-ns#" xmlns:dcterms="http://purl.org/dc/terms/" xmlns:vCard="http://www.w3.org/2001/vcard-rdf/3.0#" xmlns:vCard4="http://www.w3.org/2006/vcard/ns#" xmlns:bqbiol="http://biomodels.net/biology-qualifiers/" xmlns:bqmodel="http://biomodels.net/model-qualifiers/">
            <rdf:Description rdf:about="#meta_M_algac__M_p">
              <bqbiol:is>
                <rdf:Bag>
                  <rdf:li rdf:resource="https://identifiers.org/bigg.metabolite/algac__M"/>
                </rdf:Bag>
              </bqbiol:is>
            </rdf:Description>
          </rdf:RDF>
        </annotation>
      </species>
      <species metaid="meta_M_algac__M_e" sboTerm="SBO:0000247" id="M_algac__M_e" name="Alginate  5 units of  D mannuronate completelly acetylated" compartment="e" hasOnlySubstanceUnits="false" boundaryCondition="false" constant="false" fbc:charge="-5" fbc:chemicalFormula="C40H47O36">
        <annotation>
          <rdf:RDF xmlns:rdf="http://www.w3.org/1999/02/22-rdf-syntax-ns#" xmlns:dcterms="http://purl.org/dc/terms/" xmlns:vCard="http://www.w3.org/2001/vcard-rdf/3.0#" xmlns:vCard4="http://www.w3.org/2006/vcard/ns#" xmlns:bqbiol="http://biomodels.net/biology-qualifiers/" xmlns:bqmodel="http://biomodels.net/model-qualifiers/">
            <rdf:Description rdf:about="#meta_M_algac__M_e">
              <bqbiol:is>
                <rdf:Bag>
                  <rdf:li rdf:resource="https://identifiers.org/bigg.metabolite/algac__M"/>
                </rdf:Bag>
              </bqbiol:is>
            </rdf:Description>
          </rdf:RDF>
        </annotation>
      </species>
      <species metaid="meta_M_algac_MG_41_p" sboTerm="SBO:0000247" id="M_algac_MG_41_p" name="Alginate  4 units of acetylated D mannuronate and one unit ofL guluronate" compartment="p" hasOnlySubstanceUnits="false" boundaryCondition="false" constant="false" fbc:charge="-5" fbc:chemicalFormula="C38H45O35">
        <annotation>
[truncated: 11,695,016 more chars]
